# Supplementary material for: Recent polyploidization events in three Saccharum founding species
Source: Plant Biotechnol J. 2018 Jul 24;17(1):264–74. doi: 10.1111/pbi.12962 (PMC6330536; doi:10.1111/pbi.12962)
Supplement: Supplementary file 2 — Table S1 Genetic maps for S. officinarum. [file PBI-17-264-s003.xlsx]

## Sheet: readme
Supplemental Table 1. Genetic maps for S. officinarum Locus: the SNP locus based on Sorghum gene model. For example B4447Sb4g06900s, bin44447 homologous to Sb4g06900 which is SNP; Group: Linkage group number. Position : the genetic map location (cM). The green color indicated "ll", The red color indicated "lm" ( same pattern as parent S. officinarum). White indicated the missing data.

## Sheet: Chr01
Locus	Position	5	Chr01																																								Locus	Position	7	Chr01
B1331Sb1g000990s	0	5	ll	ll	lm	--	lm	ll	ll	ll	ll	ll	lm	lm	lm	lm	ll	lm	ll	lm	ll	lm	ll	ll	lm	ll	ll	--	lm	lm	ll	ll	ll	lm	lm	ll	lm	ll	lm	lm	ll		B4239Sb1(2,2)s	0	7	ll	ll	ll	lm
B566Sb1(2,3)s	5.082	5	lm	ll	lm	lm	lm	lm	lm	lm	lm	lm	lm	lm	lm	ll	lm	lm	ll	ll	lm	lm	lm	lm	lm	ll	lm	ll	lm	ll	ll	lm	lm	lm	ll	lm	ll	lm	lm	lm	lm		B6162Sb1(3,3)s	7.575	7	ll	ll	ll	lm
B3192Sb1g007170s	8.477	5	ll	ll	lm	--	lm	ll	lm	ll	ll	ll	lm	ll	lm	lm	--	lm	ll	lm	ll	lm	ll	ll	--	ll	ll	--	lm	lm	ll	ll	ll	lm	ll	ll	lm	ll	lm	lm	ll		B2371Sb1(4,5)s	7.845	7	ll	ll	ll	ll
B5103Sb1(2,3)s	11.779	5	lm	ll	lm	--	lm	ll	lm	lm	--	lm	lm	lm	lm	ll	lm	lm	ll	ll	lm	lm	lm	ll	lm	ll	lm	ll	lm	ll	ll	lm	lm	lm	ll	lm	ll	lm	--	lm	lm		B6192Sb1(3,3)s	8.887	7	lm	ll	ll	ll
B6159Sb1g032310s	14.158	5	lm	lm	ll	--	ll	lm	lm	--	--	--	lm	lm	ll	ll	lm	--	ll	ll	lm	lm	lm	--	ll	ll	lm	ll	lm	lm	ll	lm	--	ll	ll	lm	ll	ll	ll	ll	lm		B5124Sb1(2,2)s	9.929	7	ll	ll	ll	--
B6144Sb1g029740s	19.693	5	lm	ll	ll	lm	--	--	lm	ll	lm	lm	lm	lm	ll	ll	--	lm	ll	ll	lm	lm	lm	lm	ll	--	--	lm	lm	ll	ll	lm	lm	ll	ll	--	ll	ll	ll	--	lm		B5167Sb1(4,4)s	10.305	7	ll	ll	ll	lm
B7142Sb1(g029660,2)s	20.003	5	lm	ll	ll	--	lm	lm	lm	--	--	--	lm	lm	ll	ll	ll	lm	ll	ll	lm	--	lm	--	ll	ll	--	ll	lm	ll	ll	lm	lm	ll	ll	lm	ll	ll	ll	ll	--		B5163Sb1g041930s	11.22	7	ll	ll	ll	--
B2337Sb1g030270s	21.192	5	lm	ll	ll	lm	lm	--	lm	lm	ll	lm	lm	lm	ll	ll	ll	lm	ll	ll	lm	lm	lm	--	ll	ll	lm	lm	lm	ll	ll	lm	--	ll	ll	lm	ll	ll	ll	ll	lm		B6160Sb1g032330s	13.06	7	--	ll	ll	lm
B3252Sb1(3,3)i	23.765	5	lm	ll	ll	lm	lm	lm	lm	lm	ll	lm	lm	lm	lm	ll	lm	lm	ll	ll	lm	lm	lm	--	ll	ll	lm	ll	lm	ll	ll	lm	lm	ll	ll	lm	ll	ll	ll	ll	lm		B4232Sb1(2,2)i	13.441	7	ll	ll	ll	lm
B2341Sb1g031240s	24.419	5	lm	lm	ll	lm	lm	lm	lm	lm	--	lm	lm	lm	ll	ll	lm	lm	ll	ll	lm	lm	lm	ll	ll	--	lm	ll	lm	ll	ll	lm	lm	ll	ll	lm	ll	ll	ll	--	lm		B1441Sb1(9,9)s	13.695	7	lm	ll	ll	lm
B507Sb1(4,4)s	24.737	5	lm	lm	lm	lm	lm	lm	lm	ll	ll	ll	lm	ll	lm	lm	ll	lm	lm	lm	ll	lm	ll	ll	lm	lm	ll	ll	lm	lm	lm	ll	ll	lm	ll	ll	lm	ll	lm	lm	ll		B3315Sb1(3,3)s	14.054	7	lm	ll	ll	lm
B4114Sb1g007080s	24.863	5	lm	lm	--	lm	lm	lm	lm	ll	ll	ll	lm	ll	ll	lm	--	lm	lm	lm	ll	lm	--	ll	lm	ll	ll	ll	lm	lm	--	ll	ll	lm	ll	ll	lm	--	lm	lm	ll		B7216Sb1g049570s	14.217	7	lm	ll	ll	--
B3267Sb1g030680s	26.596	5	lm	ll	ll	lm	lm	--	lm	lm	ll	lm	lm	lm	ll	ll	lm	lm	ll	ll	lm	lm	lm	--	ll	lm	lm	lm	lm	ll	ll	lm	lm	ll	ll	lm	ll	ll	ll	--	--		B5172Sb1(2,2)s	15.206	7	lm	ll	ll	lm
B5119Sb1g031160s	27.146	5	lm	lm	ll	--	lm	--	lm	--	ll	lm	lm	lm	ll	ll	lm	lm	ll	ll	lm	lm	lm	--	ll	lm	lm	lm	lm	ll	ll	lm	--	ll	ll	lm	ll	ll	ll	--	lm		B5180Sb1g050000s	15.721	7	--	ll	ll	--
B4174Sb1g029740s	27.805	5	lm	--	ll	--	lm	--	lm	lm	lm	lm	lm	lm	ll	ll	lm	lm	ll	ll	lm	lm	lm	--	ll	ll	lm	lm	lm	ll	ll	lm	lm	ll	ll	lm	ll	ll	--	lm	lm		B6172Sb1g034070s	16.682	7	--	ll	ll	--
B7130Sb1g028100s	29.435	5	lm	ll	--	lm	lm	lm	lm	lm	--	lm	lm	lm	--	ll	lm	lm	--	ll	lm	lm	lm	lm	ll	lm	lm	lm	lm	ll	--	lm	lm	--	ll	lm	--	lm	ll	--	lm		B2370Sb1(2,2)s	16.893	7	lm	ll	ll	lm
B6127Sb1g023540s	30.932	5	--	ll	ll	ll	ll	ll	lm	--	ll	--	lm	lm	ll	ll	lm	--	ll	ll	lm	lm	lm	ll	ll	--	lm	lm	lm	ll	ll	lm	lm	ll	ll	--	ll	lm	ll	ll	--		B4187Sb1(3,4)s	18.044	7	lm	ll	ll	lm
B2324Sb1g023530s	31.904	5	lm	ll	ll	ll	lm	--	lm	lm	lm	lm	lm	lm	--	ll	ll	lm	ll	ll	lm	lm	lm	lm	ll	ll	lm	ll	lm	ll	ll	lm	lm	ll	ll	--	ll	lm	ll	ll	lm		B7168Sb1g034030s	18.714	7	lm	ll	ll	--
B508Sb1(2,2)s	31.927	5	lm	ll	lm	--	lm	ll	lm	lm	lm	lm	lm	lm	lm	lm	lm	lm	ll	lm	lm	lm	lm	ll	lm	ll	lm	ll	lm	lm	ll	lm	lm	lm	lm	lm	lm	lm	lm	lm	lm		B604Sb1(8,9)s	19.093	7	lm	ll	ll	lm
B7119Sb1g026550s	34.25	5	lm	ll	--	ll	lm	--	lm	--	ll	lm	lm	--	--	ll	lm	lm	ll	ll	--	lm	lm	--	ll	lm	lm	lm	lm	ll	ll	lm	lm	ll	ll	--	ll	lm	ll	ll	lm		B53Sb1(43,51)i	19.572	7	lm	ll	ll	lm
B5095Sb1|012(2,2)i	35.085	5	lm	ll	ll	ll	lm	lm	lm	lm	lm	lm	lm	lm	--	ll	lm	lm	ll	ll	lm	lm	lm	ll	ll	lm	lm	lm	lm	ll	ll	lm	lm	ll	ll	lm	ll	lm	ll	ll	lm		B612Sb1(3,3)s	20.596	7	lm	ll	ll	lm
B3168Sb1|012(2,2)s	36.943	5	lm	ll	ll	ll	lm	ll	lm	lm	lm	lm	lm	lm	lm	ll	lm	lm	ll	ll	lm	lm	lm	ll	ll	lm	lm	lm	lm	ll	ll	lm	lm	ll	ll	lm	ll	lm	ll	ll	lm		B2339Sb1(2,3)s	22.353	7	lm	ll	ll	lm
B542Sb1(g021680,6)s	39.714	5	ll	ll	ll	ll	lm	ll	lm	lm	lm	lm	lm	lm	lm	ll	lm	lm	ll	ll	lm	lm	lm	lm	ll	lm	lm	lm	lm	ll	ll	lm	lm	lm	lm	lm	ll	lm	ll	ll	lm		B582Sb1(7,10)s	22.377	7	lm	ll	ll	lm
B3240Sb1(2,2)s	40.905	5	lm	ll	ll	ll	lm	ll	lm	lm	--	lm	lm	lm	lm	ll	lm	lm	ll	ll	lm	lm	lm	--	ll	ll	lm	lm	lm	ll	ll	lm	lm	ll	lm	lm	ll	lm	ll	ll	lm		B1408Sb1(6,8)s	22.38	7	lm	ll	ll	lm
B544Sb1(6,10)s	41.437	5	lm	ll	ll	ll	lm	ll	lm	lm	lm	lm	lm	lm	lm	ll	lm	lm	ll	ll	lm	lm	lm	lm	ll	lm	lm	lm	lm	ll	ll	lm	lm	ll	lm	lm	ll	lm	ll	ll	lm		B3299Sb1g040210s	22.388	7	lm	ll	ll	--
B6157Sb1g032170s	41.929	5	lm	lm	ll	--	lm	lm	lm	lm	--	lm	--	lm	ll	--	ll	--	lm	lm	lm	lm	lm	ll	ll	ll	lm	ll	lm	lm	--	lm	lm	ll	lm	--	lm	lm	ll	lm	lm		B2352Sb1(3,3)i	23.071	7	lm	ll	ll	lm
B2313Sb1(2,2)s	44.481	5	lm	ll	lm	ll	lm	ll	lm	lm	lm	lm	ll	lm	lm	ll	lm	lm	ll	ll	lm	lm	lm	--	ll	lm	lm	lm	ll	lm	ll	lm	lm	lm	lm	lm	ll	lm	ll	ll	lm		B2365Sb1(3,3)i	23.11	7	lm	ll	ll	ll
B1334Sb1g003450s	45.727	5	--	ll	--	lm	lm	ll	lm	lm	lm	lm	ll	lm	lm	lm	lm	lm	ll	ll	lm	lm	lm	lm	ll	lm	lm	lm	lm	lm	ll	lm	lm	lm	lm	lm	lm	lm	ll	ll	lm		B5157Sb1(3,3)s	23.863	7	lm	ll	ll	lm
B539Sb1(2,2)s	46.9	5	lm	ll	ll	ll	lm	ll	lm	lm	--	lm	lm	lm	lm	ll	lm	lm	ll	ll	lm	lm	lm	lm	ll	lm	lm	lm	ll	lm	ll	lm	lm	ll	lm	lm	ll	lm	ll	ll	lm		B3274Sb1(2,3)s	24.819	7	lm	ll	ll	lm
B18Sb1(4,7)i	48.697	5	lm	ll	ll	ll	lm	ll	lm	lm	lm	lm	ll	lm	lm	ll	lm	lm	ll	ll	lm	lm	lm	lm	ll	lm	lm	lm	ll	lm	ll	lm	lm	ll	lm	lm	ll	lm	ll	ll	lm		B2358Sb1(4,4)s	25.371	7	lm	ll	ll	lm
B3225Sb1(3,4)s	49.779	5	lm	ll	ll	ll	lm	ll	lm	--	--	lm	ll	lm	ll	ll	lm	lm	ll	ll	lm	lm	lm	ll	ll	lm	lm	lm	ll	lm	ll	lm	lm	ll	lm	lm	ll	lm	ll	ll	lm		B3262Sb1g030290s	26.511	7	--	ll	ll	lm
B529Sb1(6,8)s	51.64	5	lm	ll	ll	ll	lm	ll	lm	lm	lm	lm	ll	lm	lm	ll	lm	lm	ll	ll	lm	lm	lm	lm	ll	lm	lm	lm	ll	lm	ll	lm	lm	ll	lm	lm	lm	lm	ll	ll	lm		B5129Sb1(g033120,2)s	27.09	7	lm	ll	ll	lm
B4135Sb1g017030s	52.462	5	--	ll	ll	ll	lm	ll	lm	--	--	lm	ll	lm	lm	ll	lm	lm	--	ll	lm	lm	lm	ll	--	lm	lm	lm	ll	lm	ll	lm	lm	ll	lm	lm	lm	lm	ll	ll	lm		B595Sb1(14,16)i	27.099	7	lm	ll	ll	lm
B7Sb1(8,13)s	53.073	5	lm	ll	ll	lm	lm	ll	lm	lm	lm	lm	ll	lm	lm	lm	lm	lm	ll	ll	lm	lm	lm	lm	ll	lm	lm	lm	ll	lm	ll	lm	lm	ll	lm	lm	lm	lm	ll	ll	lm		B587Sb1(24,37)i	28.577	7	lm	ll	ll	lm
B1357Sb1(2,8)s	54.23	5	lm	ll	ll	ll	lm	ll	lm	lm	lm	lm	ll	lm	lm	lm	lm	lm	ll	ll	lm	lm	lm	ll	ll	lm	lm	lm	ll	lm	ll	lm	lm	ll	lm	lm	lm	lm	ll	ll	lm		B1402Sb1(2,3)s	30.839	7	lm	ll	ll	--
B3176Sb1(2,2)s	55.126	5	lm	ll	ll	ll	lm	ll	lm	lm	ll	--	ll	lm	lm	lm	lm	lm	ll	ll	lm	lm	lm	lm	ll	lm	lm	lm	ll	lm	ll	lm	lm	ll	lm	lm	lm	lm	ll	ll	lm		B5101Sb1g028320s	32.596	7	--	--	ll	--
B511Sb1(2,2)s	55.509	5	lm	ll	ll	lm	lm	ll	lm	lm	ll	lm	ll	lm	ll	lm	lm	lm	ll	ll	lm	lm	lm	lm	ll	lm	lm	lm	ll	lm	ll	lm	lm	ll	lm	lm	lm	lm	ll	ll	lm		B3247Sb1g028520s	33.26	7	--	lm	ll	lm
B7097Sb1g013710s	56.991	5	--	ll	ll	ll	lm	ll	lm	--	lm	ll	ll	lm	ll	--	lm	--	ll	ll	lm	--	--	ll	ll	lm	lm	lm	ll	lm	ll	lm	--	ll	lm	lm	lm	lm	ll	ll	--		B4162Sb1g028520s	34.131	7	lm	lm	ll	--
B2307Sb1(g017010,2)s	57.506	5	lm	ll	ll	ll	lm	ll	lm	lm	--	lm	ll	lm	ll	ll	lm	lm	ll	ll	lm	lm	lm	lm	ll	ll	lm	lm	ll	lm	--	lm	lm	ll	lm	lm	lm	lm	ll	ll	lm		B1401Sb1g028870s	34.771	7	lm	lm	ll	lm
B6089Sb1g002950s	60.453	5	lm	ll	ll	ll	lm	ll	lm	ll	lm	--	ll	lm	--	--	lm	lm	ll	ll	lm	--	--	--	ll	ll	lm	ll	ll	lm	ll	--	ll	ll	lm	lm	lm	lm	ll	ll	lm		B7195Sb1g042300s	35.719	7	ll	ll	ll	ll
B4122Sb1(2,2)s	61.25	5	ll	ll	ll	ll	lm	ll	lm	ll	ll	lm	ll	lm	ll	lm	lm	lm	ll	ll	lm	lm	lm	ll	ll	ll	lm	ll	ll	lm	ll	lm	lm	ll	lm	lm	lm	lm	ll	ll	--		B1391Sb1(4,4)s	35.841	7	lm	lm	ll	lm
B3212Sb1(4,5)s	61.603	5	lm	ll	ll	ll	lm	ll	lm	ll	lm	lm	ll	lm	ll	lm	lm	lm	ll	ll	lm	lm	lm	ll	ll	ll	lm	ll	ll	lm	ll	lm	lm	ll	lm	lm	lm	lm	ll	ll	lm		B25Sb1(2,3)s	37.924	7	lm	lm	ll	lm
B4112Sb1g004150s	62.628	5	ll	ll	ll	ll	lm	ll	lm	--	lm	lm	ll	--	--	lm	lm	lm	ll	ll	lm	lm	lm	ll	ll	ll	lm	ll	ll	--	ll	--	lm	ll	lm	lm	lm	lm	ll	ll	lm		B5097Sb1g026860s	39.508	7	lm	lm	ll	--
B1942Sb1|6(2,3)s	62.67	5	lm	ll	ll	lm	lm	ll	lm	lm	lm	lm	ll	lm	ll	lm	lm	lm	ll	ll	lm	lm	lm	ll	ll	ll	lm	ll	ll	lm	ll	lm	lm	ll	lm	lm	lm	lm	ll	ll	lm		B4195Sb1g033940s	40.176	7	lm	ll	--	lm
B7076Sb1g005340s	62.876	5	lm	ll	ll	--	--	ll	--	lm	lm	--	ll	lm	ll	lm	lm	lm	ll	ll	lm	ll	lm	--	ll	ll	lm	ll	ll	lm	ll	--	--	ll	lm	lm	lm	--	ll	ll	lm		B2265Sb1|012(2,3)s	45.069	7	lm	lm	ll	lm
B506Sb1(9,9)i	62.918	5	lm	ll	ll	ll	lm	ll	lm	lm	lm	lm	ll	lm	lm	lm	lm	lm	ll	ll	lm	lm	lm	ll	ll	ll	lm	ll	ll	lm	ll	lm	lm	ll	lm	lm	lm	lm	ll	ll	lm		B552Sb1g027690s	51.807	7	lm	lm	ll	lm
B3Sb1|3|7(29,35)i	63.267	5	lm	ll	ll	ll	lm	ll	lm	lm	lm	lm	ll	lm	lm	lm	lm	lm	ll	ll	lm	lm	lm	lm	ll	ll	lm	ll	ll	lm	ll	lm	lm	ll	lm	lm	lm	lm	ll	ll	lm		B4151Sb1g021500s	62.394	7	lm	lm	ll	--
B6Sb1|10(23,26)i	63.628	5	lm	ll	ll	lm	lm	ll	lm	lm	lm	lm	ll	lm	lm	lm	lm	lm	ll	ll	lm	lm	lm	lm	ll	ll	lm	ll	ll	lm	ll	lm	lm	ll	lm	lm	lm	lm	ll	ll	lm		B5092Sb1(g022460,4)s	67.697	7	lm	lm	ll	lm
B526Sb1(2,2)s	64.128	5	lm	ll	ll	ll	lm	ll	lm	lm	ll	lm	ll	lm	lm	ll	lm	lm	ll	ll	lm	lm	lm	lm	ll	ll	lm	ll	ll	lm	ll	lm	lm	ll	lm	lm	lm	lm	ll	ll	lm		B3235Sb1g021490s	73.646	7	lm	lm	ll	--
B6093Sb1(2,2)s	64.819	5	lm	ll	ll	lm	lm	ll	lm	lm	ll	lm	ll	lm	--	ll	lm	lm	ll	ll	lm	lm	lm	--	ll	ll	lm	ll	ll	lm	ll	lm	lm	ll	lm	lm	lm	lm	ll	ll	lm		B5079Sb1(2,2)s	84.599	7	lm	lm	--	lm
B1337Sb1g004700s	65.865	5	--	ll	ll	ll	lm	ll	lm	lm	ll	lm	ll	lm	lm	lm	lm	lm	ll	ll	lm	lm	--	lm	ll	ll	lm	ll	ll	lm	ll	lm	lm	ll	lm	lm	lm	lm	ll	ll	lm
B516Sb1|3(14,15)s	66.616	5	lm	ll	ll	ll	lm	ll	lm	lm	ll	lm	ll	lm	ll	lm	lm	lm	ll	ll	lm	lm	lm	lm	ll	ll	lm	ll	ll	lm	ll	lm	lm	ll	lm	lm	lm	lm	ll	ll	lm
B1365Sb1(3,3)s	67.676	5	ll	ll	ll	ll	lm	ll	lm	lm	lm	lm	ll	lm	ll	lm	lm	lm	ll	ll	lm	lm	lm	lm	ll	ll	lm	ll	ll	lm	ll	lm	lm	ll	lm	lm	lm	lm	ll	ll	lm
B6099Sb1(3,3)s	68.936	5	--	ll	ll	ll	lm	ll	lm	lm	--	lm	ll	lm	ll	lm	lm	lm	ll	ll	lm	lm	lm	ll	ll	ll	lm	ll	ll	lm	ll	lm	lm	ll	lm	ll	lm	lm	ll	ll	lm
B3191Sb1(2,2)s	70.133	5	lm	ll	ll	ll	lm	ll	lm	lm	ll	lm	ll	lm	ll	--	lm	lm	ll	ll	lm	lm	ll	ll	ll	ll	lm	ll	ll	lm	ll	lm	--	ll	lm	lm	lm	lm	ll	ll	lm
B7081Sb1g008170s	70.552	5	--	ll	ll	--	lm	ll	lm	ll	--	lm	ll	--	ll	lm	lm	lm	ll	ll	lm	lm	ll	--	ll	ll	--	ll	ll	lm	ll	lm	lm	ll	lm	--	lm	lm	ll	ll	--
B1336Sb1g004150s	73.55	5	ll	ll	ll	ll	lm	ll	lm	lm	--	ll	ll	lm	--	lm	lm	lm	ll	ll	lm	lm	lm	ll	ll	ll	ll	ll	ll	lm	ll	lm	lm	ll	lm	lm	lm	lm	ll	ll	lm
Locus	Position	16	Chr01																																								Locus	Position	21	Chr01
B535Sb1(g019280,3)s	0	16	lm	lm	lm	lm	ll	lm	ll	lm	lm	lm	ll	ll	ll	lm	ll	lm	lm	lm	lm	ll	lm	ll	lm	lm	lm	lm	lm	ll	lm	lm	lm	lm	lm	lm	lm	lm	lm	lm	ll		B4Sb1g004200s	0	21	lm	ll	lm	lm
B2316Sb1g019380s	8.831	16	lm	lm	lm	lm	ll	lm	ll	--	ll	lm	ll	ll	ll	lm	ll	lm	lm	lm	lm	ll	ll	ll	lm	lm	lm	ll	--	ll	lm	lm	lm	lm	lm	lm	lm	lm	lm	--	ll		B512Sb1g009600s	5.26	21	lm	ll	lm	lm
B7218Sb1g049780s	12.254	16	ll	--	ll	ll	lm	ll	lm	--	lm	ll	lm	lm	ll	ll	ll	ll	ll	ll	ll	ll	lm	ll	ll	ll	ll	ll	ll	--	--	ll	lm	--	ll	ll	ll	--	--	--	lm		B2289Sb1(2,2)s	7.576	21	lm	ll	lm	lm
B7219Sb1g050170s	14.206	16	--	ll	ll	ll	--	ll	--	--	ll	ll	lm	ll	ll	ll	ll	ll	ll	ll	ll	ll	lm	--	ll	ll	ll	ll	lm	lm	lm	ll	lm	--	ll	ll	ll	lm	--	--	lm		B7095Sb1g012680s	12.636	21	lm	ll	lm	--
B7204Sb1g045800s	14.592	16	lm	ll	ll	ll	lm	--	--	ll	--	ll	--	--	ll	ll	ll	ll	ll	ll	ll	ll	ll	--	ll	ll	ll	ll	--	lm	lm	ll	--	lm	ll	ll	ll	lm	lm	lm	lm		B1349Sb1(2,2)s	12.991	21	lm	lm	lm	lm
B7159Sb1g033120s	14.928	16	--	ll	ll	ll	--	ll	--	lm	lm	ll	lm	ll	ll	ll	lm	ll	ll	ll	ll	ll	--	ll	ll	--	ll	lm	--	lm	ll	ll	ll	lm	ll	ll	ll	lm	--	--	ll		B505Sb1(g005020,3)s	19.301	21	lm	lm	ll	lm
B6170Sb1(g033590,3)s	19.913	16	--	ll	ll	ll	ll	--	lm	lm	lm	ll	lm	lm	lm	ll	lm	ll	ll	ll	ll	ll	lm	ll	ll	lm	ll	lm	ll	lm	ll	ll	ll	lm	ll	ll	ll	lm	lm	--	lm		B12Sb1g013390s	21.365	21	lm	lm	ll	ll
B6164Sb1g032420s	22.691	16	ll	ll	ll	ll	ll	--	lm	--	--	ll	lm	lm	--	ll	lm	ll	ll	ll	ll	ll	lm	--	ll	lm	ll	lm	lm	lm	ll	ll	lm	lm	ll	ll	ll	--	--	ll	lm		B7067Sb1g002200s	24.718	21	lm	lm	ll	lm
B1423Sb1g035100s	23.378	16	lm	ll	ll	lm	lm	lm	lm	lm	lm	ll	lm	lm	lm	ll	lm	ll	ll	ll	ll	ll	lm	--	lm	lm	ll	lm	lm	lm	--	ll	lm	lm	ll	ll	ll	lm	lm	lm	lm		B4124Sb1g011280s	29.571	21	lm	lm	ll	lm
B5132Sb1(2,2)s	25.154	16	lm	ll	ll	ll	lm	lm	lm	lm	lm	ll	lm	lm	--	ll	lm	ll	ll	ll	ll	ll	lm	ll	ll	--	ll	lm	ll	lm	ll	ll	lm	lm	ll	ll	ll	lm	lm	ll	lm		B7096Sb1(g013170,2)s	34.237	21	lm	lm	ll	--
B6191Sb1g038230i	26.112	16	--	ll	ll	ll	--	lm	lm	lm	lm	ll	lm	lm	--	ll	lm	ll	ll	ll	ll	ll	--	ll	ll	ll	ll	lm	lm	lm	lm	ll	--	lm	ll	ll	ll	--	lm	ll	--		B5937Sb9g018680s	40.86	21	ll	--	ll	ll
B7177Sb1g036590s	27.431	16	--	ll	ll	ll	lm	--	lm	lm	ll	ll	--	lm	ll	ll	--	ll	ll	ll	ll	ll	lm	--	ll	--	ll	lm	--	lm	lm	ll	lm	lm	ll	ll	ll	lm	--	lm	lm		B3199Sb1g010090s	44.002	21	lm	lm	ll	--
B4203Sb1(2,2)s	27.944	16	lm	ll	ll	ll	lm	lm	lm	lm	ll	ll	lm	lm	lm	ll	lm	ll	ll	ll	ll	ll	lm	ll	ll	lm	ll	lm	lm	lm	lm	ll	lm	lm	ll	ll	ll	lm	lm	--	lm		B6102Sb1(2,2)s	47.844	21	lm	lm	ll	ll
B3317Sb1g049570s	29.149	16	lm	--	ll	ll	lm	--	lm	lm	lm	ll	lm	lm	lm	ll	ll	ll	ll	ll	ll	ll	lm	--	ll	lm	ll	lm	lm	lm	lm	ll	lm	lm	ll	ll	ll	lm	lm	--	lm		B4115Sb1g008930s	48.876	21	--	lm	ll	ll
B586Sb1(9,17)s	30.109	16	lm	ll	ll	ll	lm	lm	lm	lm	lm	ll	lm	lm	lm	ll	lm	ll	ll	ll	ll	ll	lm	lm	ll	lm	ll	lm	lm	lm	lm	ll	lm	lm	ll	ll	ll	lm	lm	lm	lm		B5054Sb1(2,2)s	49.925	21	ll	lm	ll	--
B1426Sb1(2,2)s	30.771	16	--	ll	ll	ll	lm	ll	lm	lm	lm	ll	lm	lm	lm	ll	lm	ll	ll	ll	ll	ll	lm	lm	ll	lm	ll	lm	lm	lm	lm	ll	lm	lm	ll	ll	ll	lm	lm	lm	lm		B5047Sb1(4,4)s	50.788	21	lm	lm	ll	lm
B4193Sb1g033650s	30.922	16	--	ll	ll	ll	lm	ll	lm	lm	--	ll	lm	lm	--	ll	lm	ll	ll	ll	ll	ll	lm	--	ll	lm	ll	lm	lm	lm	ll	ll	lm	lm	ll	ll	ll	lm	lm	--	lm		B4120Sb1(2,2)s	51.629	21	lm	lm	ll	--
B3276Sb1(g033120,2)s	31.307	16	lm	ll	ll	ll	lm	lm	lm	lm	lm	ll	lm	lm	ll	ll	lm	ll	ll	ll	ll	ll	lm	lm	ll	lm	ll	lm	lm	lm	ll	ll	lm	lm	ll	ll	ll	lm	lm	lm	lm		B3208Sb1(2,3)s	52.749	21	ll	ll	ll	--
B1414Sb1(3,6)i	31.663	16	lm	ll	ll	ll	lm	lm	lm	lm	lm	ll	lm	lm	--	ll	lm	ll	ll	ll	ll	ll	lm	lm	ll	lm	ll	lm	lm	lm	ll	ll	lm	lm	ll	ll	ll	lm	lm	ll	lm		B6109Sb1g013930s	53.702	21	--	lm	ll	--
B6161Sb1(g032380,2)s	31.691	16	lm	ll	ll	ll	lm	lm	lm	--	ll	ll	lm	--	--	ll	lm	ll	ll	ll	ll	ll	lm	--	ll	--	ll	lm	lm	lm	ll	ll	lm	lm	ll	ll	ll	lm	--	--	lm		B2276Sb1g003630s	54.954	21	lm	lm	ll	lm
B4184Sb1g031240s	31.944	16	lm	ll	ll	ll	lm	lm	lm	lm	--	ll	lm	lm	--	ll	lm	ll	ll	ll	ll	ll	lm	--	ll	--	ll	lm	lm	lm	ll	ll	ll	lm	ll	ll	ll	lm	--	ll	lm		B1355Sb1(3,5)s	55.162	21	lm	lm	ll	lm
B31Sb1(5,7)s	32.755	16	lm	ll	ll	ll	lm	lm	lm	lm	lm	ll	lm	lm	lm	ll	lm	ll	ll	ll	ll	ll	lm	lm	ll	lm	ll	lm	lm	lm	ll	ll	ll	lm	ll	ll	ll	lm	lm	lm	lm		B1340Sb1(2,2)s	55.349	21	lm	lm	ll	lm
B2343Sb1(2,2)s	33.545	16	ll	ll	ll	ll	lm	ll	lm	lm	lm	ll	lm	lm	lm	ll	lm	ll	ll	ll	ll	ll	lm	lm	ll	lm	ll	lm	lm	lm	ll	ll	ll	lm	ll	ll	ll	lm	lm	lm	lm		B3201Sb1(3,3)s	55.883	21	lm	lm	ll	lm
B5113Sb1(3,3)s	33.966	16	ll	ll	ll	ll	lm	ll	lm	lm	--	ll	lm	lm	ll	ll	lm	ll	ll	ll	ll	ll	lm	--	ll	lm	ll	lm	lm	lm	ll	ll	ll	lm	ll	ll	ll	lm	--	lm	lm		B3206Sb1(4,4)s	56.079	21	lm	lm	ll	lm
B5130Sb1(2,2)s	34.974	16	lm	ll	ll	ll	lm	ll	lm	lm	ll	ll	lm	lm	--	ll	lm	ll	ll	ll	ll	ll	--	--	ll	ll	ll	ll	lm	lm	ll	ll	lm	lm	ll	ll	ll	lm	lm	--	lm		B6092Sb1g004520s	56.508	21	lm	--	ll	--
B583Sb1(2,2)s	36.519	16	--	ll	ll	ll	lm	lm	lm	lm	lm	ll	lm	lm	lm	ll	lm	ll	ll	ll	ll	ll	lm	lm	ll	ll	ll	ll	lm	lm	ll	ll	lm	lm	ll	ll	ll	lm	lm	lm	lm		B1341Sb1(6,8)s	57.225	21	lm	lm	ll	lm
B1418Sb1(2,2)s	36.975	16	lm	ll	ll	ll	lm	lm	lm	lm	ll	ll	lm	lm	lm	ll	lm	ll	ll	ll	ll	ll	lm	--	ll	ll	ll	ll	lm	lm	ll	ll	lm	lm	ll	ll	ll	lm	lm	lm	lm		B1356Sb1(4,8)s	58.346	21	lm	lm	ll	lm
B6215Sb1g045510s	41.811	16	--	ll	--	ll	lm	ll	lm	lm	lm	ll	lm	lm	ll	--	lm	ll	--	ll	ll	ll	lm	--	ll	ll	ll	lm	lm	lm	--	ll	lm	lm	lm	ll	lm	lm	--	ll	lm		B8Sb1(15,22)s	58.902	21	lm	lm	ll	lm
B6207Sb1(2,2)s	43.735	16	lm	ll	ll	ll	lm	ll	lm	lm	lm	ll	lm	lm	--	ll	lm	ll	ll	ll	ll	ll	lm	lm	ll	lm	ll	--	lm	lm	lm	ll	lm	lm	lm	--	lm	lm	lm	ll	lm		B1353Sb1(7,7)s	59.273	21	lm	lm	ll	lm
B4227Sb1(3,3)s	44.409	16	lm	ll	ll	ll	lm	lm	lm	ll	lm	ll	lm	lm	ll	ll	lm	ll	ll	ll	ll	ll	lm	lm	ll	ll	ll	lm	lm	lm	lm	ll	lm	lm	lm	lm	lm	lm	lm	lm	lm		B3197Sb1(2,2)s	59.877	21	lm	lm	ll	--
B6214Sb1g044480s	45.65	16	lm	ll	--	ll	lm	lm	lm	--	lm	ll	lm	lm	--	ll	lm	ll	ll	ll	ll	ll	lm	--	ll	ll	ll	--	lm	lm	lm	ll	lm	lm	lm	lm	--	lm	--	ll	lm		B3214Sb1g013710s	60.12	21	--	--	ll	ll
B4226Sb1(3,3)s	46.766	16	lm	ll	lm	ll	lm	ll	lm	lm	lm	ll	lm	lm	--	ll	lm	ll	ll	ll	ll	ll	lm	ll	ll	ll	ll	lm	lm	lm	lm	ll	lm	lm	lm	lm	lm	lm	lm	lm	lm		B504Sb1(9,9)s	60.667	21	lm	lm	ll	lm
B2366Sb1g045410s	47.583	16	lm	ll	lm	ll	lm	lm	lm	lm	--	ll	lm	lm	lm	ll	lm	ll	ll	ll	ll	ll	lm	lm	ll	--	ll	lm	lm	lm	--	ll	lm	lm	lm	lm	lm	lm	lm	lm	lm		B3190Sb1g005590s	61.491	21	lm	lm	ll	lm
B603Sb1(8,10)s	48.566	16	lm	ll	lm	ll	lm	ll	lm	lm	lm	ll	lm	lm	lm	ll	lm	ll	ll	ll	ll	ll	lm	lm	ll	lm	ll	lm	lm	lm	lm	ll	lm	lm	lm	lm	lm	lm	lm	lm	lm		B13Sb1(14,16)s	62.23	21	lm	lm	ll	lm
B1442Sb1g042020s	49.155	16	--	ll	lm	ll	lm	ll	lm	lm	lm	ll	--	lm	ll	ll	lm	ll	ll	ll	ll	ll	lm	lm	ll	lm	ll	lm	lm	lm	lm	ll	lm	lm	lm	lm	lm	lm	lm	lm	lm		B3218Sb1g015510s	63.493	21	lm	lm	ll	--
B1440Sb1(5,5)i	49.538	16	lm	ll	lm	ll	lm	lm	lm	lm	lm	ll	lm	lm	ll	ll	lm	ll	ll	ll	ll	ll	lm	lm	ll	lm	ll	lm	lm	lm	lm	ll	lm	lm	lm	lm	lm	lm	lm	lm	lm		B525Sb1(5,5)s	63.535	21	lm	lm	ll	lm
B3297Sb1(2,2)s	50.455	16	lm	ll	lm	ll	lm	lm	lm	lm	lm	ll	lm	lm	--	ll	lm	ll	ll	ll	ll	ll	lm	lm	ll	lm	ll	lm	lm	lm	lm	ll	lm	lm	lm	lm	lm	lm	ll	ll	lm		B3209Sb1(3,3)s	63.583	21	lm	lm	ll	lm
B46Sb1(2,4)s	51.749	16	lm	ll	lm	ll	lm	ll	lm	lm	lm	ll	lm	lm	lm	ll	lm	ll	ll	ll	ll	ll	lm	lm	ll	lm	ll	lm	lm	lm	lm	lm	lm	lm	lm	lm	lm	lm	lm	lm	lm		B4130Sb1g015660s	63.807	21	ll	--	ll	--
B48Sb1(12,26)s	52.142	16	lm	ll	lm	ll	lm	lm	lm	lm	lm	ll	lm	lm	lm	ll	lm	ll	ll	ll	ll	ll	lm	lm	ll	lm	ll	lm	lm	lm	lm	lm	lm	lm	lm	lm	lm	lm	lm	lm	lm		B2298Sb1(2,2)s	64.371	21	lm	lm	ll	lm
B49Sb1(2,2)s	52.805	16	lm	ll	lm	ll	lm	lm	lm	lm	lm	ll	lm	lm	lm	ll	lm	ll	ll	ll	ll	ll	lm	lm	ll	lm	ll	lm	lm	lm	lm	lm	lm	lm	lm	lm	lm	lm	lm	ll	lm		B4131Sb1g016570s	64.621	21	lm	lm	ll	lm
B4217Sb1(3,3)s	53.488	16	lm	ll	ll	ll	lm	ll	lm	lm	lm	ll	lm	lm	--	ll	lm	ll	ll	ll	ll	ll	lm	--	ll	ll	ll	lm	lm	lm	lm	lm	lm	lm	lm	lm	lm	lm	lm	ll	lm		B5089Sb1(g019930,2)s	65.779	21	lm	lm	ll	lm
B599Sb1(3,3)s	54.873	16	lm	ll	lm	ll	lm	ll	lm	lm	lm	ll	lm	lm	lm	ll	lm	ll	ll	ll	ll	ll	lm	lm	ll	ll	ll	--	lm	lm	lm	lm	lm	lm	lm	lm	lm	lm	lm	ll	lm		B528Sb1g016440s	66.338	21	lm	lm	ll	lm
B3300Sb1(3,3)s	55.248	16	lm	ll	lm	ll	lm	lm	lm	lm	lm	ll	lm	lm	ll	ll	lm	ll	ll	ll	ll	ll	lm	ll	ll	lm	ll	lm	lm	lm	lm	lm	lm	lm	lm	lm	lm	lm	lm	--	lm		B7111Sb1g019510s	66.92	21	--	ll	ll	lm
B6198Sb1(3,3)s	56.107	16	lm	ll	ll	ll	lm	--	lm	lm	ll	ll	lm	lm	ll	ll	lm	ll	ll	ll	ll	ll	lm	lm	ll	lm	ll	lm	lm	lm	lm	lm	lm	lm	lm	lm	lm	lm	--	ll	lm		B7101Sb1g015910s	67.616	21	--	lm	ll	--
B6212Sb1(2,2)s	57.577	16	lm	ll	lm	ll	lm	ll	lm	ll	lm	ll	lm	lm	ll	ll	lm	ll	ll	ll	ll	ll	lm	lm	ll	--	ll	lm	ll	lm	lm	ll	lm	lm	lm	lm	lm	lm	lm	lm	lm		B3232Sb1(2,3)s	69.248	21	lm	lm	ll	lm
B2360Sb1(2,3)s	59.091	16	lm	ll	lm	ll	lm	ll	lm	ll	lm	ll	lm	lm	ll	ll	lm	ll	ll	ll	ll	ll	lm	lm	ll	lm	ll	lm	lm	lm	lm	lm	lm	lm	lm	lm	lm	lm	lm	ll	lm		B4146Sb1g019610s	70.703	21	lm	lm	ll	--
B7165Sb1g033580s	60.504	16	lm	ll	--	ll	lm	lm	lm	--	--	ll	lm	--	ll	ll	lm	ll	ll	ll	ll	ll	lm	ll	--	lm	ll	lm	lm	lm	--	lm	ll	--	lm	lm	lm	lm	lm	ll	--		B534Sb1(3,5)s	71.319	21	lm	lm	ll	lm
B7174Sb1g035070s	64.168	16	lm	--	--	--	lm	lm	lm	lm	--	ll	lm	ll	ll	ll	lm	ll	ll	ll	ll	ll	lm	--	ll	--	ll	ll	lm	lm	--	lm	lm	lm	lm	lm	lm	lm	ll	ll	--		B4139Sb1g018460s	72.398	21	--	lm	ll	--
B4189Sb1g032910s	68.685	16	lm	ll	lm	ll	lm	ll	lm	--	lm	ll	lm	lm	--	--	lm	lm	lm	lm	ll	lm	lm	ll	lm	lm	ll	lm	lm	lm	lm	ll	lm	lm	lm	ll	lm	lm	lm	--	--		B541Sb1g020450s	73.284	21	lm	lm	ll	lm
B7836Sb8g001540s	73.821	16	lm	ll	lm	--	lm	lm	lm	lm	--	ll	lm	lm	lm	ll	lm	lm	lm	--	ll	lm	--	--	lm	lm	ll	lm	lm	lm	--	lm	lm	ll	lm	--	lm	lm	lm	ll	--		B4150Sb1(2,2)s	74.856	21	lm	lm	ll	--
B6450Sb3g038290s	75.302	16	ll	ll	lm	ll	lm	--	lm	ll	--	ll	lm	lm	--	ll	lm	lm	--	ll	ll	lm	ll	ll	--	lm	ll	lm	ll	lm	lm	ll	--	lm	ll	lm	lm	lm	lm	--	lm		B1382Sb1(4,5)s	76.265	21	lm	lm	ll	lm
B611Sb1g048280s	80.647	16	lm	ll	lm	ll	lm	lm	lm	ll	lm	ll	lm	ll	lm	ll	lm	lm	lm	ll	ll	lm	lm	lm	lm	lm	--	lm	lm	lm	ll	lm	lm	lm	lm	lm	lm	ll	ll	ll	lm		B543Sb1(2,2)s	78.33	21	lm	lm	ll	lm
B6227Sb1g048230s	83.333	16	lm	ll	lm	ll	lm	--	--	ll	--	ll	lm	ll	ll	ll	lm	--	lm	--	ll	lm	lm	--	lm	lm	ll	lm	lm	lm	ll	lm	--	lm	lm	lm	lm	ll	ll	ll	lm		B545Sb1(2,5)i	79.499	21	lm	lm	ll	lm
B4198Sb1g034750s	87.256	16	lm	ll	lm	ll	ll	lm	lm	ll	--	--	lm	ll	lm	ll	lm	lm	lm	ll	ll	lm	lm	lm	lm	lm	ll	lm	lm	lm	ll	lm	--	lm	lm	lm	--	--	lm	ll	lm		B1390Sb1|012(3,5)s	81.49	21	lm	lm	ll	lm
B1415Sb1g033550s	96.498	16	lm	ll	lm	ll	--	lm	lm	ll	ll	ll	lm	ll	lm	ll	ll	lm	lm	ll	ll	lm	ll	lm	lm	lm	ll	ll	lm	lm	ll	lm	ll	lm	lm	lm	ll	--	lm	ll	lm		B7116Sb1g021500s	89.639	21	lm	lm	ll	lm
B7176Sb1g035750s	101.832	16	--	ll	--	ll	--	lm	lm	ll	ll	ll	lm	ll	--	ll	ll	--	lm	ll	--	lm	lm	ll	lm	--	ll	ll	lm	lm	ll	lm	ll	lm	lm	lm	ll	ll	ll	ll	--		B3236Sb1g021500s	91.386	21	lm	--	lm	--
																																											B5098Sb1g027740s	97.799	21	lm	lm	--	--
																																											B2320Sb1(2,2)s	101.898	21	lm	lm	ll	lm
																																											B2318Sb1g020910s	102.045	21	--	ll	lm	ll
																																											B7049Sb10(g029300,2s	109.239	21	--	lm	ll	lm
																																											B497Sb10(2,6)s	115.156	21	lm	lm	lm	lm
																																											B1319Sb10(2,6)s	118.331	21	lm	lm	lm	lm
																																											B7380Sb3g013535s	119.167	21	lm	lm	lm	lm
																																											B2Sb1g002180s	129.85	21	lm	lm	lm	lm
Locus	Position	72	Chr01																																								Locus	Position	76	Chr01
B5389Sb3(2,2)i	0	72	lm	lm	--	lm	ll	lm	lm	ll	--	lm	ll	ll	ll	ll	lm	--	lm	lm	lm	lm	lm	lm	ll	lm	lm	lm	lm	lm	lm	lm	lm	lm	lm	ll	ll	lm	lm	lm	lm		B4158Sb1(3,3)s	0	76	ll	ll	ll	ll
B7418Sb3g030680s	3.858	72	lm	--	ll	ll	ll	lm	lm	--	ll	lm	ll	ll	--	ll	--	lm	lm	lm	lm	--	ll	--	ll	ll	lm	ll	lm	lm	lm	lm	--	lm	--	ll	ll	lm	lm	lm	lm		B3243Sb1g027810s	4.068	76	ll	ll	ll	ll
B7417Sb3g030660s	6.432	72	lm	lm	--	lm	ll	lm	lm	--	--	lm	ll	ll	ll	ll	lm	lm	lm	lm	lm	lm	--	ll	ll	ll	lm	ll	lm	lm	--	lm	ll	--	--	ll	ll	lm	lm	lm	--		B557Sb1(4,4)s	5.996	76	lm	ll	ll	ll
B7416Sb3g030430s	8.782	72	lm	lm	--	lm	ll	--	lm	lm	--	lm	ll	ll	ll	ll	lm	--	lm	lm	lm	lm	lm	lm	ll	ll	lm	--	lm	--	ll	lm	lm	lm	lm	ll	ll	lm	--	lm	--		B2064Sb8g016820s	13.638	76	lm	ll	ll	ll
B150Sb3g030910s	10.422	72	lm	lm	lm	lm	ll	ll	lm	lm	lm	lm	ll	ll	ll	ll	lm	lm	lm	lm	lm	lm	lm	lm	ll	ll	lm	ll	lm	lm	lm	lm	lm	lm	lm	ll	ll	lm	lm	lm	lm		B4154Sb1g025920s	15.042	76	lm	ll	ll	ll
B1661Sb3(2,2)s	11.539	72	lm	lm	lm	lm	ll	lm	lm	lm	lm	lm	ll	ll	ll	ll	lm	lm	lm	lm	lm	lm	lm	lm	ll	ll	lm	ll	lm	lm	lm	lm	lm	lm	lm	ll	ll	lm	lm	lm	lm		B6124Sb1g021490s	17.486	76	--	ll	ll	ll
B1660Sb3g030840s	12.166	72	lm	lm	--	lm	ll	--	lm	lm	lm	lm	ll	ll	ll	ll	lm	lm	lm	lm	lm	lm	lm	ll	ll	ll	lm	ll	lm	lm	lm	lm	lm	lm	lm	ll	ll	lm	lm	lm	lm		B7118Sb1g026550s	18.401	76	--	ll	ll	ll
B5170Sb1g045410s	13.479	72	lm	lm	--	ll	lm	lm	lm	lm	--	lm	lm	lm	--	ll	lm	ll	lm	ll	lm	ll	lm	lm	ll	lm	lm	lm	lm	lm	lm	lm	lm	lm	lm	--	lm	lm	lm	--	--		B4155Sb1(3,3)s	19.916	76	ll	ll	ll	ll
B7422Sb3g031300s	14.104	72	lm	--	--	--	ll	ll	--	lm	--	lm	ll	ll	ll	ll	ll	lm	lm	lm	lm	lm	lm	--	ll	ll	lm	ll	lm	lm	lm	lm	lm	lm	lm	ll	ll	lm	--	lm	--		B4148Sb1g020570s	24.196	76	ll	ll	ll	ll
B3513Sb3(3,3)s	14.951	72	lm	lm	lm	lm	ll	lm	lm	lm	ll	lm	ll	ll	ll	ll	ll	lm	lm	lm	lm	lm	lm	lm	ll	ll	lm	ll	lm	lm	lm	lm	lm	lm	lm	ll	ll	lm	lm	lm	lm		B1380Sb1g020460s	25.562	76	lm	ll	ll	ll
B775Sb3(11,13)i	15.608	72	lm	lm	lm	lm	ll	lm	lm	lm	lm	lm	ll	ll	ll	ll	ll	lm	lm	lm	lm	lm	lm	lm	ll	ll	lm	ll	lm	lm	lm	lm	lm	lm	lm	ll	ll	lm	lm	lm	lm		B540Sb1g020290s	26.911	76	lm	ll	ll	ll
B2351Sb1(3,3)s	16.366	72	lm	lm	lm	ll	lm	lm	ll	lm	lm	lm	lm	lm	lm	ll	lm	ll	lm	ll	lm	ll	lm	lm	ll	lm	lm	lm	lm	lm	lm	lm	lm	lm	lm	lm	lm	lm	lm	lm	lm		B3233Sb1g020570s	28.063	76	ll	ll	ll	ll
B1659Sb3(3,3)s	16.421	72	lm	lm	--	lm	ll	lm	lm	lm	lm	lm	ll	ll	ll	ll	ll	lm	lm	lm	lm	lm	lm	ll	ll	ll	lm	ll	lm	lm	lm	lm	lm	lm	lm	ll	ll	lm	lm	lm	lm		B537Sb1(3,4)s	29.256	76	lm	ll	ll	ll
B1388Sb1(4,8)i	19.105	72	lm	lm	lm	ll	lm	lm	ll	lm	lm	lm	lm	lm	lm	ll	lm	ll	lm	lm	lm	lm	lm	lm	ll	lm	lm	lm	lm	lm	lm	lm	lm	lm	lm	lm	lm	lm	lm	lm	lm		B5085Sb1g019370s	30.979	76	--	ll	ll	ll
B1655Sb3(2,2)s	21.221	72	lm	lm	--	lm	ll	lm	ll	lm	lm	lm	ll	ll	ll	ll	ll	lm	lm	lm	lm	lm	lm	lm	ll	ll	lm	ll	lm	lm	lm	lm	lm	lm	lm	ll	lm	lm	lm	lm	lm		B1375Sb1(4,4)s	31.518	76	lm	ll	ll	ll
B7124Sb1g027680s	22.61	72	lm	lm	--	ll	--	ll	ll	--	--	lm	lm	lm	--	ll	lm	ll	lm	ll	lm	lm	lm	lm	ll	--	--	lm	lm	lm	lm	lm	lm	lm	lm	lm	lm	lm	--	ll	lm		B2314Sb1g019080s	33.117	76	lm	ll	ll	ll
B5099Sb1(2,2)s	24.12	72	lm	lm	ll	ll	lm	ll	ll	--	--	lm	lm	lm	--	ll	lm	ll	lm	lm	lm	lm	lm	--	ll	ll	lm	lm	lm	lm	lm	lm	lm	lm	lm	lm	lm	lm	lm	ll	lm		B532Sb1(6,8)s	34.82	76	lm	ll	ll	ll
B7437Sb3g034000s	25.947	72	lm	ll	ll	lm	--	lm	ll	lm	--	lm	ll	ll	--	--	lm	lm	lm	lm	lm	lm	lm	--	ll	ll	lm	ll	lm	lm	--	ll	lm	lm	lm	ll	ll	lm	--	--	lm		B16Sb1g017460s	35.952	76	lm	ll	ll	ll
B2323Sb1g021890s	26.06	72	--	lm	lm	ll	lm	--	ll	lm	lm	lm	lm	lm	--	ll	lm	ll	lm	lm	lm	lm	lm	lm	ll	ll	lm	ll	lm	lm	lm	lm	lm	lm	lm	lm	lm	lm	lm	lm	lm		B5082Sb1g018480s	36.43	76	--	ll	ll	ll
B7410Sb3g029060s	28.537	72	--	lm	--	lm	ll	lm	ll	lm	--	--	ll	lm	ll	ll	ll	lm	lm	lm	--	lm	lm	--	ll	lm	lm	--	lm	lm	lm	lm	--	lm	lm	ll	lm	lm	lm	lm	lm		B4136Sb1(2,2)s	37.766	76	lm	ll	ll	ll
B7125Sb1g027680s	28.88	72	lm	lm	lm	ll	--	lm	ll	--	--	lm	lm	lm	--	ll	lm	ll	lm	--	lm	lm	lm	--	ll	lm	lm	lm	lm	lm	--	--	lm	lm	lm	lm	lm	ll	lm	ll	lm		B17Sb1(5,9)s	38.578	76	lm	ll	ll	ll
B6131Sb1g027390s	31.073	72	lm	lm	ll	ll	lm	lm	--	--	ll	lm	lm	lm	--	ll	--	ll	lm	lm	lm	lm	--	--	ll	ll	lm	ll	lm	lm	lm	lm	lm	lm	lm	lm	lm	lm	lm	--	lm		B530Sb1(2,2)s	39.636	76	lm	ll	ll	ll
B28Sb1g029080s	33.76	72	lm	lm	lm	ll	lm	lm	ll	lm	lm	lm	lm	lm	ll	ll	ll	ll	lm	lm	lm	lm	lm	lm	ll	ll	lm	ll	lm	lm	lm	lm	lm	lm	lm	ll	lm	lm	lm	lm	lm		B1371Sb1(4,7)s	39.662	76	lm	ll	ll	ll
B5056Sb1(g007960,3)s	44.408	72	lm	ll	lm	lm	--	lm	lm	--	--	lm	lm	lm	ll	ll	ll	lm	ll	ll	lm	lm	lm	--	lm	ll	lm	ll	lm	lm	ll	lm	ll	lm	lm	lm	lm	lm	--	ll	ll		B3227Sb1g018400s	39.772	76	lm	ll	ll	ll
B29Sb1(2,2)s	50.427	72	lm	lm	lm	ll	ll	lm	ll	ll	lm	ll	lm	lm	ll	ll	lm	ll	ll	lm	ll	lm	lm	ll	ll	ll	ll	ll	lm	lm	ll	lm	lm	lm	lm	ll	lm	ll	lm	ll	lm		B2306Sb1g016170s	40.915	76	lm	ll	ll	ll
B2046Sb8g004300s	53.433	72	lm	ll	lm	lm	lm	lm	lm	lm	lm	lm	ll	lm	lm	--	ll	lm	lm	lm	lm	lm	lm	ll	lm	lm	lm	ll	lm	lm	--	lm	lm	lm	lm	lm	lm	lm	ll	ll	ll		B19Sb1(2,9)s	41.809	76	ll	ll	ll	ll
B4170Sb1(g029120,4)s	53.622	72	ll	lm	lm	ll	ll	ll	ll	ll	lm	ll	lm	lm	ll	ll	ll	ll	ll	lm	ll	lm	ll	ll	ll	ll	ll	ll	lm	lm	ll	lm	lm	lm	lm	ll	lm	ll	lm	ll	lm		B7110Sb1g018910s	42.707	76	--	ll	ll	--
B3460Sb3(2,2)i	55.339	72	lm	lm	lm	lm	lm	lm	lm	lm	lm	lm	lm	ll	ll	lm	lm	lm	lm	ll	lm	lm	lm	--	--	ll	lm	ll	lm	lm	ll	lm	ll	lm	lm	lm	ll	lm	ll	ll	lm		B5077Sb1g016570s	42.884	76	lm	ll	ll	ll
B4848Sb8g016970s	55.503	72	lm	ll	lm	lm	lm	lm	lm	lm	--	lm	lm	lm	--	lm	ll	lm	lm	lm	lm	lm	lm	ll	lm	--	lm	ll	lm	lm	ll	--	lm	lm	lm	--	lm	lm	lm	ll	ll		B2308Sb1(2,2)s	43.839	76	ll	ll	ll	ll
B887Sb4(g030900,2)s	55.78	72	lm	lm	lm	lm	lm	lm	lm	lm	lm	lm	lm	lm	lm	lm	ll	lm	lm	ll	lm	lm	lm	lm	lm	lm	lm	ll	lm	ll	ll	lm	lm	ll	lm	lm	lm	lm	ll	lm	lm		B4133Sb1g017010s	44.215	76	ll	ll	ll	--
B569Sb1g029120s	56.021	72	lm	lm	lm	ll	ll	--	ll	ll	lm	ll	lm	lm	ll	ll	ll	ll	ll	lm	ll	lm	lm	lm	ll	ll	ll	ll	lm	lm	ll	lm	lm	lm	lm	ll	lm	ll	lm	ll	lm		B527Sb1(3,6)s	46.644	76	lm	ll	ll	lm
B567Sb1(3,4)s	57.822	72	lm	lm	lm	ll	ll	--	ll	ll	lm	ll	lm	lm	ll	ll	ll	ll	ll	lm	ll	lm	lm	lm	ll	ll	ll	ll	lm	lm	lm	lm	lm	lm	lm	ll	lm	ll	lm	ll	lm		B4560Sb4g028450s	48.882	76	lm	lm	lm	lm
B5106Sb1g028980s	59.414	72	lm	lm	--	ll	--	lm	ll	--	ll	ll	lm	lm	ll	ll	ll	ll	--	lm	ll	lm	lm	--	ll	--	ll	lm	lm	lm	lm	lm	lm	lm	lm	ll	lm	ll	lm	ll	lm		B4110Sb1(3,3)s	52.102	76	lm	ll	lm	ll
B1110Sb8|011(2,2)s	59.667	72	lm	ll	lm	lm	lm	lm	lm	lm	lm	lm	lm	lm	lm	lm	ll	lm	lm	ll	lm	lm	lm	ll	lm	lm	lm	ll	lm	lm	ll	lm	ll	lm	lm	lm	lm	lm	ll	ll	ll
B4168Sb1(2,2)s	61.781	72	lm	lm	lm	ll	ll	lm	ll	ll	ll	ll	lm	lm	ll	ll	ll	ll	ll	lm	ll	lm	lm	ll	ll	ll	ll	ll	lm	lm	lm	lm	lm	lm	lm	ll	lm	ll	lm	ll	lm
B1397Sb1(2,2)s	65.336	72	lm	ll	--	lm	lm	lm	lm	lm	lm	lm	lm	lm	lm	lm	ll	lm	lm	ll	lm	lm	lm	ll	lm	lm	lm	ll	lm	ll	lm	lm	lm	ll	lm	lm	lm	lm	lm	ll	ll
B6140Sb1g028420s	66.824	72	--	ll	--	lm	lm	ll	lm	lm	--	lm	lm	lm	--	lm	ll	--	lm	ll	lm	lm	lm	ll	lm	lm	lm	ll	lm	ll	lm	lm	lm	ll	lm	--	lm	lm	--	ll	ll
B2335Sb1g029070s	71.073	72	lm	ll	ll	lm	lm	lm	lm	lm	lm	lm	lm	lm	--	lm	ll	lm	lm	ll	lm	lm	lm	ll	lm	lm	lm	ll	lm	ll	lm	--	--	ll	lm	lm	ll	lm	ll	ll	ll
B565Sb1(3,3)s	75.467	72	lm	ll	lm	lm	lm	lm	lm	lm	ll	lm	lm	ll	ll	lm	ll	lm	lm	ll	lm	lm	lm	ll	lm	ll	lm	ll	lm	ll	ll	ll	ll	ll	ll	lm	ll	lm	ll	ll	ll
B2328Sb1g028470s	77.47	72	lm	ll	--	lm	lm	lm	lm	--	lm	lm	--	ll	ll	lm	ll	lm	lm	ll	lm	lm	lm	ll	lm	lm	lm	ll	lm	ll	ll	ll	ll	ll	ll	lm	ll	lm	ll	ll	ll
B2327Sb1(2,3)s	78.037	72	lm	ll	lm	lm	lm	lm	lm	lm	lm	lm	lm	ll	ll	lm	ll	lm	lm	ll	lm	lm	lm	ll	lm	lm	lm	lm	lm	ll	ll	ll	ll	ll	ll	lm	ll	lm	ll	ll	ll
B564Sb1(7,10)s	79.218	72	lm	ll	lm	lm	lm	lm	lm	lm	lm	lm	lm	ll	lm	lm	ll	lm	lm	ll	lm	lm	lm	ll	lm	lm	lm	ll	lm	ll	ll	ll	ll	ll	ll	lm	ll	lm	ll	ll	ll
B4169Sb1g028940s	80.824	72	lm	ll	--	lm	lm	lm	lm	--	--	lm	lm	ll	--	lm	lm	lm	lm	--	lm	lm	lm	ll	lm	lm	lm	lm	lm	ll	ll	ll	ll	ll	ll	lm	ll	lm	ll	ll	ll
B5116Sb1g030430s	83.045	72	--	ll	--	lm	lm	ll	lm	lm	--	lm	lm	ll	ll	lm	ll	lm	lm	lm	lm	lm	lm	ll	lm	--	lm	ll	lm	ll	--	ll	ll	ll	ll	--	lm	lm	ll	ll	ll
B3259Sb1g030150s	84.165	72	lm	ll	lm	lm	lm	--	lm	lm	--	lm	lm	ll	--	lm	lm	lm	lm	--	lm	lm	lm	ll	lm	lm	lm	ll	lm	ll	ll	ll	ll	ll	ll	lm	lm	lm	ll	ll	ll
B3269Sb1(2,2)i	85.254	72	lm	ll	lm	lm	lm	lm	lm	lm	--	lm	lm	ll	lm	lm	lm	lm	lm	lm	lm	lm	lm	ll	lm	lm	lm	lm	lm	ll	--	ll	ll	ll	ll	lm	lm	lm	ll	ll	ll
B570Sb1g029220s	85.807	72	lm	ll	lm	lm	lm	lm	lm	lm	lm	lm	lm	ll	--	lm	lm	lm	lm	lm	lm	lm	lm	ll	lm	lm	lm	ll	lm	ll	lm	ll	ll	ll	ll	lm	ll	lm	ll	ll	ll
B6145Sb1g030150s	86.624	72	lm	ll	ll	--	lm	lm	lm	--	--	lm	lm	ll	--	lm	lm	--	lm	lm	lm	lm	lm	ll	lm	--	lm	ll	lm	ll	--	ll	ll	ll	ll	lm	lm	lm	ll	ll	ll
B7155Sb1g032840s	87.675	72	--	ll	ll	--	lm	lm	lm	--	--	lm	lm	ll	--	ll	lm	--	lm	lm	lm	lm	lm	ll	lm	--	lm	ll	lm	ll	lm	--	ll	ll	ll	lm	lm	lm	ll	ll	ll
B7156Sb1(3,3)s	88.298	72	lm	ll	lm	lm	lm	--	lm	--	lm	lm	lm	ll	ll	ll	lm	lm	lm	lm	lm	lm	lm	ll	lm	lm	lm	ll	lm	ll	lm	ll	ll	ll	ll	lm	lm	lm	ll	ll	ll
B5114Sb1(3,3)s	88.645	72	lm	ll	lm	lm	lm	lm	lm	lm	--	lm	lm	ll	ll	ll	ll	lm	lm	lm	lm	lm	lm	ll	lm	lm	lm	ll	lm	ll	lm	ll	ll	ll	ll	lm	lm	lm	ll	ll	ll
B573Sb1(2,3)s	89.637	72	lm	ll	lm	lm	lm	lm	lm	lm	--	lm	lm	ll	lm	lm	ll	lm	lm	lm	lm	lm	lm	ll	lm	lm	lm	ll	lm	ll	lm	ll	ll	ll	ll	lm	lm	lm	ll	ll	ll
B4196Sb1g033980s	91.751	72	lm	lm	--	--	lm	lm	lm	lm	--	lm	lm	ll	--	ll	ll	lm	lm	lm	lm	lm	lm	ll	lm	--	lm	ll	lm	ll	lm	ll	ll	ll	ll	lm	lm	lm	ll	ll	ll
B3270Sb1(2,2)s	92.746	72	lm	lm	--	lm	lm	lm	lm	lm	lm	lm	lm	ll	lm	ll	lm	lm	lm	lm	lm	lm	lm	ll	lm	lm	lm	ll	lm	ll	lm	ll	ll	ll	ll	lm	lm	lm	ll	ll	ll
B7138Sb1g029120s	94.352	72	lm	lm	lm	lm	--	lm	lm	lm	lm	lm	lm	ll	--	lm	lm	lm	lm	ll	lm	lm	lm	--	lm	--	lm	ll	lm	ll	--	ll	lm	--	ll	lm	lm	lm	--	ll	--
B7189Sb1g041090s	96.167	72	--	lm	--	--	lm	--	lm	--	lm	lm	lm	lm	ll	--	lm	lm	lm	lm	lm	lm	lm	ll	lm	lm	lm	lm	--	ll	ll	ll	ll	ll	ll	lm	--	lm	lm	ll	ll
B553Sb1(g027740,2)s	96.831	72	lm	ll	lm	lm	lm	lm	lm	lm	lm	lm	lm	lm	lm	lm	lm	lm	lm	ll	lm	lm	lm	--	lm	lm	lm	lm	lm	ll	ll	lm	lm	ll	ll	lm	ll	lm	ll	lm	lm
B6189Sb1g037170s	97.266	72	lm	lm	lm	--	lm	lm	lm	lm	--	lm	lm	lm	ll	--	lm	--	lm	lm	lm	lm	lm	ll	lm	ll	lm	--	lm	ll	ll	ll	ll	ll	ll	lm	lm	lm	--	ll	--
B7198Sb1g042710s	98.46	72	lm	lm	lm	--	lm	--	lm	--	lm	lm	lm	lm	ll	lm	lm	--	lm	lm	lm	lm	lm	ll	lm	lm	lm	ll	lm	ll	lm	--	ll	ll	lm	--	lm	lm	--	ll	--
B3301Sb1(4,4)s	99.407	72	lm	lm	lm	lm	lm	lm	lm	lm	lm	lm	lm	lm	ll	lm	lm	lm	lm	lm	lm	lm	lm	ll	lm	lm	lm	ll	lm	ll	ll	ll	ll	ll	ll	lm	lm	lm	lm	ll	lm
B6197Sb1g039110s	100.379	72	lm	lm	lm	lm	lm	--	lm	lm	--	--	lm	lm	ll	lm	lm	lm	lm	--	lm	lm	lm	--	lm	--	--	ll	lm	ll	lm	ll	ll	ll	ll	lm	lm	lm	ll	ll	lm
B614Sb1(10,10)s	101.167	72	lm	lm	lm	lm	lm	lm	lm	lm	lm	lm	lm	lm	ll	lm	ll	lm	lm	lm	lm	lm	lm	ll	lm	lm	lm	ll	lm	ll	lm	ll	ll	ll	ll	lm	lm	lm	lm	ll	lm
B5161Sb1(3,3)s	102.473	72	lm	lm	lm	lm	lm	lm	lm	lm	lm	lm	lm	lm	ll	lm	lm	lm	lm	lm	lm	lm	lm	ll	lm	lm	lm	lm	lm	ll	lm	ll	ll	ll	ll	lm	lm	lm	lm	ll	lm
B5178Sb1g049310s	102.734	72	lm	lm	--	--	lm	--	lm	lm	lm	lm	lm	lm	ll	lm	ll	lm	lm	lm	lm	lm	lm	lm	lm	--	lm	ll	lm	ll	--	ll	ll	ll	ll	lm	lm	lm	--	ll	lm
B5179Sb1(2,2)i	103.231	72	lm	lm	lm	--	lm	lm	lm	lm	ll	lm	lm	lm	ll	lm	ll	lm	lm	lm	lm	lm	lm	ll	lm	ll	lm	ll	lm	ll	lm	ll	ll	ll	ll	lm	lm	lm	lm	ll	lm
B6208Sb1g041400s	104.853	72	lm	lm	--	--	lm	ll	lm	--	--	lm	lm	lm	--	lm	lm	--	lm	lm	lm	lm	lm	--	lm	lm	lm	ll	lm	ll	lm	ll	ll	ll	ll	lm	lm	lm	lm	ll	lm
B5155Sb1(2,2)s	105.242	72	lm	lm	ll	lm	lm	lm	lm	lm	ll	lm	lm	lm	ll	lm	lm	lm	lm	lm	lm	lm	lm	--	lm	ll	lm	ll	lm	ll	lm	ll	ll	--	ll	lm	lm	lm	lm	ll	lm
B3308Sb1g045920s	105.369	72	lm	--	lm	lm	lm	lm	lm	lm	--	lm	lm	lm	lm	lm	ll	lm	lm	lm	lm	lm	lm	lm	lm	ll	lm	ll	lm	ll	lm	ll	ll	ll	ll	--	lm	lm	lm	ll	--
B6229Sb1g049640s	105.486	72	lm	lm	lm	lm	lm	lm	lm	ll	--	lm	lm	--	--	lm	ll	lm	lm	lm	lm	lm	lm	--	lm	ll	lm	ll	--	ll	--	ll	ll	ll	ll	--	lm	lm	lm	ll	lm
B2367Sb1g045750s	105.865	72	lm	lm	ll	lm	lm	lm	lm	lm	ll	lm	lm	lm	lm	lm	ll	lm	lm	lm	lm	lm	lm	--	lm	--	lm	ll	lm	ll	lm	ll	ll	ll	ll	lm	lm	lm	lm	ll	--
B5110Sb1g029210s	107.039	72	lm	lm	--	lm	lm	lm	lm	--	--	--	lm	ll	lm	lm	lm	lm	lm	lm	lm	lm	lm	ll	--	lm	lm	lm	--	ll	lm	lm	lm	ll	lm	lm	lm	lm	ll	ll	ll
B601Sb1(14,17)s	107.716	72	lm	lm	lm	lm	lm	lm	lm	lm	lm	lm	lm	lm	lm	lm	ll	lm	lm	lm	lm	lm	lm	lm	lm	lm	lm	ll	lm	ll	lm	ll	ll	ll	ll	lm	lm	lm	lm	ll	lm
B47Sb1(15,15)s	108.594	72	lm	lm	lm	lm	lm	lm	lm	lm	lm	lm	lm	lm	lm	lm	lm	lm	lm	lm	lm	lm	lm	lm	lm	lm	lm	ll	lm	ll	lm	ll	ll	ll	ll	lm	lm	lm	lm	ll	lm
B39Sb1(11,15)s	110.183	72	lm	lm	lm	lm	lm	lm	lm	lm	lm	lm	lm	lm	lm	lm	lm	lm	lm	lm	lm	lm	lm	lm	lm	lm	lm	lm	lm	ll	lm	ll	ll	ll	ll	lm	lm	lm	lm	ll	lm
B609Sb1(2,2)s	110.643	72	lm	lm	lm	lm	lm	lm	lm	lm	lm	lm	lm	lm	lm	lm	ll	lm	lm	lm	lm	lm	lm	lm	lm	lm	lm	lm	lm	ll	lm	ll	ll	ll	ll	lm	lm	lm	lm	ll	lm
B7191Sb1g041190s	112.156	72	lm	lm	--	lm	lm	--	lm	lm	ll	--	lm	lm	--	lm	lm	lm	ll	lm	lm	lm	--	--	--	lm	lm	ll	--	ll	lm	ll	ll	ll	ll	lm	lm	lm	lm	ll	lm
B7186Sb1g040020s	112.642	72	ll	ll	--	ll	ll	ll	ll	ll	--	ll	ll	ll	--	ll	lm	ll	ll	ll	ll	ll	--	ll	ll	ll	ll	ll	ll	lm	ll	--	lm	lm	lm	--	--	ll	ll	ll	--
B5051Sb1g004740s	114.924	72	lm	lm	lm	--	lm	lm	lm	lm	ll	lm	lm	lm	ll	lm	lm	lm	lm	lm	lm	lm	lm	--	lm	--	lm	ll	lm	ll	--	ll	lm	lm	lm	lm	--	lm	--	ll	lm
B7581Sb4g031940s	116.117	72	lm	lm	--	lm	lm	lm	--	lm	--	--	lm	ll	--	lm	ll	lm	lm	lm	lm	lm	lm	ll	lm	lm	lm	ll	--	ll	lm	lm	ll	lm	lm	lm	lm	ll	--	lm	--
B6633Sb5(g009740,2)s	116.379	72	lm	lm	lm	lm	lm	lm	lm	lm	ll	lm	lm	lm	--	lm	lm	lm	lm	lm	lm	ll	lm	--	lm	ll	lm	ll	lm	lm	lm	ll	ll	ll	ll	--	--	lm	lm	--	lm
B3686Sb5(g022230,2)s	121.4	72	lm	lm	--	lm	lm	ll	ll	lm	ll	lm	lm	lm	--	lm	lm	ll	lm	lm	lm	lm	lm	ll	lm	lm	lm	lm	lm	ll	lm	ll	ll	ll	ll	--	ll	lm	lm	ll	lm
[truncated: 161 more columns]

## Sheet: Chr02
Locus	Position	8	Chr02																																								Locus	Position	38	Chr02
B6291Sb2(2,2)s	0	8	ll	ll	ll	ll	ll	ll	lm	lm	ll	ll	lm	ll	ll	ll	ll	ll	ll	lm	ll	lm	ll	--	ll	ll	ll	ll	ll	lm	ll	lm	ll	ll	ll	ll	ll	lm	ll	--	--		B396Sb9(4,7)i	0	38	lm	lm	lm	lm
B6309Sb2(3,3)s	3.79	8	ll	ll	ll	ll	ll	ll	lm	lm	ll	ll	lm	ll	ll	ll	ll	ll	ll	lm	ll	lm	ll	ll	lm	ll	ll	ll	lm	lm	ll	lm	ll	ll	ll	ll	ll	lm	ll	ll	lm		B387Sb9(3,5)s	2.172	38	lm	ll	lm	lm
B6332Sb2g041910s	6.029	8	--	ll	ll	lm	ll	--	lm	ll	ll	ll	--	ll	--	ll	lm	ll	ll	lm	ll	lm	ll	ll	lm	ll	ll	ll	lm	lm	ll	lm	ll	ll	ll	ll	ll	--	ll	--	--		B1136Sb9(2,3)s	3.238	38	lm	ll	lm	lm
B6336Sb2g043560s	6.507	8	ll	ll	ll	ll	ll	lm	lm	--	ll	ll	ll	ll	ll	ll	--	ll	ll	--	ll	--	ll	--	--	ll	ll	ll	lm	lm	ll	lm	--	ll	ll	ll	ll	lm	ll	ll	lm		B6886Sb9g002850s	5.361	38	lm	lm	lm	lm
B7240Sb2g007080s	7.777	8	--	ll	ll	ll	ll	--	ll	ll	ll	ll	ll	ll	--	ll	lm	ll	ll	ll	ll	ll	--	ll	--	lm	ll	lm	ll	lm	lm	ll	ll	ll	ll	--	lm	lm	--	--	lm		B4880Sb9(2,3)s	5.77	38	lm	ll	lm	lm
B4359Sb2(2,2)s	8.314	8	lm	ll	ll	ll	ll	ll	lm	lm	ll	ll	ll	ll	ll	ll	lm	ll	ll	lm	ll	lm	ll	ll	lm	ll	ll	ll	--	lm	ll	lm	lm	ll	ll	ll	ll	lm	ll	lm	lm		B7909Sb9g001370s	7.566	38	--	ll	--	ll
B7325Sb2g043560s	9.263	8	--	ll	ll	ll	ll	--	lm	lm	ll	ll	ll	ll	--	ll	lm	ll	ll	lm	ll	lm	ll	--	--	ll	ll	ll	lm	--	ll	ll	--	ll	ll	ll	ll	lm	ll	--	lm		B6876Sb9g000910s	8.665	38	lm	ll	--	lm
B3345Sb2(3,3)i	9.838	8	lm	ll	lm	ll	ll	lm	ll	--	ll	ll	ll	ll	ll	ll	lm	ll	lm	ll	ll	ll	lm	ll	lm	ll	ll	ll	ll	lm	--	ll	ll	ll	ll	lm	lm	lm	lm	ll	ll		B5880Sb9g001190s	10.409	38	--	ll	--	ll
B2454Sb2(2,3)s	10.114	8	lm	ll	ll	ll	ll	lm	lm	--	ll	ll	lm	ll	lm	ll	ll	ll	ll	lm	ll	lm	ll	lm	lm	lm	ll	lm	lm	lm	ll	lm	lm	ll	ll	ll	ll	lm	ll	ll	lm		B6891Sb9g003620s	13.509	38	lm	--	lm	ll
B7877Sb8g018670s	10.343	8	ll	ll	lm	ll	ll	ll	ll	lm	ll	ll	ll	ll	ll	ll	lm	ll	ll	--	ll	lm	ll	ll	lm	--	ll	lm	--	--	--	--	lm	ll	ll	ll	lm	--	lm	--	ll		B5282Sb2g036200s	16.722	38	lm	ll	ll	ll
B5184Sb2(2,3)s	11.393	8	lm	ll	ll	--	ll	--	ll	lm	ll	ll	ll	ll	ll	ll	lm	ll	lm	ll	ll	ll	lm	ll	lm	ll	ll	ll	ll	lm	lm	ll	ll	ll	ll	ll	lm	lm	lm	ll	lm		B2474Sb2(2,2)s	18.015	38	lm	ll	lm	lm
B4328Sb2(2,2)s	12.392	8	--	ll	ll	ll	ll	lm	lm	lm	ll	ll	lm	ll	lm	ll	lm	ll	ll	lm	ll	lm	ll	lm	lm	lm	ll	lm	lm	lm	ll	lm	lm	ll	ll	ll	ll	lm	ll	lm	lm		B3413Sb2(3,4)s	19.186	38	lm	ll	lm	ll
B4347Sb2(2,2)s	12.428	8	lm	ll	ll	ll	ll	lm	lm	--	ll	ll	lm	ll	ll	ll	ll	ll	ll	lm	ll	lm	ll	ll	lm	--	ll	lm	lm	lm	ll	lm	--	ll	ll	ll	ll	lm	ll	--	lm		B7304Sb2g034200i	22.053	38	--	ll	--	ll
B1548Sb2(7,8)s	12.619	8	ll	ll	ll	ll	ll	lm	lm	lm	ll	ll	lm	ll	ll	ll	ll	ll	ll	lm	ll	lm	ll	ll	lm	ll	ll	ll	lm	lm	ll	lm	lm	ll	ll	ll	ll	lm	ll	lm	lm		B3429Sb2(2,3)s	22.616	38	lm	ll	lm	ll
B2492Sb2|7(7,7)s	12.671	8	lm	ll	ll	ll	ll	lm	lm	lm	ll	ll	lm	ll	lm	ll	ll	ll	ll	lm	ll	lm	ll	ll	lm	ll	ll	ll	lm	lm	ll	lm	ll	ll	ll	ll	ll	lm	ll	ll	lm		B6333Sb2g042540s	24.788	38	lm	ll	--	ll
B4266Sb2(2,2)s	13.574	8	lm	ll	lm	lm	ll	lm	ll	lm	ll	ll	ll	ll	ll	ll	lm	ll	lm	ll	ll	ll	lm	ll	lm	ll	ll	ll	ll	lm	lm	ll	ll	ll	ll	lm	lm	ll	--	ll	lm		B5296Sb2(2,2)s	25.329	38	lm	ll	lm	ll
B3417Sb2g037520s	14.426	8	lm	ll	ll	ll	ll	--	lm	lm	ll	ll	lm	ll	lm	ll	ll	ll	ll	lm	ll	lm	ll	--	ll	ll	ll	ll	--	lm	ll	lm	--	ll	ll	ll	ll	lm	ll	lm	lm		B3426Sb2(5,5)s	26.002	38	lm	ll	lm	ll
B5304Sb2(2,2)s	15.316	8	lm	ll	ll	ll	ll	lm	lm	lm	ll	ll	ll	ll	lm	ll	lm	ll	ll	lm	ll	lm	ll	--	lm	ll	ll	ll	lm	lm	ll	lm	--	ll	ll	ll	ll	lm	ll	--	lm		B5291Sb2(2,2)s	26.44	38	lm	ll	lm	ll
B6234Sb2(2,2)s	15.325	8	--	ll	ll	--	ll	--	ll	--	ll	ll	ll	ll	ll	ll	lm	ll	lm	ll	ll	ll	lm	ll	lm	lm	ll	lm	ll	lm	lm	ll	ll	ll	ll	lm	lm	lm	lm	lm	lm		B3420Sb2(2,2)s	27.115	38	lm	ll	lm	--
B5288Sb2g037650s	15.653	8	lm	ll	ll	--	ll	lm	lm	lm	ll	ll	lm	ll	--	ll	ll	ll	ll	lm	ll	lm	ll	--	lm	ll	ll	ll	lm	lm	ll	lm	--	--	ll	ll	ll	lm	ll	--	ll		B2483Sb2(3,3)s	27.236	38	lm	ll	lm	ll
B2455Sb2(6,7)s	16.438	8	lm	ll	ll	ll	ll	lm	lm	lm	ll	ll	lm	ll	lm	ll	ll	ll	ll	lm	ll	lm	ll	ll	lm	ll	ll	ll	lm	lm	ll	lm	lm	ll	ll	ll	ll	lm	ll	lm	lm		B7316Sb2g037650s	28.522	38	lm	ll	ll	--
B3425Sb2(3,3)s	17.128	8	lm	ll	ll	ll	ll	lm	lm	lm	ll	ll	lm	ll	lm	ll	lm	ll	ll	lm	ll	lm	ll	ll	lm	ll	ll	ll	lm	lm	ll	lm	lm	ll	ll	ll	ll	lm	ll	--	lm		B2489Sb2(7,7)s	28.734	38	lm	ll	ll	ll
B3347Sb2(g006680,2)s	17.374	8	--	ll	lm	ll	ll	lm	ll	lm	ll	ll	ll	ll	ll	ll	lm	ll	--	ll	ll	ll	lm	ll	lm	lm	ll	lm	ll	lm	lm	ll	ll	ll	ll	lm	lm	lm	lm	lm	lm		B6334Sb2(2,2)i	29.262	38	lm	ll	--	ll
B703Sb2|4(8,9)s	18.095	8	lm	ll	ll	ll	ll	lm	lm	lm	ll	ll	lm	ll	ll	ll	ll	ll	ll	lm	ll	lm	ll	lm	lm	ll	ll	ll	lm	lm	ll	lm	lm	ll	ll	ll	ll	lm	ll	lm	lm		B5305Sb2(2,2)s	29.473	38	ll	ll	lm	ll
B6243Sb2g007030s	18.509	8	lm	ll	lm	ll	ll	--	ll	--	lm	ll	ll	ll	ll	ll	lm	ll	--	ll	ll	ll	lm	--	lm	lm	ll	lm	ll	lm	lm	ll	ll	ll	ll	--	lm	--	ll	--	lm		B7289Sb2g029820s	29.652	38	ll	ll	lm	ll
B2442Sb2(2,2)s	18.744	8	lm	ll	ll	ll	ll	lm	lm	lm	ll	ll	lm	ll	ll	ll	ll	ll	ll	--	ll	lm	ll	ll	lm	ll	ll	ll	lm	lm	ll	lm	lm	ll	ll	lm	ll	lm	ll	lm	lm		B7315Sb2g037650s	30.147	38	--	ll	--	--
B4317Sb2g029680s	19.066	8	--	ll	ll	lm	ll	--	lm	lm	ll	ll	lm	ll	--	ll	ll	ll	ll	--	ll	lm	ll	--	lm	ll	ll	ll	lm	lm	ll	lm	lm	ll	ll	lm	ll	lm	ll	ll	lm		B1563Sb2(7,7)s	30.686	38	ll	ll	ll	ll
B4316Sb2(4,4)i	20.137	8	lm	ll	ll	ll	ll	lm	lm	lm	ll	ll	lm	ll	--	ll	ll	ll	ll	lm	ll	lm	ll	lm	lm	ll	ll	ll	lm	lm	ll	lm	lm	ll	ll	lm	ll	lm	ll	ll	lm		B700Sb2(13,14)i	31.094	38	lm	ll	ll	ll
B91Sb2(18,19)i	20.75	8	lm	ll	ll	lm	ll	lm	lm	lm	ll	ll	lm	ll	lm	ll	ll	ll	ll	lm	ll	lm	ll	lm	lm	ll	ll	ll	lm	lm	ll	lm	lm	ll	ll	ll	ll	lm	ll	lm	lm		B101Sb2(73,115)i	31.522	38	lm	ll	lm	ll
B1470Sb2(4,5)s	21.641	8	lm	ll	lm	ll	ll	lm	ll	lm	lm	ll	ll	ll	ll	ll	lm	ll	lm	ll	ll	ll	lm	lm	lm	lm	ll	lm	ll	lm	lm	ll	ll	ll	ll	lm	lm	lm	lm	lm	lm		B704Sb2(5,5)s	32.047	38	lm	ll	lm	ll
B1562Sb2(6,7)s	21.747	8	lm	ll	ll	lm	ll	lm	lm	lm	ll	ll	lm	ll	lm	ll	lm	ll	ll	lm	ll	lm	ll	lm	lm	ll	ll	ll	lm	lm	ll	lm	lm	ll	ll	ll	ll	lm	ll	lm	lm		B702Sb2(7,9)s	32.923	38	ll	ll	lm	lm
B685Sb2(14,18)i	22.238	8	lm	ll	ll	ll	ll	lm	lm	lm	ll	ll	lm	ll	lm	ll	ll	ll	ll	lm	ll	lm	ll	lm	lm	ll	ll	ll	lm	lm	ll	lm	lm	ll	ll	lm	ll	lm	ll	lm	lm		B100Sb2|5(104,173)i	32.974	38	lm	ll	lm	lm
B1543Sb2(2,2)s	23.05	8	lm	ll	ll	lm	ll	lm	lm	lm	ll	ll	lm	ll	--	ll	ll	ll	ll	lm	ll	lm	ll	lm	lm	ll	ll	ll	lm	lm	ll	lm	lm	--	ll	lm	ll	lm	ll	lm	lm		B7324Sb2g042750s	33.229	38	lm	ll	lm	--
B58Sb2(5,7)s	23.186	8	lm	ll	lm	lm	ll	lm	ll	lm	lm	ll	ll	ll	ll	ll	lm	ll	lm	ll	ll	ll	lm	lm	lm	lm	ll	lm	ll	lm	lm	ll	ll	ll	ll	lm	lm	lm	lm	lm	lm		B4311Sb2g028310s	33.466	38	lm	ll	--	--
B2378Sb2g000340s	23.324	8	lm	ll	--	lm	ll	lm	ll	lm	lm	ll	ll	ll	ll	ll	lm	ll	lm	ll	ll	ll	--	--	lm	ll	ll	lm	ll	lm	lm	ll	ll	ll	ll	lm	lm	lm	lm	ll	lm		B673Sb2(4,4)s	34.165	38	lm	ll	lm	ll
B3331Sb2(2,2)s	24.351	8	lm	ll	ll	lm	ll	lm	ll	lm	lm	ll	ll	ll	ll	ll	lm	ll	lm	ll	ll	ll	lm	lm	lm	ll	ll	ll	ll	lm	lm	ll	ll	ll	ll	lm	lm	lm	lm	ll	lm		B7279Sb2g027310s	34.564	38	--	ll	--	--
B3335Sb2(5,6)s	24.58	8	lm	ll	lm	lm	ll	lm	ll	lm	lm	ll	ll	ll	ll	ll	lm	ll	lm	ll	ll	ll	lm	ll	lm	ll	ll	ll	ll	lm	lm	ll	ll	ll	ll	lm	lm	lm	lm	ll	lm		B1533Sb2(g027920,2)s	35.224	38	lm	ll	lm	lm
B2434Sb2(3,3)s	24.88	8	lm	ll	ll	ll	ll	lm	lm	lm	ll	ll	lm	ll	--	ll	ll	ll	lm	lm	ll	lm	ll	lm	lm	ll	ll	ll	lm	lm	ll	lm	lm	ll	ll	lm	ll	lm	ll	lm	lm		B5248Sb2g028310s	35.465	38	--	ll	lm	ll
B6276Sb2(2,2)s	25.562	8	--	ll	ll	ll	ll	lm	lm	lm	ll	ll	lm	ll	ll	ll	lm	ll	lm	lm	ll	lm	ll	lm	lm	ll	ll	ll	lm	lm	ll	lm	ll	ll	ll	lm	ll	lm	ll	--	lm		B3389Sb2g027310s	35.844	38	lm	ll	ll	ll
B666Sb2(11,14)s	27.044	8	lm	ll	ll	ll	ll	lm	lm	lm	ll	ll	lm	ll	lm	ll	lm	ll	lm	lm	ll	lm	ll	lm	lm	ll	ll	ll	lm	lm	ll	lm	lm	ll	ll	lm	ll	lm	ll	lm	lm		B5284Sb2(2,2)s	36.908	38	lm	ll	--	ll
B62Sb2(9,10)s	27.415	8	lm	ll	lm	lm	ll	lm	ll	lm	lm	ll	ll	ll	ll	ll	lm	ll	lm	ll	ll	ll	lm	lm	lm	ll	ll	ll	ll	lm	lm	ll	ll	ll	ll	lm	lm	lm	lm	lm	lm		B6317Sb2(2,2)s	37.777	38	lm	ll	ll	--
B669Sb2(7,7)s	27.932	8	lm	ll	ll	lm	ll	lm	lm	lm	ll	ll	lm	ll	lm	ll	lm	ll	lm	lm	ll	lm	ll	lm	lm	ll	ll	ll	lm	lm	ll	lm	lm	ll	ll	lm	ll	lm	ll	lm	lm		B6335Sb2g043480s	38.472	38	--	ll	lm	ll
B1532Sb2g027900s	28.995	8	lm	ll	ll	--	ll	lm	lm	lm	ll	ll	lm	ll	lm	ll	lm	ll	lm	lm	ll	lm	ll	lm	lm	ll	ll	--	lm	lm	ll	lm	lm	lm	ll	lm	ll	lm	ll	lm	lm		B6290Sb2(2,2)s	39.027	38	ll	ll	--	ll
B82Sb2(4,9)i	29.933	8	lm	ll	lm	ll	ll	lm	lm	lm	ll	ll	lm	ll	lm	ll	lm	ll	lm	lm	ll	lm	ll	lm	lm	ll	ll	ll	lm	lm	ll	lm	lm	ll	ll	lm	ll	lm	ll	lm	lm		B5277Sb2g035260s	42.22	38	lm	ll	lm	--
B5227Sb2(2,2)s	30.49	8	lm	ll	lm	ll	ll	lm	lm	lm	ll	ll	lm	ll	ll	ll	lm	ll	lm	lm	ll	lm	ll	--	lm	ll	ll	lm	lm	lm	ll	lm	lm	ll	ll	--	ll	lm	ll	ll	lm		B2494Sb2g041730s	42.825	38	lm	lm	lm	lm
B7261Sb2g020940s	33.02	8	lm	ll	--	ll	ll	--	lm	lm	ll	ll	lm	ll	ll	ll	--	ll	lm	--	ll	lm	ll	--	lm	ll	ll	ll	lm	--	lm	lm	lm	ll	ll	--	ll	lm	lm	--	lm		B1560Sb2(g039640,3)s	45.555	38	lm	ll	--	lm
B81Sb2(2,8)s	33.8	8	lm	ll	lm	ll	ll	lm	lm	lm	ll	ll	lm	ll	lm	ll	lm	ll	lm	lm	ll	lm	ll	lm	lm	lm	ll	lm	lm	lm	ll	lm	lm	ll	ll	lm	ll	lm	ll	lm	lm		B5292Sb2g039640s	48.724	38	lm	ll	lm	lm
B3369Sb2g020700s	37.468	8	lm	ll	ll	ll	--	lm	ll	lm	--	ll	lm	ll	ll	ll	lm	ll	lm	lm	ll	lm	ll	lm	lm	--	ll	lm	lm	lm	--	lm	lm	ll	ll	lm	ll	lm	lm	lm	lm		B6299Sb2(2,2)s	50.326	38	lm	lm	lm	ll
B2419Sb2g022910s	38.753	8	lm	ll	lm	ll	ll	lm	lm	lm	lm	ll	lm	ll	ll	ll	lm	ll	lm	lm	ll	lm	ll	lm	lm	--	ll	ll	lm	lm	ll	lm	lm	ll	ll	lm	--	lm	lm	--	lm		B7178Sb1g036980s	52.626	38	lm	lm	--	--
B1506Sb2g021040s	40.53	8	lm	ll	lm	ll	ll	lm	lm	--	lm	ll	lm	ll	ll	ll	lm	ll	lm	lm	ll	lm	ll	lm	lm	ll	ll	ll	lm	lm	lm	lm	lm	--	ll	lm	ll	lm	lm	lm	lm		B2470Sb2g034370s	58.253	38	lm	ll	ll	lm
B75Sb2g020475s	41.82	8	lm	ll	lm	ll	ll	lm	ll	lm	lm	ll	lm	ll	ll	ll	lm	ll	lm	lm	ll	lm	ll	lm	lm	ll	ll	ll	lm	lm	lm	lm	lm	ll	ll	lm	ll	lm	lm	lm	lm		B1549Sb2(2,2)s	62.622	38	lm	ll	ll	lm
B2414Sb2g019500s	42.375	8	lm	ll	lm	ll	ll	lm	ll	lm	--	ll	ll	ll	ll	ll	lm	ll	lm	lm	ll	lm	ll	--	lm	ll	ll	ll	lm	lm	lm	lm	lm	ll	ll	lm	--	lm	lm	lm	lm
B6259Sb2g012510s	43.36	8	--	ll	--	ll	ll	--	ll	--	--	ll	ll	ll	ll	ll	lm	ll	lm	lm	ll	lm	lm	--	lm	ll	ll	ll	lm	lm	lm	lm	--	ll	ll	lm	ll	lm	lm	ll	lm
B4245Sb2g000280s	43.445	8	lm	lm	lm	lm	lm	lm	ll	lm	--	ll	lm	ll	--	lm	lm	lm	--	ll	ll	ll	lm	--	lm	lm	ll	lm	ll	lm	lm	ll	--	ll	ll	lm	lm	lm	lm	lm	lm
B5215Sb2g012510s	44.756	8	--	ll	--	ll	ll	--	ll	lm	--	ll	ll	ll	ll	ll	lm	--	lm	lm	ll	lm	lm	--	lm	ll	ll	ll	lm	lm	lm	lm	lm	ll	ll	lm	ll	lm	lm	lm	lm
B5289Sb2(g037760,4)s	45.569	8	lm	lm	lm	ll	lm	lm	lm	lm	ll	ll	lm	lm	ll	lm	ll	ll	lm	lm	ll	lm	ll	ll	lm	lm	ll	ll	lm	lm	ll	lm	lm	ll	lm	ll	ll	lm	ll	lm	lm
B1483Sb2(3,3)s	46.192	8	lm	ll	lm	ll	ll	lm	ll	lm	lm	ll	ll	ll	ll	ll	lm	ll	lm	ll	ll	lm	lm	lm	lm	ll	ll	ll	lm	lm	lm	lm	lm	ll	ll	lm	ll	lm	lm	lm	lm
B7266Sb2g023720s	48.52	8	lm	ll	--	ll	ll	lm	lm	lm	lm	ll	lm	ll	--	ll	lm	lm	lm	--	ll	--	--	--	lm	lm	ll	ll	lm	lm	lm	--	lm	ll	ll	lm	ll	lm	lm	--	lm
B6537Sb4g020630s	48.885	8	--	lm	--	lm	lm	lm	--	lm	ll	ll	lm	ll	--	ll	lm	lm	ll	lm	ll	lm	lm	--	lm	lm	ll	lm	lm	lm	ll	lm	lm	--	ll	--	lm	lm	ll	ll	lm
B3342Sb2g005440s	48.915	8	lm	lm	lm	lm	lm	lm	ll	lm	lm	ll	lm	--	lm	lm	lm	ll	lm	ll	ll	ll	lm	lm	lm	lm	--	lm	--	lm	lm	ll	lm	--	ll	lm	lm	lm	lm	lm	lm
B6260Sb2g013180s	50.151	8	lm	ll	--	--	ll	lm	lm	lm	lm	ll	lm	ll	ll	ll	lm	lm	lm	lm	ll	lm	lm	--	lm	ll	ll	ll	lm	lm	lm	--	lm	ll	--	lm	--	lm	lm	--	lm
B3418Sb2(2,3)s	50.327	8	lm	lm	lm	ll	lm	lm	lm	lm	lm	ll	lm	lm	lm	lm	ll	ll	lm	lm	ll	lm	ll	lm	lm	lm	ll	ll	lm	lm	ll	lm	lm	ll	lm	ll	ll	lm	ll	lm	lm
B4280Sb2g010960s	51.2	8	lm	ll	lm	ll	ll	lm	--	lm	--	ll	lm	ll	ll	--	lm	ll	lm	ll	ll	lm	lm	--	lm	ll	ll	ll	lm	lm	lm	lm	lm	lm	ll	--	lm	lm	lm	lm	lm
B637Sb2(g006790,3)s	53.351	8	lm	ll	lm	lm	ll	lm	ll	lm	lm	lm	lm	ll	lm	lm	lm	ll	lm	lm	lm	ll	lm	lm	lm	lm	lm	lm	ll	lm	lm	ll	ll	ll	lm	lm	lm	lm	lm	lm	lm
B705Sb2(3,5)s	53.659	8	lm	lm	lm	lm	lm	lm	lm	lm	lm	ll	lm	lm	lm	lm	lm	ll	lm	lm	ll	lm	ll	lm	lm	lm	ll	ll	lm	lm	ll	lm	lm	ll	lm	ll	ll	lm	ll	lm	lm
B4339Sb2g034080s	54.673	8	--	lm	lm	--	lm	lm	lm	lm	lm	ll	lm	lm	ll	lm	--	ll	lm	lm	ll	lm	--	ll	--	lm	ll	ll	lm	lm	ll	lm	lm	ll	lm	ll	ll	lm	ll	lm	ll
B4289Sb2(g013040,3)i	56.502	8	lm	ll	lm	ll	ll	lm	lm	lm	lm	ll	lm	ll	ll	ll	lm	lm	lm	lm	ll	lm	lm	--	lm	lm	ll	ll	lm	lm	lm	lm	lm	ll	lm	lm	lm	lm	lm	ll	lm
B6748Sb7g001490s	56.764	8	lm	lm	lm	ll	--	lm	lm	lm	ll	lm	lm	ll	--	ll	lm	ll	lm	lm	lm	--	ll	lm	--	lm	lm	lm	lm	lm	--	lm	lm	lm	ll	lm	ll	lm	--	--	lm
B7253Sb2g012950s	57.934	8	lm	ll	--	--	ll	lm	lm	lm	--	ll	lm	ll	ll	ll	lm	lm	lm	lm	ll	--	lm	--	lm	lm	ll	lm	--	lm	--	lm	lm	ll	lm	lm	lm	lm	lm	lm	--
B2468Sb2g033990s	59.335	8	lm	lm	lm	ll	lm	lm	lm	lm	--	ll	lm	lm	lm	lm	ll	ll	lm	lm	ll	lm	ll	ll	ll	--	ll	ll	lm	lm	ll	lm	ll	lm	lm	lm	ll	lm	--	lm	lm
B74Sb2(2,2)s	59.687	8	lm	ll	lm	lm	ll	lm	lm	lm	lm	ll	lm	ll	ll	ll	lm	lm	lm	lm	ll	lm	lm	lm	lm	lm	ll	ll	lm	lm	lm	lm	lm	ll	lm	lm	lm	lm	lm	lm	lm
B3543Sb3g045710s	64.716	8	lm	ll	--	lm	ll	lm	lm	lm	lm	ll	lm	lm	ll	ll	lm	lm	ll	lm	ll	lm	lm	lm	lm	lm	ll	lm	lm	lm	lm	--	lm	--	--	lm	lm	lm	lm	lm	lm
B3406Sb2g033700s	64.93	8	lm	lm	lm	--	lm	lm	lm	lm	--	ll	lm	lm	--	lm	lm	--	lm	lm	ll	lm	ll	lm	ll	lm	ll	lm	lm	lm	ll	lm	lm	lm	lm	lm	ll	lm	lm	lm	lm
B1819Sb5|8(2,3)i	66.294	8	lm	lm	lm	lm	lm	lm	lm	lm	lm	ll	lm	lm	ll	ll	lm	ll	lm	lm	ll	lm	ll	ll	lm	lm	ll	lm	lm	lm	lm	lm	lm	ll	ll	lm	ll	ll	lm	lm	ll
B691Sb2(2,2)s	66.902	8	lm	lm	lm	lm	lm	lm	lm	lm	lm	ll	lm	lm	lm	lm	ll	ll	lm	lm	ll	lm	ll	lm	ll	lm	ll	ll	lm	lm	ll	lm	lm	lm	lm	lm	ll	lm	lm	lm	lm
B2441Sb2g029840s	67.38	8	lm	lm	lm	lm	ll	lm	lm	lm	ll	ll	lm	lm	--	ll	lm	lm	ll	lm	ll	lm	--	--	lm	lm	ll	lm	lm	lm	lm	lm	lm	lm	lm	lm	lm	lm	lm	lm	lm
B7999Sb9g029970s	70.111	8	lm	lm	lm	--	lm	lm	lm	lm	lm	ll	lm	lm	--	ll	lm	ll	lm	--	ll	lm	ll	--	ll	lm	ll	ll	lm	lm	--	lm	--	lm	lm	lm	ll	lm	lm	--	--
B1015Sb6g031110s	80.164	8	ll	lm	lm	ll	lm	lm	lm	ll	lm	ll	lm	ll	ll	lm	ll	ll	--	lm	ll	lm	lm	ll	lm	lm	ll	lm	lm	lm	lm	lm	lm	ll	ll	ll	ll	ll	lm	lm	ll
B307Sb6(2,3)i	82.838	8	ll	lm	lm	ll	lm	lm	lm	ll	lm	ll	lm	ll	ll	lm	lm	ll	ll	lm	ll	lm	lm	ll	lm	lm	ll	lm	lm	lm	lm	lm	lm	ll	ll	ll	ll	ll	lm	lm	ll
Locus	Position	42	Chr02																																								Locus	Position	54	Chr02
B682Sb2g030870s	0	42	lm	lm	ll	lm	lm	ll	lm	ll	lm	lm	lm	ll	ll	lm	lm	lm	lm	ll	lm	lm	lm	lm	ll	lm	lm	ll	--	lm	lm	lm	ll	lm	lm	ll	ll	lm	lm	lm	lm		B818Sb4g003040s	0	54	lm	lm	lm	lm
B2471Sb2g034650s	2.761	42	lm	lm	ll	lm	lm	lm	lm	ll	lm	lm	lm	ll	ll	lm	lm	lm	lm	ll	lm	lm	lm	--	ll	lm	lm	lm	ll	lm	lm	lm	ll	lm	lm	--	ll	lm	lm	--	lm		B6180Sb1g036030s	9.018	54	--	lm	ll	ll
B5271Sb2g033700s	9.626	42	lm	lm	ll	--	lm	ll	lm	--	ll	lm	lm	ll	ll	lm	ll	lm	lm	ll	lm	lm	--	--	ll	lm	lm	ll	ll	lm	--	ll	ll	lm	lm	ll	ll	lm	lm	--	lm		B7154Sb1g032840s	10.691	54	lm	--	--	--
B7305Sb2g034300s	12.631	42	lm	lm	ll	--	--	--	lm	--	--	lm	ll	lm	--	lm	ll	lm	lm	lm	lm	lm	ll	ll	ll	lm	lm	ll	ll	lm	lm	ll	ll	lm	ll	--	lm	lm	lm	ll	--		B6491Sb4g003020s	14.738	54	lm	ll	ll	--
B4344Sb2g035940s	18.736	42	lm	ll	ll	--	lm	--	lm	ll	ll	--	ll	ll	ll	--	ll	lm	lm	ll	lm	lm	ll	ll	ll	lm	lm	lm	ll	lm	ll	ll	ll	lm	ll	ll	ll	lm	lm	--	ll		B6331Sb2(3,3)s	15.252	54	lm	lm	ll	ll
B2437Sb2g028310s	19.468	42	lm	lm	--	lm	lm	ll	ll	--	lm	lm	lm	lm	ll	lm	lm	lm	ll	ll	lm	ll	lm	--	lm	lm	lm	lm	lm	ll	lm	lm	lm	ll	lm	lm	lm	lm	lm	lm	lm		B6302Sb2(2,2)s	18.854	54	lm	lm	ll	ll
B1557Sb2|466(5,7)s	21.75	42	lm	lm	ll	lm	lm	lm	lm	ll	lm	lm	ll	ll	ll	lm	lm	lm	lm	ll	lm	lm	ll	ll	ll	lm	lm	lm	ll	lm	ll	ll	ll	lm	ll	ll	ll	lm	lm	lm	ll		B7309Sb2(2,2)s	19.673	54	lm	lm	ll	ll
B690Sb2(9,11)s	23.269	42	lm	lm	ll	lm	lm	lm	lm	ll	lm	lm	ll	ll	ll	lm	ll	lm	lm	ll	lm	lm	ll	ll	ll	lm	lm	lm	ll	lm	ll	ll	ll	lm	ll	ll	ll	lm	lm	lm	ll		B4352Sb2(3,3)s	20.126	54	ll	lm	ll	ll
B4324Sb2(g032640,2)s	23.96	42	lm	lm	ll	ll	lm	--	lm	ll	lm	lm	ll	ll	ll	lm	ll	lm	lm	ll	lm	lm	ll	ll	ll	--	lm	lm	ll	lm	ll	ll	ll	lm	ll	ll	ll	lm	lm	--	ll		B7323Sb2g042430s	21.261	54	ll	--	ll	ll
B7317Sb2g037660s	25.442	42	lm	lm	ll	lm	lm	--	lm	ll	--	lm	ll	ll	ll	ll	--	lm	lm	ll	--	--	ll	ll	ll	--	lm	lm	ll	lm	ll	ll	ll	--	ll	ll	ll	lm	lm	--	ll		B4349Sb2(3,3)s	21.307	54	lm	lm	ll	lm
B6083Sb0466s002020s	26.386	42	lm	lm	ll	lm	lm	--	lm	ll	--	lm	--	ll	ll	lm	lm	lm	lm	ll	lm	lm	--	ll	ll	ll	lm	--	ll	lm	--	ll	ll	lm	ll	ll	ll	lm	lm	lm	ll		B6300Sb2g030660s	22.251	54	--	ll	ll	--
B2462Sb2g033540s	26.795	42	lm	lm	ll	lm	lm	--	lm	ll	lm	lm	ll	ll	ll	lm	ll	lm	lm	ll	lm	lm	--	ll	ll	ll	lm	lm	ll	lm	ll	ll	ll	lm	ll	ll	ll	lm	lm	--	ll		B2452Sb2(2,3)s	22.818	54	lm	lm	ll	lm
B2445Sb2(8,9)s	28.384	42	lm	lm	ll	lm	lm	ll	lm	ll	lm	lm	ll	ll	ll	lm	ll	lm	lm	ll	lm	lm	ll	ll	ll	ll	lm	ll	ll	lm	ll	ll	ll	lm	ll	ll	ll	lm	lm	lm	ll		B3397Sb2(4,4)s	24.151	54	lm	lm	ll	lm
B99Sb2(26,34)s	29.165	42	lm	lm	ll	lm	lm	lm	lm	ll	lm	lm	ll	ll	ll	lm	ll	lm	lm	ll	lm	lm	ll	ll	ll	ll	lm	ll	ll	lm	ll	ll	ll	lm	ll	ll	ll	lm	lm	lm	ll		B5272Sb2g033940s	24.833	54	lm	lm	ll	--
B2497Sb2g043020s	30.246	42	lm	lm	ll	lm	lm	lm	lm	ll	--	lm	ll	ll	ll	lm	ll	lm	lm	ll	lm	lm	--	ll	ll	ll	lm	ll	ll	lm	ll	ll	ll	lm	ll	ll	ll	ll	lm	--	ll		B4318Sb2(g029710,3)s	25.31	54	lm	lm	ll	lm
B676Sb2(2,4)i	30.372	42	lm	lm	ll	lm	lm	lm	lm	ll	lm	lm	ll	ll	ll	lm	ll	lm	lm	ll	lm	lm	lm	ll	ll	ll	lm	ll	ll	lm	ll	ll	ll	lm	ll	ll	ll	lm	lm	lm	ll		B4345Sb2(2,2)s	26.017	54	lm	lm	ll	lm
B3392Sb2g028050s	31.416	42	lm	lm	ll	lm	lm	lm	lm	ll	lm	lm	--	ll	lm	lm	--	lm	lm	ll	lm	lm	--	ll	ll	ll	lm	ll	ll	lm	ll	ll	ll	lm	ll	ll	ll	lm	lm	--	ll		B2496Sb2(4,4)s	26.478	54	lm	lm	ll	ll
B2450Sb2g030940s	32.526	42	lm	lm	ll	lm	lm	lm	lm	ll	lm	lm	ll	ll	ll	ll	ll	lm	lm	ll	lm	lm	--	ll	ll	ll	--	ll	ll	lm	ll	--	ll	lm	ll	ll	ll	lm	lm	lm	ll		B5251Sb2(2,2)s	26.585	54	ll	lm	ll	--
B5287Sb2g037570s	38.425	42	lm	lm	ll	--	ll	--	lm	ll	--	lm	ll	ll	ll	lm	ll	--	lm	ll	lm	lm	ll	ll	ll	ll	--	ll	ll	lm	ll	ll	ll	ll	ll	ll	ll	lm	--	ll	ll		B7314Sb2g037520s	26.969	54	--	lm	ll	--
B694Sb2(7,7)s	41.257	42	lm	ll	lm	lm	ll	ll	ll	ll	ll	lm	lm	lm	lm	lm	lm	ll	ll	ll	lm	ll	lm	lm	lm	lm	lm	ll	lm	ll	lm	lm	lm	ll	lm	lm	lm	ll	ll	ll	lm		B5252Sb2g029660s	27.407	54	--	lm	ll	--
B92Sb2(20,24)s	42.187	42	lm	ll	lm	lm	ll	ll	ll	ll	ll	lm	lm	lm	lm	lm	lm	ll	ll	ll	lm	ll	lm	lm	lm	lm	lm	lm	lm	ll	lm	lm	lm	ll	lm	lm	lm	ll	ll	ll	lm		B7311Sb2g036520s	28.11	54	--	lm	ll	--
B683Sb2|4(3,3)s	43.302	42	ll	ll	lm	lm	ll	ll	ll	ll	ll	lm	lm	lm	lm	lm	ll	ll	ll	ll	lm	ll	lm	lm	lm	--	lm	ll	lm	ll	lm	lm	lm	ll	lm	lm	lm	ll	ll	ll	lm		B6307Sb2g032680s	28.546	54	--	lm	ll	ll
B2479Sb2(2,2)s	44.465	42	lm	ll	lm	lm	ll	ll	ll	ll	ll	lm	lm	lm	ll	lm	lm	ll	ll	ll	lm	ll	lm	lm	lm	lm	lm	lm	lm	ll	lm	lm	lm	ll	lm	lm	lm	ll	ll	ll	lm		B2443Sb2(4,4)s	29.428	54	lm	lm	ll	lm
B2484Sb2(6,6)s	45.484	42	ll	ll	lm	ll	ll	ll	ll	ll	ll	lm	lm	lm	lm	lm	lm	ll	ll	ll	lm	ll	lm	lm	lm	lm	lm	ll	lm	ll	lm	lm	lm	ll	lm	lm	lm	ll	ll	ll	lm		B1538Sb2(14,14)s	29.917	54	lm	lm	ll	lm
B7320Sb2g039760s	46.392	42	--	ll	lm	ll	ll	ll	ll	ll	ll	--	lm	lm	lm	lm	ll	ll	ll	ll	lm	ll	lm	--	--	--	lm	ll	lm	ll	--	ll	--	ll	lm	--	lm	ll	ll	ll	lm		B2458Sb2(2,2)s	30.495	54	lm	lm	ll	lm
B1510Sb2g023230s	46.409	42	lm	lm	ll	--	lm	lm	lm	lm	lm	lm	lm	ll	ll	lm	ll	lm	lm	lm	lm	lm	lm	--	lm	lm	lm	lm	ll	lm	lm	lm	ll	lm	lm	lm	lm	ll	lm	ll	lm		B2480Sb2(4,5)s	30.621	54	lm	lm	ll	ll
B2473Sb2(4,4)s	47.282	42	lm	ll	lm	ll	ll	ll	ll	ll	ll	lm	lm	lm	ll	lm	lm	ll	ll	ll	lm	ll	lm	ll	lm	lm	lm	ll	lm	ll	lm	lm	lm	ll	lm	lm	lm	ll	ll	ll	lm		B4327Sb2(2,2)s	30.679	54	lm	ll	ll	ll
B3412Sb2(2,2)s	48.386	42	--	ll	--	ll	ll	ll	ll	ll	ll	lm	lm	lm	ll	lm	lm	ll	ll	ll	lm	ll	lm	lm	lm	lm	lm	ll	lm	ll	lm	lm	lm	ll	lm	lm	lm	ll	ll	ll	lm		B7318Sb2g038980s	31.754	54	--	--	ll	--
B2472Sb2(2,2)s	49.764	42	--	ll	ll	ll	ll	ll	ll	ll	ll	lm	lm	lm	ll	lm	lm	ll	ll	ll	lm	ll	lm	lm	lm	ll	lm	ll	lm	ll	lm	lm	ll	ll	lm	lm	lm	ll	ll	ll	lm		B2491Sb2(4,4)s	32.772	54	lm	lm	ll	lm
B7302Sb2g033660s	50.051	42	ll	ll	--	--	ll	ll	ll	ll	ll	lm	--	--	ll	lm	ll	ll	ll	ll	lm	ll	lm	--	lm	--	lm	ll	lm	ll	lm	lm	lm	ll	lm	--	lm	ll	ll	ll	--		B697Sb2(9,11)s	33.606	54	lm	lm	ll	lm
B7297Sb2(2,2)s	50.481	42	ll	ll	--	ll	ll	ll	ll	ll	ll	lm	lm	lm	ll	lm	lm	ll	ll	ll	lm	ll	lm	--	lm	lm	lm	ll	ll	ll	lm	lm	lm	ll	lm	ll	lm	ll	ll	ll	lm		B693Sb2(7,7)s	35.096	54	lm	lm	ll	lm
B5281Sb2(2,2)s	50.693	42	ll	ll	lm	ll	ll	ll	ll	ll	ll	lm	lm	lm	ll	--	lm	ll	ll	ll	lm	ll	lm	ll	lm	ll	lm	ll	lm	ll	lm	lm	lm	ll	lm	lm	lm	ll	ll	ll	lm		B688Sb2(9,11)s	35.879	54	lm	lm	ll	lm
B675Sb2(11,12)s	51.48	42	ll	ll	lm	ll	ll	ll	ll	ll	ll	lm	lm	lm	ll	lm	lm	ll	ll	ll	lm	ll	lm	lm	lm	lm	lm	lm	lm	ll	lm	lm	lm	ll	lm	lm	lm	ll	ll	ll	lm		B102Sb2(46,90)s	36.496	54	lm	lm	ll	lm
B3415Sb2(5,7)s	52.245	42	ll	ll	lm	--	ll	ll	ll	ll	ll	lm	lm	lm	ll	lm	lm	ll	ll	ll	lm	ll	lm	ll	lm	lm	lm	lm	lm	ll	lm	lm	lm	ll	lm	lm	lm	ll	ll	ll	lm		B88Sb2(25,29)s	36.697	54	lm	lm	ll	lm
B3414Sb2g036710s	52.756	42	--	ll	lm	--	ll	ll	ll	ll	ll	lm	lm	lm	--	lm	lm	ll	ll	ll	lm	ll	lm	--	lm	lm	lm	lm	lm	ll	ll	lm	lm	ll	lm	lm	lm	ll	ll	ll	lm		B87Sb2(2,2)s	36.972	54	lm	lm	ll	ll
B6297Sb2g030210s	53.501	42	ll	ll	lm	ll	ll	ll	ll	ll	ll	--	lm	lm	lm	lm	ll	ll	--	ll	lm	ll	lm	--	lm	--	lm	lm	lm	ll	--	--	--	ll	lm	lm	lm	ll	ll	ll	lm		B1553Sb2(6,6)s	38.266	54	ll	lm	ll	ll
B4278Sb2(2,2)s	54.051	42	lm	lm	--	lm	--	ll	lm	ll	ll	lm	ll	lm	ll	lm	lm	lm	ll	lm	lm	lm	lm	ll	ll	lm	lm	lm	lm	lm	lm	lm	lm	lm	ll	ll	lm	lm	ll	--	ll		B3400Sb2g030690s	38.943	54	lm	lm	ll	lm
B4331Sb2(3,3)s	54.24	42	ll	ll	ll	ll	ll	ll	ll	ll	ll	lm	lm	lm	--	lm	lm	ll	ll	ll	lm	ll	lm	ll	lm	lm	lm	lm	lm	ll	lm	lm	lm	ll	lm	lm	lm	ll	ll	ll	lm		B4314Sb2(3,3)s	39.746	54	lm	lm	ll	lm
B1487Sb2(4,8)s	55.623	42	lm	lm	lm	lm	lm	ll	lm	ll	lm	lm	ll	lm	lm	lm	lm	lm	ll	lm	lm	lm	lm	ll	ll	lm	lm	lm	lm	lm	lm	lm	lm	lm	ll	ll	lm	lm	ll	lm	ll		B4346Sb2(2,2)s	41.251	54	lm	lm	ll	lm
B85Sb2(2,4)s	55.822	42	ll	ll	lm	ll	ll	lm	ll	ll	ll	lm	lm	lm	ll	lm	lm	ll	ll	ll	lm	ll	lm	lm	lm	lm	lm	lm	lm	ll	ll	lm	lm	ll	lm	lm	lm	ll	ll	ll	lm		B4181Sb1g030480s	43.99	54	lm	lm	lm	ll
B4306Sb2g027130s	56.638	42	ll	ll	--	ll	ll	--	ll	ll	ll	lm	lm	lm	ll	--	ll	ll	ll	ll	lm	ll	lm	lm	lm	--	lm	ll	lm	ll	ll	lm	lm	ll	lm	lm	lm	ll	ll	--	lm		B5242Sb2g027300s	44.917	54	lm	lm	--	lm
B2435Sb2(2,2)s	58.128	42	ll	ll	--	ll	ll	ll	ll	ll	ll	lm	lm	lm	ll	lm	lm	ll	ll	ll	lm	ll	lm	lm	lm	lm	lm	lm	lm	ll	ll	lm	ll	ll	lm	lm	lm	ll	ll	ll	lm		B1531Sb2g027900s	47.903	54	lm	lm	lm	lm
B6253Sb2g009730s	58.405	42	lm	--	--	lm	lm	ll	lm	ll	ll	lm	ll	lm	--	--	lm	lm	ll	--	lm	lm	--	ll	ll	ll	lm	lm	lm	lm	lm	lm	--	lm	ll	ll	lm	lm	lm	ll	ll		B671Sb2|10(3,3)s	48.761	54	lm	lm	ll	lm
B1496Sb2(2,3)s	58.498	42	lm	lm	lm	lm	lm	ll	lm	ll	--	lm	ll	lm	lm	lm	lm	lm	ll	ll	lm	lm	lm	ll	ll	lm	lm	lm	lm	lm	lm	lm	lm	lm	ll	ll	lm	lm	ll	lm	ll		B3385Sb2(4,5)s	49.842	54	lm	lm	ll	lm
B1528Sb2(7,10)s	58.676	42	ll	ll	lm	ll	ll	ll	ll	ll	ll	lm	lm	lm	ll	lm	lm	ll	ll	ll	lm	ll	lm	ll	lm	lm	lm	lm	lm	ll	ll	lm	ll	ll	lm	lm	lm	ll	ll	ll	lm		B5238Sb2(2,2)s	50.641	54	lm	--	ll	lm
B6255Sb2g010800s	59.717	42	lm	lm	ll	lm	--	ll	lm	ll	--	lm	ll	lm	lm	lm	lm	lm	ll	--	lm	lm	lm	ll	ll	--	lm	--	lm	lm	lm	--	lm	lm	ll	ll	lm	lm	ll	--	ll		B7276Sb2g025790s	50.665	54	lm	lm	ll	--
B6278Sb2g026140s	61.404	42	ll	ll	lm	ll	ll	--	ll	ll	ll	lm	lm	--	ll	--	lm	ll	ll	ll	--	ll	lm	ll	lm	--	lm	lm	lm	ll	ll	lm	ll	ll	--	ll	lm	ll	ll	ll	--		B5235Sb2(3,3)s	52.627	54	lm	lm	ll	ll
B3379Sb2g025520s	61.873	42	ll	ll	lm	ll	ll	lm	ll	ll	ll	lm	lm	--	ll	--	ll	ll	ll	ll	lm	ll	lm	--	lm	--	lm	lm	lm	ll	ll	lm	ll	ll	lm	lm	lm	ll	ll	ll	lm		B2476Sb2(2,3)s	53.847	54	lm	lm	ll	lm
B1494Sb2g011330s	62.124	42	lm	lm	lm	--	lm	ll	lm	ll	--	lm	ll	lm	lm	lm	lm	lm	ll	ll	lm	lm	lm	ll	ll	ll	lm	ll	lm	lm	lm	lm	lm	lm	ll	ll	lm	lm	ll	ll	ll		B4301Sb2g025700s	54.274	54	lm	--	ll	ll
B3390Sb2g027330s	62.388	42	ll	ll	--	ll	ll	ll	ll	ll	ll	lm	lm	--	ll	ll	ll	ll	--	ll	lm	ll	lm	ll	lm	lm	lm	lm	lm	ll	ll	lm	lm	ll	lm	lm	lm	ll	ll	ll	--		B3378Sb2(2,2)s	55.598	54	lm	lm	ll	lm
B644Sb2(2,3)s	63.045	42	lm	lm	lm	lm	lm	ll	lm	ll	lm	lm	ll	lm	lm	lm	lm	lm	ll	ll	lm	lm	lm	ll	ll	ll	lm	ll	lm	lm	lm	lm	lm	lm	ll	ll	lm	lm	ll	lm	ll		B4312Sb2g028450s	56.674	54	lm	lm	ll	lm
B6281Sb2g026650s	63.239	42	ll	ll	ll	ll	ll	ll	ll	ll	ll	lm	lm	lm	ll	ll	lm	ll	ll	ll	ll	ll	--	--	lm	--	--	lm	lm	ll	ll	--	--	ll	lm	lm	lm	ll	ll	ll	--		B5135Sb1(g034060,3)s	57.866	54	lm	lm	lm	ll
B6311Sb2g033190s	63.522	42	ll	ll	ll	ll	ll	ll	ll	ll	ll	--	lm	--	ll	--	--	ll	ll	ll	lm	ll	lm	--	--	lm	lm	--	lm	ll	ll	lm	ll	ll	lm	lm	lm	ll	ll	ll	ll		B5244Sb2(g028050,2)s	58.426	54	--	--	ll	--
B2411Sb2g012580s	63.929	42	lm	lm	lm	lm	lm	ll	lm	ll	--	lm	ll	--	--	lm	lm	lm	ll	ll	lm	lm	lm	ll	ll	ll	lm	ll	lm	lm	lm	ll	lm	lm	ll	ll	lm	lm	ll	lm	ll		B7277Sb2g026140s	64.22	54	--	lm	ll	--
B7254Sb2g013040s	63.956	42	lm	lm	--	lm	lm	ll	lm	ll	--	lm	ll	lm	ll	lm	--	lm	ll	ll	lm	lm	ll	ll	ll	ll	--	ll	lm	--	--	ll	--	lm	ll	ll	lm	lm	ll	--	ll		B79Sb2(g023230,2)s	67.008	54	lm	lm	lm	lm
B1521Sb2(3,3)s	65.907	42	ll	ll	ll	ll	ll	--	ll	ll	ll	lm	lm	ll	ll	lm	ll	ll	ll	ll	lm	ll	lm	ll	lm	lm	lm	lm	lm	ll	ll	lm	ll	ll	lm	lm	lm	ll	ll	ll	lm		B5283Sb2g036200s	70.892	54	lm	lm	ll	lm
B1507Sb2(2,2)s	66.218	42	lm	lm	lm	lm	lm	ll	lm	ll	lm	lm	ll	lm	lm	lm	ll	lm	ll	ll	lm	lm	lm	ll	ll	ll	lm	ll	lm	lm	lm	ll	lm	lm	ll	ll	lm	lm	ll	lm	ll		B5299Sb2(2,2)s	73.23	54	ll	lm	ll	--
B4256Sb2g003960s	68.851	42	--	lm	lm	ll	lm	lm	lm	--	--	lm	ll	lm	ll	lm	lm	lm	ll	lm	lm	lm	lm	lm	ll	--	lm	lm	lm	lm	ll	lm	lm	lm	lm	ll	lm	lm	lm	--	lm		B4348Sb2g038930s	73.775	54	lm	lm	ll	lm
B6261Sb2(2,2)s	69.715	42	ll	ll	ll	ll	ll	ll	ll	ll	ll	lm	lm	ll	ll	ll	ll	ll	lm	--	lm	ll	ll	ll	lm	ll	lm	ll	ll	ll	ll	lm	ll	ll	lm	ll	ll	ll	ll	ll	lm		B3387Sb2g026600s	79.472	54	lm	lm	ll	lm
B2423Sb2(2,2)s	71.54	42	ll	ll	ll	ll	ll	ll	ll	ll	ll	lm	lm	ll	ll	--	ll	ll	lm	ll	lm	ll	lm	ll	lm	lm	lm	lm	ll	ll	ll	ll	ll	ll	lm	lm	lm	ll	ll	ll	lm		B2482Sb2g037390s	79.736	54	lm	lm	ll	lm
B6262Sb2(2,2)s	72.372	42	ll	ll	ll	ll	ll	ll	ll	ll	ll	lm	lm	ll	ll	lm	ll	ll	--	ll	--	ll	lm	ll	lm	ll	lm	ll	ll	ll	ll	lm	ll	ll	lm	--	ll	ll	ll	ll	lm		B89Sb2g031010s	81.735	54	lm	lm	lm	lm
B635Sb2(4,5)s	72.81	42	lm	lm	lm	ll	lm	ll	lm	ll	ll	lm	ll	lm	ll	lm	lm	lm	ll	lm	lm	lm	lm	ll	ll	lm	lm	lm	lm	lm	ll	lm	lm	lm	ll	ll	lm	lm	lm	lm	ll		B96Sb2g033950s	89.957	54	lm	lm	lm	lm
B1511Sb2(3,4)s	75.134	42	ll	ll	ll	ll	ll	lm	ll	ll	ll	lm	lm	ll	ll	lm	ll	ll	lm	lm	lm	ll	lm	ll	lm	lm	lm	lm	ll	ll	ll	lm	ll	ll	lm	lm	lm	ll	ll	ll	lm		B93Sb2g032815s	93.927	54	lm	lm	lm	lm
B7258Sb2g019590s	75.641	42	ll	ll	ll	ll	ll	ll	ll	ll	--	--	lm	ll	ll	ll	lm	ll	lm	ll	lm	ll	lm	--	lm	lm	lm	--	ll	ll	ll	--	ll	ll	--	lm	ll	ll	--	ll	--
B2413Sb2g019500s	77.354	42	ll	ll	ll	ll	ll	lm	ll	ll	ll	--	lm	ll	ll	lm	ll	ll	lm	ll	lm	ll	lm	ll	lm	--	lm	--	ll	ll	ll	lm	ll	ll	lm	lm	ll	ll	lm	ll	lm
B3367Sb2(2,2)s	77.749	42	ll	ll	ll	ll	ll	ll	ll	ll	ll	lm	lm	ll	ll	lm	lm	ll	lm	lm	lm	ll	lm	ll	lm	lm	lm	lm	ll	ll	ll	lm	ll	ll	lm	lm	ll	ll	lm	ll	--
B3339Sb2(2,2)s	79.105	42	ll	lm	lm	ll	lm	ll	lm	ll	ll	lm	ll	lm	ll	lm	lm	lm	ll	lm	lm	lm	lm	ll	ll	ll	lm	ll	lm	lm	ll	ll	lm	lm	ll	ll	lm	lm	lm	ll	ll
B3368Sb2g020475s	79.282	42	ll	ll	ll	--	ll	ll	ll	ll	ll	lm	lm	ll	ll	--	lm	--	lm	lm	lm	ll	lm	lm	lm	lm	lm	lm	ll	ll	ll	lm	ll	ll	lm	lm	ll	ll	--	ll	lm
B1503Sb2(2,2)s	79.938	42	ll	ll	ll	lm	ll	ll	ll	ll	ll	lm	lm	ll	ll	lm	lm	ll	lm	lm	lm	ll	lm	--	lm	lm	lm	ll	ll	ll	ll	lm	ll	ll	lm	lm	ll	ll	lm	ll	lm
B1488Sb2g011030s	81.48	42	ll	ll	ll	--	ll	ll	ll	ll	ll	lm	lm	ll	ll	lm	lm	ll	lm	lm	lm	ll	ll	--	lm	lm	lm	ll	ll	ll	ll	ll	ll	ll	lm	lm	ll	ll	lm	ll	lm
B3366Sb2(2,2)s	81.654	42	ll	ll	ll	ll	ll	lm	ll	ll	ll	lm	lm	ll	ll	--	lm	ll	lm	lm	lm	ll	--	--	lm	lm	lm	ll	ll	ll	ll	lm	ll	ll	lm	lm	ll	ll	lm	ll	lm
B654Sb2(4,7)s	82.24	42	ll	ll	ll	lm	ll	lm	ll	ll	ll	lm	lm	ll	ll	lm	lm	ll	lm	lm	lm	ll	lm	lm	lm	lm	lm	lm	ll	ll	ll	lm	ll	ll	lm	lm	ll	ll	lm	ll	lm
B651Sb2(3,3)s	82.476	42	ll	ll	ll	--	ll	ll	ll	ll	ll	lm	lm	ll	ll	lm	ll	ll	lm	lm	lm	ll	lm	lm	lm	lm	lm	lm	ll	ll	ll	lm	ll	ll	lm	lm	ll	ll	lm	ll	lm
B7235Sb2g003890s	83.122	42	ll	lm	--	ll	--	ll	lm	ll	ll	--	ll	lm	ll	lm	lm	lm	ll	--	lm	lm	lm	ll	ll	ll	lm	ll	--	ll	ll	lm	--	lm	ll	ll	--	lm	lm	--	ll
B1502Sb2(4,4)s	83.599	42	ll	ll	ll	lm	ll	lm	ll	ll	ll	lm	lm	ll	ll	lm	ll	ll	lm	lm	lm	ll	lm	lm	lm	lm	lm	lm	ll	ll	ll	lm	ll	ll	lm	lm	ll	ll	lm	ll	lm
B3365Sb2g018630s	84.023	42	ll	ll	ll	--	ll	--	ll	ll	ll	lm	lm	ll	--	lm	ll	ll	lm	lm	lm	ll	--	ll	lm	lm	lm	ll	ll	ll	ll	lm	ll	ll	lm	lm	ll	ll	lm	ll	lm
B1501Sb2(9,12)i	84.437	42	ll	ll	ll	ll	ll	lm	ll	ll	ll	lm	lm	ll	ll	lm	ll	ll	lm	lm	lm	ll	lm	lm	lm	lm	lm	ll	ll	ll	ll	lm	ll	ll	lm	lm	ll	ll	lm	ll	lm
B2421Sb2(2,3)s	84.69	42	ll	ll	ll	ll	ll	lm	ll	ll	ll	lm	lm	ll	ll	lm	ll	ll	lm	lm	lm	ll	lm	lm	lm	lm	lm	ll	ll	ll	ll	lm	ll	ll	lm	lm	lm	ll	lm	ll	lm
B1455Sb2(g003110,2)s	85.007	42	--	lm	ll	ll	lm	ll	lm	lm	ll	lm	ll	lm	ll	lm	lm	lm	ll	lm	lm	lm	lm	ll	ll	ll	lm	ll	lm	ll	ll	lm	lm	lm	ll	ll	lm	lm	lm	--	ll
B2415Sb2g019580s	85.357	42	ll	ll	ll	--	ll	ll	ll	ll	ll	lm	lm	ll	ll	ll	ll	ll	lm	lm	lm	ll	lm	--	lm	--	lm	ll	ll	ll	ll	lm	ll	ll	lm	lm	ll	ll	lm	ll	lm
B2410Sb2(g012420,2)s	86.391	42	ll	ll	ll	--	ll	--	ll	ll	ll	lm	lm	ll	ll	lm	ll	ll	lm	lm	lm	ll	ll	lm	lm	lm	lm	ll	ll	ll	ll	lm	ll	ll	lm	lm	ll	ll	lm	ll	lm
B647Sb2(3,3)s	87.798	42	ll	ll	ll	ll	ll	lm	ll	ll	ll	lm	lm	ll	ll	lm	ll	ll	lm	lm	lm	ll	ll	lm	lm	lm	lm	lm	ll	ll	ll	ll	ll	ll	lm	lm	ll	ll	lm	ll	lm
B2407Sb2(2,2)s	89.282	42	ll	ll	ll	ll	ll	ll	ll	ll	ll	lm	lm	ll	ll	lm	ll	ll	lm	lm	lm	ll	ll	lm	lm	lm	lm	ll	ll	ll	ll	ll	ll	ll	lm	ll	ll	ll	lm	ll	lm
B1481Sb2(2,3)s	89.742	42	ll	ll	ll	lm	ll	lm	ll	ll	ll	lm	lm	ll	ll	lm	ll	ll	lm	lm	lm	ll	ll	lm	lm	lm	lm	ll	ll	ll	ll	ll	ll	ll	lm	lm	ll	ll	lm	ll	lm
B2403Sb2g010160s	90.618	42	ll	ll	ll	--	ll	lm	ll	ll	lm	lm	lm	ll	ll	lm	ll	ll	lm	lm	lm	ll	ll	--	lm	lm	lm	--	ll	ll	ll	ll	ll	ll	lm	lm	ll	ll	lm	ll	lm
B6254Sb2g010110s	93.276	42	ll	--	ll	--	ll	lm	ll	ll	lm	lm	lm	ll	ll	lm	ll	ll	--	lm	--	ll	ll	--	--	lm	lm	ll	ll	--	ll	ll	ll	ll	lm	lm	ll	ll	ll	ll	lm
B1474Sb2(g009510,3)s	95.091	42	lm	ll	ll	--	ll	lm	ll	ll	--	lm	lm	ll	ll	lm	lm	ll	lm	lm	lm	ll	ll	lm	lm	lm	lm	lm	ll	ll	ll	ll	ll	ll	lm	lm	ll	ll	ll	ll	lm
B638Sb2g009220s	96.302	42	lm	ll	ll	lm	ll	lm	ll	ll	lm	lm	lm	ll	ll	lm	ll	ll	lm	lm	lm	ll	--	lm	lm	lm	lm	lm	ll	ll	ll	ll	ll	ll	lm	lm	ll	ll	ll	ll	lm
B1498Sb2g012420s	98.69	42	lm	ll	ll	lm	lm	lm	ll	ll	ll	lm	lm	ll	ll	lm	ll	ll	lm	lm	lm	ll	ll	lm	lm	lm	lm	lm	ll	ll	ll	lm	--	lm	lm	lm	ll	ll	lm	--	lm
B636Sb2g006500s	100.399	42	lm	ll	ll	lm	ll	lm	ll	ll	lm	lm	lm	ll	lm	lm	ll	ll	lm	lm	lm	ll	--	lm	lm	lm	lm	lm	ll	ll	lm	ll	ll	ll	lm	lm	ll	ll	ll	ll	lm
B714Sb3(2,5)s	100.765	42	lm	ll	ll	lm	ll	lm	ll	ll	lm	lm	lm	ll	lm	lm	ll	ll	lm	lm	lm	ll	lm	lm	lm	lm	lm	ll	ll	ll	lm	ll	ll	ll	lm	lm	ll	ll	ll	ll	lm
B3431Sb2|3(3,3)s	101.475	42	lm	ll	ll	lm	ll	lm	ll	ll	ll	lm	lm	ll	lm	lm	ll	ll	lm	lm	lm	ll	ll	ll	lm	lm	lm	ll	ll	ll	lm	ll	ll	ll	lm	lm	ll	ll	ll	ll	lm
B2397Sb2g008070s	102.888	42	lm	ll	ll	lm	--	--	ll	ll	lm	lm	lm	ll	lm	lm	lm	ll	lm	lm	lm	ll	ll	lm	lm	lm	lm	--	ll	ll	lm	ll	ll	ll	lm	lm	ll	ll	ll	ll	lm
B2385Sb2g003360s	103.677	42	lm	ll	ll	lm	ll	lm	ll	ll	lm	lm	lm	ll	lm	lm	--	ll	lm	lm	lm	ll	ll	lm	lm	lm	--	ll	ll	lm	--	ll	ll	ll	lm	lm	ll	ll	ll	ll	lm
B1508Sb2g022910s	104.102	42	lm	ll	--	ll	ll	lm	ll	lm	ll	lm	lm	--	ll	lm	lm	lm	lm	lm	lm	ll	lm	lm	lm	lm	lm	lm	ll	ll	ll	lm	lm	ll	lm	lm	lm	lm	lm	ll	lm
B1566Sb3(3,4)s	104.128	42	lm	ll	ll	lm	ll	ll	ll	ll	lm	lm	lm	ll	lm	lm	ll	ll	lm	lm	lm	ll	ll	lm	lm	lm	lm	ll	ll	ll	lm	ll	ll	ll	lm	lm	ll	ll	ll	ll	lm
B3434Sb3g001570s	105.047	42	lm	ll	ll	lm	ll	ll	ll	ll	lm	lm	lm	ll	--	lm	ll	--	lm	--	lm	ll	ll	--	lm	ll	lm	ll	ll	ll	lm	ll	ll	ll	lm	lm	ll	ll	ll	ll	lm
B7222Sb2g000250s	105.764	42	lm	ll	ll	lm	ll	--	ll	ll	--	lm	lm	ll	--	lm	ll	ll	lm	ll	lm	--	--	lm	lm	--	lm	ll	ll	lm	--	ll	ll	ll	lm	--	ll	ll	ll	ll	lm
B617Sb1|2|10(6,6)s	109.692	42	lm	ll	ll	lm	ll	lm	lm	ll	lm	lm	lm	ll	lm	lm	ll	ll	lm	ll	lm	ll	ll	lm	lm	lm	lm	ll	ll	lm	lm	ll	ll	ll	lm	lm	ll	ll	ll	ll	lm
B618Sb2g001450s	111.171	42	lm	ll	ll	lm	ll	--	lm	ll	lm	lm	lm	ll	lm	lm	ll	ll	lm	ll	lm	ll	ll	lm	lm	lm	lm	lm	ll	lm	ll	ll	ll	ll	lm	lm	ll	ll	ll	ll	lm
B1453Sb2(2,2)s	112.378	42	lm	ll	ll	lm	ll	lm	lm	ll	ll	lm	lm	ll	lm	lm	ll	ll	lm	ll	lm	ll	ll	--	lm	lm	lm	lm	ll	lm	lm	ll	ll	ll	lm	lm	ll	ll	ll	ll	lm
B3321Sb2g001450s	113.499	42	lm	ll	ll	lm	ll	--	lm	ll	lm	lm	lm	ll	lm	lm	lm	ll	lm	ll	lm	ll	--	--	lm	lm	lm	lm	ll	lm	ll	ll	ll	--	lm	lm	ll	ll	ll	ll	lm
B2382Sb2(g001450,5)s	114.619	42	lm	ll	ll	lm	ll	lm	lm	ll	lm	lm	lm	ll	ll	lm	lm	ll	lm	ll	lm	ll	--	lm	lm	lm	lm	lm	ll	lm	lm	ll	ll	ll	lm	lm	ll	ll	ll	ll	lm
B7223Sb2g000340s	119.063	42	--	ll	ll	--	ll	--	lm	ll	ll	--	lm	ll	ll	lm	ll	ll	--	ll	lm	ll	ll	ll	lm	--	lm	ll	ll	lm	--	ll	ll	ll	ll	--	ll	ll	ll	ll	lm
[truncated: 161 more columns]

## Sheet: Chr03
Locus	Position	2	Chr03																																								Locus	Position	3	Chr03
B7017Sb10g018300s	0	2	--	ll	--	lm	ll	ll	ll	ll	ll	--	lm	lm	--	lm	ll	ll	ll	lm	lm	ll	lm	ll	lm	--	--	lm	ll	lm	ll	lm	ll	ll	lm	lm	lm	lm	lm	--	lm		B716Sb3g002080s	0	3	lm	lm	ll	lm
B5192Sb2g004930s	3.768	2	lm	lm	--	lm	ll	lm	lm	lm	ll	lm	lm	lm	--	ll	ll	lm	lm	ll	lm	lm	lm	ll	lm	lm	lm	lm	ll	lm	ll	--	lm	lm	lm	--	ll	ll	--	--	ll		B687Sb2g032250s	1.203	3	lm	lm	ll	--
B4999Sb10g010690s	4.175	2	lm	--	lm	lm	ll	lm	ll	lm	lm	--	lm	lm	ll	lm	lm	ll	--	--	ll	ll	lm	ll	lm	lm	ll	lm	ll	lm	ll	lm	ll	ll	lm	lm	lm	lm	--	lm	ll		B2510Sb3(2,3)s	4.069	3	lm	lm	lm	lm
B7010Sb10(2,2)s	8.888	2	lm	ll	--	lm	ll	ll	ll	ll	ll	ll	lm	lm	ll	ll	lm	ll	ll	lm	ll	ll	lm	ll	lm	ll	ll	ll	ll	lm	ll	lm	ll	ll	lm	--	lm	lm	ll	lm	ll		B3438Sb3g002710s	4.304	3	lm	lm	ll	lm
B6036Sb10(2,2)s	10.722	2	lm	ll	--	lm	ll	ll	ll	ll	ll	ll	lm	lm	ll	ll	ll	ll	ll	lm	ll	ll	lm	ll	lm	lm	ll	lm	ll	lm	ll	lm	ll	ll	lm	lm	lm	lm	ll	--	ll		B3439Sb3g003000s	9.268	3	ll	ll	--	ll
B5191Sb2g004280s	10.804	2	lm	lm	--	lm	ll	--	lm	--	ll	lm	ll	lm	lm	--	ll	lm	lm	ll	lm	lm	lm	ll	lm	lm	lm	ll	ll	ll	ll	ll	lm	lm	lm	ll	ll	ll	lm	--	--		B6345Sb3g002580i	10.595	3	lm	lm	--	lm
B5004Sb10g018270s	12.363	2	--	ll	lm	ll	ll	lm	ll	ll	--	ll	lm	lm	ll	lm	ll	ll	ll	--	ll	ll	lm	ll	lm	lm	ll	lm	ll	lm	ll	lm	ll	ll	lm	--	lm	lm	ll	ll	--		B7335Sb3g002900s	11.962	3	ll	ll	--	ll
B6039Sb10g020520s	14.684	2	--	ll	--	--	ll	lm	ll	lm	--	ll	lm	lm	ll	lm	ll	ll	ll	lm	ll	ll	ll	ll	lm	--	ll	lm	ll	--	ll	lm	ll	ll	lm	lm	lm	lm	ll	ll	ll		B2509Sb3(2,2)s	14.481	3	ll	ll	ll	ll
B3328Sb2g003360s	16.488	2	lm	ll	lm	ll	lm	lm	ll	lm	lm	ll	ll	ll	ll	lm	lm	--	ll	lm	ll	--	ll	lm	--	lm	--	lm	lm	lm	lm	lm	ll	ll	ll	lm	lm	lm	ll	ll	lm		B1580Sb3(3,3)s	15.361	3	ll	ll	lm	ll
B8036Sb10g009380s	18.938	2	--	ll	--	--	ll	ll	ll	--	--	ll	lm	ll	ll	lm	ll	ll	ll	--	ll	ll	lm	--	lm	ll	ll	ll	ll	lm	ll	ll	ll	ll	lm	lm	lm	lm	ll	--	lm		B4382Sb3g007760s	17.534	3	--	ll	lm	--
B6011Sb10g005080s	20.253	2	lm	ll	ll	lm	ll	ll	ll	lm	ll	ll	lm	ll	ll	lm	ll	ll	ll	ll	ll	ll	--	lm	lm	--	ll	ll	lm	--	ll	lm	ll	ll	ll	lm	lm	--	ll	--	--		B110Sb3(2,2)s	19.507	3	ll	ll	lm	ll
B2223Sb10(3,3)s	24.445	2	lm	ll	lm	lm	ll	lm	ll	lm	ll	ll	lm	ll	ll	lm	ll	ll	ll	lm	ll	ll	lm	lm	lm	ll	ll	ll	ll	lm	ll	lm	ll	ll	lm	lm	lm	lm	ll	lm	lm		B715Sb3(10,15)s	20.693	3	ll	ll	lm	ll
B7003Sb10g008780s	25.542	2	lm	ll	--	--	ll	ll	ll	lm	ll	ll	lm	ll	--	lm	lm	ll	ll	lm	ll	ll	lm	ll	lm	--	ll	ll	ll	lm	--	lm	ll	--	lm	--	lm	lm	ll	lm	lm		B4368Sb3g002580s	22.001	3	ll	ll	--	ll
B3116Sb10(2,3)s	26.867	2	lm	ll	lm	lm	ll	lm	ll	lm	ll	ll	lm	ll	ll	lm	lm	ll	ll	lm	ll	ll	lm	ll	lm	lm	ll	ll	ll	lm	lm	lm	ll	ll	lm	lm	lm	lm	ll	ll	lm		B2778Sb5(g023010,7)s	22.175	3	lm	lm	lm	lm
B6995Sb10g006020s	28.007	2	lm	ll	lm	lm	ll	--	ll	--	ll	--	lm	ll	ll	lm	ll	--	ll	--	ll	ll	lm	--	lm	lm	ll	lm	lm	lm	lm	lm	ll	ll	lm	ll	lm	lm	ll	--	lm		B7374Sb3g012550s	22.801	3	ll	ll	--	ll
B6017Sb10g006630s	29.126	2	lm	ll	lm	--	ll	--	ll	lm	ll	ll	lm	ll	--	lm	ll	ll	ll	lm	ll	ll	lm	ll	--	lm	ll	ll	ll	lm	lm	lm	ll	ll	--	lm	lm	lm	ll	lm	--		B4387Sb3(4,4)s	24.174	3	ll	ll	lm	ll
B4980Sb10(4,4)s	29.84	2	lm	ll	lm	lm	ll	ll	ll	ll	ll	ll	lm	ll	ll	lm	ll	ll	ll	lm	ll	ll	lm	lm	lm	lm	ll	ll	lm	lm	lm	lm	ll	ll	lm	lm	lm	lm	ll	lm	lm		B3437Sb3(2,2)s	26.226	3	lm	lm	ll	lm
B5998Sb10g002070s	30.815	2	lm	ll	--	--	ll	ll	ll	lm	ll	ll	lm	ll	ll	lm	lm	ll	ll	lm	ll	ll	--	--	lm	lm	ll	ll	--	lm	lm	lm	ll	ll	ll	--	lm	lm	ll	lm	ll		B3462Sb3(5,6)s	26.731	3	ll	ll	lm	lm
B8010Sb10g003860s	31.417	2	--	ll	ll	--	ll	ll	ll	--	ll	ll	--	ll	ll	lm	lm	ll	ll	lm	ll	ll	lm	--	lm	lm	ll	--	lm	lm	lm	lm	ll	ll	ll	--	lm	lm	ll	--	lm		B6375Sb3(2,2)s	29.251	3	ll	ll	ll	ll
B4969Sb10(2,3)s	32.657	2	ll	ll	lm	lm	ll	lm	ll	lm	ll	ll	lm	ll	ll	lm	lm	ll	ll	lm	ll	ll	lm	--	lm	lm	ll	lm	lm	lm	lm	lm	ll	ll	ll	lm	lm	lm	ll	--	lm		B732Sb3(3,3)s	31.264	3	ll	ll	lm	lm
B4975Sb10(3,3)s	33.047	2	lm	ll	lm	lm	ll	ll	ll	lm	ll	ll	lm	ll	ll	lm	lm	ll	ll	lm	ll	ll	lm	ll	lm	lm	ll	lm	lm	lm	lm	lm	ll	ll	ll	lm	lm	lm	ll	lm	lm		B125Sb3(13,19)i	32.154	3	ll	ll	lm	ll
B4020Sb10(g005090,3s	33.171	2	lm	ll	lm	lm	ll	ll	ll	lm	ll	ll	lm	ll	ll	lm	ll	ll	ll	lm	ll	ll	lm	ll	lm	lm	ll	lm	lm	lm	lm	lm	ll	ll	ll	lm	lm	lm	ll	lm	lm		B1610Sb3(4,5)s	33.424	3	ll	ll	lm	lm
B6021Sb10g007360s	33.624	2	lm	ll	--	--	ll	--	ll	lm	ll	ll	lm	ll	ll	--	ll	ll	ll	lm	ll	ll	lm	--	lm	lm	ll	lm	lm	lm	lm	lm	ll	ll	lm	lm	lm	lm	ll	lm	--		B122Sb3(2,3)s	34.019	3	lm	lm	ll	lm
B6016Sb10(2,2)s	33.769	2	--	ll	lm	lm	ll	lm	ll	lm	ll	ll	lm	ll	ll	lm	ll	ll	ll	lm	ll	ll	lm	--	lm	ll	ll	lm	lm	lm	--	lm	ll	ll	lm	lm	lm	lm	ll	--	lm		B7572Sb4g029880s	35.914	3	lm	lm	lm	lm
B2203Sb10(5,5)s	34.835	2	lm	ll	lm	lm	ll	lm	ll	lm	ll	ll	lm	ll	ll	lm	ll	ll	ll	lm	ll	ll	lm	ll	lm	lm	ll	ll	lm	lm	lm	lm	ll	ll	lm	lm	lm	lm	ll	--	lm		B4394Sb3g009860s	36.138	3	lm	lm	ll	lm
B6005Sb10(2,2)s	35.654	2	lm	ll	lm	lm	ll	--	ll	--	ll	ll	lm	ll	ll	--	lm	ll	ll	lm	ll	ll	lm	ll	lm	--	ll	ll	lm	lm	lm	lm	ll	ll	ll	lm	lm	lm	ll	lm	lm		B7358Sb3g009770s	36.832	3	lm	lm	ll	--
B6008Sb10g004260s	36.421	2	ll	ll	lm	--	ll	--	ll	--	ll	ll	lm	ll	ll	lm	--	ll	ll	lm	ll	ll	lm	--	lm	lm	ll	ll	lm	lm	lm	lm	ll	ll	ll	lm	lm	lm	ll	--	lm		B2528Sb3(g008490,2)s	37.023	3	lm	lm	ll	lm
B4986Sb10(2,2)s	36.9	2	--	ll	lm	lm	ll	lm	ll	lm	ll	ll	lm	ll	ll	lm	ll	ll	ll	lm	ll	ll	lm	lm	lm	lm	ll	ll	lm	lm	lm	lm	ll	ll	lm	lm	lm	lm	ll	--	lm		B1589Sb3(2,6)s	37.073	3	lm	lm	ll	lm
B451Sb10(7,7)s	37.641	2	lm	ll	lm	lm	ll	ll	ll	lm	ll	ll	lm	ll	ll	lm	lm	ll	ll	lm	ll	ll	lm	lm	lm	lm	ll	ll	lm	lm	lm	lm	ll	ll	ll	lm	lm	lm	ll	lm	lm		B1598Sb3(3,3)s	37.423	3	lm	lm	ll	lm
B2199Sb10(2,5)s	38.482	2	lm	ll	lm	lm	ll	lm	ll	lm	ll	ll	lm	ll	ll	lm	ll	ll	ll	lm	ll	ll	lm	lm	lm	lm	ll	ll	lm	lm	lm	lm	ll	ll	ll	lm	lm	lm	ll	lm	lm		B3463Sb3g009940s	37.794	3	lm	--	ll	--
B444Sb10(7,9)s	39.24	2	lm	ll	lm	lm	ll	lm	ll	lm	ll	ll	lm	ll	ll	lm	lm	ll	ll	lm	ll	ll	lm	lm	lm	lm	ll	ll	lm	lm	lm	lm	ll	ll	ll	lm	lm	lm	ll	lm	lm		B120Sb3(4,13)i	38.363	3	lm	lm	ll	lm
B1252Sb10(4,4)s	39.632	2	lm	ll	lm	lm	ll	lm	ll	lm	ll	ll	lm	ll	ll	lm	lm	ll	ll	lm	ll	ll	lm	lm	lm	lm	ll	ll	lm	lm	lm	lm	ll	ll	lm	lm	lm	lm	ll	lm	lm		B735Sb3(5,8)s	39.397	3	lm	lm	ll	lm
B2194Sb10(2,2)s	44.626	2	lm	ll	lm	lm	ll	lm	ll	lm	--	ll	lm	ll	ll	lm	lm	ll	ll	lm	ll	lm	lm	lm	lm	lm	ll	ll	lm	lm	lm	lm	ll	lm	ll	lm	lm	lm	ll	lm	lm		B733Sb3(4,5)s	40.381	3	lm	lm	ll	lm
B1235Sb10(g001106,3s	45.752	2	lm	ll	lm	lm	ll	lm	ll	lm	--	ll	lm	ll	ll	lm	lm	ll	ll	lm	ll	lm	lm	lm	lm	lm	ll	lm	lm	lm	lm	lm	ll	lm	ll	lm	lm	lm	ll	lm	lm		B5337Sb3g008320s	40.989	3	lm	lm	ll	--
B454Sb10g005010s	46.85	2	lm	ll	lm	lm	ll	lm	ll	lm	lm	ll	lm	ll	ll	lm	ll	ll	ll	lm	ll	lm	lm	lm	lm	lm	ll	ll	lm	lm	lm	lm	ll	lm	ll	lm	lm	lm	ll	lm	lm		B3464Sb3g010120s	42.031	3	lm	--	ll	lm
B7421Sb3(2,2)s	48.598	2	ll	ll	ll	ll	lm	lm	lm	ll	ll	ll	lm	lm	ll	ll	lm	lm	--	lm	ll	ll	ll	ll	ll	lm	ll	ll	ll	ll	ll	lm	ll	ll	lm	ll	ll	ll	ll	ll	ll		B6370Sb3g010110s	42.617	3	lm	--	ll	--
B1133Sb9(8,18)s	50.703	2	lm	lm	lm	lm	lm	ll	lm	ll	lm	ll	ll	lm	lm	lm	lm	ll	lm	ll	ll	lm	lm	lm	ll	lm	ll	lm	ll	lm	ll	ll	ll	ll	lm	lm	ll	lm	ll	lm	lm		B5341Sb3(2,2)s	43.261	3	lm	--	ll	lm
B2188Sb10g001410s	51.471	2	lm	lm	lm	lm	ll	lm	lm	lm	ll	ll	lm	ll	ll	lm	lm	ll	ll	lm	ll	lm	lm	--	lm	lm	ll	lm	lm	lm	lm	lm	ll	lm	lm	lm	lm	lm	ll	--	lm		B3456Sb3g008320s	43.774	3	lm	lm	ll	lm
B7434Sb3g033590s	53.779	2	ll	ll	ll	ll	--	ll	--	ll	--	--	lm	ll	--	ll	lm	--	lm	lm	--	ll	ll	ll	ll	ll	lm	ll	ll	ll	ll	lm	--	ll	lm	ll	ll	ll	ll	ll	ll		B2539Sb3g010730s	44.39	3	lm	lm	ll	lm
B6460Sb3(2,2)s	54.31	2	ll	ll	ll	ll	ll	lm	lm	ll	ll	--	lm	--	ll	ll	lm	lm	lm	lm	lm	ll	ll	ll	ll	ll	lm	lm	ll	ll	ll	lm	lm	ll	--	ll	ll	ll	ll	ll	ll		B2544Sb3g011670s	45.913	3	lm	lm	ll	--
B4871Sb9(g001170,4)s	54.52	2	lm	lm	lm	--	lm	ll	lm	ll	ll	ll	ll	lm	ll	lm	lm	ll	lm	ll	ll	lm	ll	ll	ll	ll	ll	lm	ll	lm	ll	ll	ll	ll	lm	lm	ll	lm	ll	--	lm		B6378Sb3g011050i	46.999	3	lm	--	ll	--
B5427Sb3(2,2)i	55.265	2	--	ll	ll	ll	lm	lm	lm	ll	ll	lm	--	lm	ll	ll	lm	lm	lm	ll	lm	ll	ll	ll	ll	ll	lm	lm	ll	ll	ll	ll	--	ll	lm	ll	ll	ll	ll	ll	ll		B1613Sb3(5,5)s	47.489	3	lm	lm	ll	lm
B6414Sb3(2,2)s	56.43	2	ll	ll	ll	ll	lm	lm	lm	ll	lm	ll	lm	--	ll	ll	lm	lm	lm	lm	lm	ll	ll	ll	ll	lm	lm	lm	ll	ll	ll	--	ll	ll	lm	ll	ll	ll	ll	ll	ll		B1604Sb3(6,7)s	48.029	3	lm	lm	ll	lm
B5877Sb9(4,4)s	56.84	2	ll	lm	lm	ll	lm	ll	lm	ll	--	ll	ll	lm	ll	lm	lm	ll	lm	ll	ll	lm	lm	ll	ll	ll	ll	lm	ll	lm	ll	ll	ll	ll	lm	lm	ll	lm	ll	lm	lm		B2540Sb3(3,3)s	49.972	3	lm	lm	ll	ll
B2618Sb3(2,2)s	57.599	2	lm	ll	ll	ll	lm	lm	lm	ll	ll	ll	lm	lm	--	ll	lm	lm	lm	lm	lm	ll	ll	ll	ll	lm	lm	lm	ll	ll	ll	lm	lm	ll	lm	ll	ll	ll	ll	ll	ll		B7364Sb3g010330s	50.145	3	lm	--	ll	--
B6880Sb9g001190s	58.566	2	ll	lm	lm	ll	--	ll	lm	ll	--	ll	ll	lm	ll	--	lm	ll	ll	ll	ll	lm	lm	--	ll	ll	ll	lm	ll	--	ll	ll	ll	ll	--	--	ll	lm	ll	ll	lm		B3481Sb3(2,2)s	50.63	3	lm	lm	ll	ll
B6426Sb3(2,2)s	58.849	2	ll	ll	ll	ll	lm	lm	lm	ll	ll	lm	lm	lm	ll	ll	ll	lm	lm	--	lm	ll	ll	ll	ll	ll	lm	ll	ll	ll	ll	lm	lm	ll	lm	ll	ll	ll	ll	ll	ll		B749Sb3(3,5)i	50.776	3	lm	lm	ll	lm
B1694Sb3(4,5)s	59.454	2	ll	ll	ll	ll	lm	lm	lm	ll	ll	lm	lm	lm	ll	ll	lm	lm	lm	lm	lm	ll	ll	ll	ll	lm	ll	lm	ll	ll	ll	lm	lm	ll	lm	ll	ll	ll	ll	ll	ll		B2553Sb3(2,2)s	51.422	3	lm	lm	ll	lm
B5431Sb3g043500s	60.146	2	ll	ll	ll	ll	lm	ll	lm	ll	--	lm	lm	--	--	ll	lm	lm	--	--	lm	ll	ll	ll	ll	lm	ll	lm	ll	ll	ll	lm	--	ll	lm	ll	ll	ll	ll	ll	ll		B7642Sb5g023010s	52.261	3	--	lm	ll	--
B3010Sb9(3,7)s	61.104	2	lm	lm	lm	ll	lm	ll	lm	ll	ll	ll	ll	lm	ll	lm	lm	ll	lm	ll	ll	lm	lm	--	ll	lm	ll	lm	ll	lm	ll	ll	ll	ll	lm	lm	ll	lm	ll	ll	lm		B752Sb3g013760s	53.011	3	lm	lm	ll	lm
B791Sb3|4(15,16)i	61.853	2	ll	ll	ll	ll	lm	lm	lm	ll	ll	lm	lm	lm	lm	ll	lm	lm	lm	lm	lm	ll	ll	ll	ll	lm	lm	lm	ll	ll	ll	lm	lm	ll	lm	ll	ll	ll	ll	ll	ll		B3488Sb3(2,2)s	53.508	3	lm	lm	ll	--
B1233Sb10g000720s	61.895	2	lm	ll	lm	lm	ll	--	lm	lm	lm	ll	lm	lm	lm	lm	lm	lm	ll	lm	ll	lm	lm	lm	lm	lm	ll	ll	lm	lm	lm	lm	lm	ll	lm	lm	lm	lm	ll	lm	lm		B7629Sb5g009420s	55.126	3	lm	--	--	lm
B3937Sb9(g001170,3)s	62.359	2	ll	lm	lm	--	lm	ll	lm	ll	--	ll	ll	lm	lm	lm	lm	ll	lm	ll	ll	lm	lm	--	ll	lm	ll	lm	ll	lm	ll	ll	ll	ll	lm	lm	ll	lm	ll	ll	lm		B3489Sb3g014750s	55.865	3	lm	lm	ll	--
B156S3|4|6|621(58i80	62.424	2	lm	ll	ll	ll	lm	lm	lm	ll	lm	lm	lm	lm	lm	ll	lm	lm	lm	lm	lm	ll	ll	ll	ll	lm	lm	lm	ll	ll	ll	lm	lm	ll	lm	ll	ll	ll	ll	ll	ll		B759Sb3(2,3)s	56.071	3	lm	lm	ll	lm
B168Sb3|4(23,31)i	63.114	2	ll	ll	ll	ll	lm	lm	lm	ll	lm	lm	lm	lm	lm	ll	lm	lm	lm	lm	lm	ll	ll	ll	ll	lm	lm	lm	ll	ll	ll	lm	lm	ll	lm	ll	ll	ll	ll	ll	ll		B365Sb1|3|8(3,3)s	56.557	3	lm	lm	ll	lm
B6435Sb3g035700s	63.55	2	ll	ll	ll	ll	--	ll	lm	ll	--	lm	lm	--	--	ll	lm	lm	--	--	lm	ll	ll	ll	ll	lm	lm	--	ll	ll	ll	lm	lm	ll	lm	ll	ll	ll	ll	ll	ll		B4410Sb3(g013790,2)s	58.276	3	lm	lm	ll	ll
B1695Sb3(7,8)s	63.757	2	ll	ll	ll	ll	lm	lm	lm	ll	lm	lm	lm	lm	ll	ll	lm	lm	lm	lm	lm	ll	ll	ll	ll	lm	lm	lm	ll	ll	ll	lm	lm	ll	lm	ll	ll	ll	ll	ll	ll		B1638Sb3(2,2)s	59.8	3	lm	lm	ll	lm
B2589Sb3(2,2)s	64.614	2	ll	ll	ll	ll	lm	lm	lm	ll	lm	lm	lm	lm	--	ll	lm	lm	lm	lm	lm	ll	ll	ll	ll	ll	lm	ll	ll	ll	ll	lm	lm	ll	lm	ll	ll	ll	ll	ll	ll		B5362Sb3g025440s	60.344	3	lm	--	ll	ll
B778Sb3(3,3)s	64.92	2	ll	ll	ll	ll	lm	lm	lm	ll	--	lm	lm	lm	lm	ll	lm	lm	lm	lm	lm	ll	ll	ll	ll	lm	lm	ll	ll	ll	ll	lm	lm	ll	lm	ll	ll	ll	ll	ll	ll		B6629Sb5g008140s	60.925	3	lm	lm	lm	ll
B780Sb3(9,10)s	65.562	2	ll	ll	ll	ll	lm	lm	lm	ll	lm	lm	lm	lm	ll	ll	lm	lm	lm	lm	lm	ll	ll	ll	ll	lm	lm	ll	ll	ll	ll	lm	lm	ll	lm	ll	ll	ll	ll	ll	ll		B4429Sb3g027820s	61.212	3	lm	lm	ll	lm
B1699Sb3g043940s	66.272	2	--	ll	ll	ll	lm	lm	lm	ll	lm	lm	lm	lm	lm	ll	ll	lm	lm	lm	lm	ll	ll	ll	ll	lm	lm	ll	ll	ll	ll	lm	lm	--	lm	ll	ll	ll	ll	ll	ll		B6409Sb3g028150s	61.997	3	lm	lm	ll	--
B4436Sb3g032980s	66.515	2	ll	ll	ll	ll	--	lm	lm	ll	--	lm	lm	lm	--	ll	ll	--	lm	--	lm	ll	ll	ll	ll	lm	lm	lm	ll	ll	ll	lm	lm	ll	lm	ll	ll	ll	ll	ll	ll		B3503Sb3g026240s	62.493	3	lm	lm	ll	--
B4872Sb9(2,5)s	67.059	2	ll	lm	ll	ll	lm	ll	lm	ll	ll	ll	ll	lm	ll	ll	lm	ll	lm	ll	ll	lm	lm	ll	ll	lm	ll	lm	ll	lm	ll	ll	ll	ll	lm	lm	ll	lm	ll	ll	lm		B140Sb3(12,14)s	62.961	3	lm	lm	ll	lm
B4881Sb9g002470s	67.296	2	--	lm	ll	ll	lm	ll	lm	ll	--	ll	ll	lm	--	ll	lm	ll	lm	ll	ll	lm	lm	lm	ll	lm	ll	lm	ll	lm	ll	ll	ll	ll	lm	lm	ll	--	ll	--	lm		B4630Sb5g013830s	63.377	3	--	lm	ll	--
B3538Sb3(3,4)s	67.421	2	ll	ll	ll	ll	lm	lm	lm	ll	ll	lm	lm	lm	ll	ll	lm	ll	lm	lm	lm	ll	ll	ll	ll	lm	lm	lm	ll	ll	ll	lm	lm	ll	lm	ll	ll	ll	ll	ll	ll		B766Sb3(2,2)s	63.969	3	lm	lm	ll	lm
B7474Sb3g043530s	68.151	2	ll	ll	ll	ll	lm	--	lm	ll	--	--	--	lm	ll	ll	ll	lm	lm	--	lm	ll	ll	ll	ll	lm	--	--	ll	ll	ll	lm	ll	ll	--	ll	ll	ll	ll	ll	ll		B1625Sb3(2,3)s	64.718	3	lm	lm	ll	lm
B7476Sb3g044110i	68.394	2	ll	ll	ll	ll	--	lm	--	ll	ll	--	ll	--	--	ll	lm	ll	lm	lm	lm	ll	ll	ll	ll	--	lm	--	ll	ll	ll	lm	lm	ll	--	ll	ll	ll	ll	ll	ll		B4128Sb1(g015430,2)s	65.477	3	lm	--	--	lm
B1650Sb3(4,6)s	69.808	2	lm	ll	ll	ll	lm	lm	lm	ll	lm	lm	lm	lm	lm	ll	lm	ll	lm	lm	lm	ll	ll	ll	ll	lm	lm	ll	ll	ll	ll	lm	lm	ll	lm	ll	ll	ll	ll	ll	ll		B4457Sb3(2,2)s	66.719	3	lm	lm	ll	lm
B7405Sb3g027880s	70.746	2	ll	ll	ll	ll	lm	--	--	ll	--	lm	lm	--	--	ll	lm	ll	lm	lm	lm	ll	ll	ll	lm	--	--	ll	ll	ll	ll	--	lm	ll	lm	ll	ll	ll	ll	ll	ll		B7624Sb5g008140s	67.088	3	ll	lm	--	lm
B5433Sb3(3,3)s	71.919	2	ll	ll	ll	ll	lm	lm	lm	ll	lm	lm	lm	lm	ll	ll	lm	ll	lm	ll	lm	ll	ll	ll	ll	lm	lm	ll	ll	ll	ll	lm	lm	ll	lm	ll	ll	ll	ll	ll	ll		B3547Sb3(3,3)s	68.934	3	lm	lm	ll	lm
B7450Sb3g035520s	72.269	2	--	ll	ll	ll	--	lm	ll	ll	--	lm	--	--	ll	ll	--	ll	lm	ll	lm	ll	ll	ll	ll	lm	--	lm	ll	ll	ll	--	lm	ll	lm	ll	ll	ll	ll	ll	ll		B7481Sb3g045750s	70.237	3	--	lm	ll	--
B5905Sb9g004200s	73.01	2	--	lm	ll	ll	ll	ll	lm	ll	lm	lm	ll	lm	--	--	ll	ll	lm	ll	lm	lm	lm	ll	ll	--	lm	lm	ll	--	ll	ll	ll	ll	lm	lm	ll	ll	ll	--	lm		B4627Sb5(g008140,5)s	70.984	3	lm	lm	ll	lm
B7429Sb3g032310s	73.326	2	ll	ll	--	ll	lm	lm	lm	ll	ll	--	lm	--	--	ll	ll	ll	--	lm	--	ll	ll	ll	ll	lm	--	ll	ll	ll	ll	lm	--	ll	ll	ll	ll	ll	ll	ll	ll		B7482Sb3g046030i	71.229	3	--	--	ll	lm
B7940Sb9g006380s	73.492	2	--	lm	ll	ll	--	ll	lm	ll	ll	--	ll	lm	ll	ll	ll	ll	lm	--	lm	ll	ll	--	--	ll	lm	ll	ll	lm	ll	ll	ll	ll	ll	--	ll	ll	ll	ll	--		B1683Sb3g037420s	72.451	3	lm	lm	ll	lm
B1648Sb3(4,4)s	74.155	2	ll	ll	ll	ll	lm	lm	lm	ll	--	lm	lm	lm	ll	ll	lm	ll	lm	ll	lm	ll	ll	ll	lm	lm	lm	ll	ll	ll	ll	lm	lm	ll	lm	ll	ll	ll	ll	ll	ll		B1663Sb3g031760s	73.156	3	lm	lm	ll	lm
B5397Sb3g032470s	75.484	2	ll	ll	ll	ll	lm	ll	--	ll	--	lm	--	lm	ll	ll	--	ll	--	ll	lm	ll	ll	ll	ll	lm	lm	ll	ll	ll	ll	lm	ll	ll	lm	ll	ll	ll	ll	--	ll		B163Sb3|621(62,105)i	73.754	3	lm	lm	ll	lm
B5375Sb3g026810s	75.895	2	--	ll	ll	ll	lm	--	lm	ll	--	--	--	lm	--	ll	lm	ll	lm	ll	lm	ll	ll	ll	lm	lm	lm	lm	ll	ll	ll	lm	lm	ll	ll	ll	ll	ll	ll	ll	ll		B782Sb3(5,5)s	74.404	3	lm	lm	ll	lm
B3971Sb9g016610s	75.956	2	lm	lm	ll	ll	ll	ll	lm	ll	--	lm	ll	lm	--	lm	ll	ll	lm	ll	lm	ll	ll	--	lm	ll	lm	ll	ll	lm	ll	ll	ll	--	ll	lm	ll	ll	ll	ll	lm		B5412Sb3g036030s	74.893	3	lm	lm	ll	lm
B4428Sb3g027770s	76.415	2	--	ll	ll	ll	lm	lm	lm	ll	--	lm	lm	lm	lm	ll	lm	ll	lm	ll	lm	ll	ll	ll	lm	--	lm	ll	--	ll	ll	lm	--	ll	lm	ll	ll	ll	ll	ll	ll		B6447Sb3g037790s	76.407	3	lm	--	ll	--
B2572Sb3g027180s	77.1	2	ll	ll	ll	ll	lm	lm	lm	ll	lm	lm	lm	lm	--	ll	lm	ll	lm	ll	lm	ll	ll	ll	lm	--	lm	ll	ll	ll	ll	lm	lm	ll	ll	ll	ll	ll	ll	ll	--		B5436Sb3g046500s	76.829	3	lm	lm	ll	lm
B1644Sb3(3,3)s	77.82	2	lm	ll	ll	ll	lm	lm	lm	ll	lm	lm	lm	lm	lm	ll	lm	ll	lm	ll	lm	ll	ll	ll	lm	lm	lm	ll	ll	ll	ll	lm	lm	ll	ll	ll	ll	ll	ll	ll	ll		B3524Sb3(4,4)s	77.028	3	lm	lm	ll	lm
B6889Sb9g003430s	78.165	2	--	lm	ll	--	ll	ll	lm	ll	--	lm	ll	--	--	lm	--	ll	lm	ll	lm	lm	lm	--	ll	ll	lm	ll	ll	lm	ll	ll	ll	ll	lm	lm	ll	ll	ll	ll	lm		B5407Sb3(3,3)s	77.605	3	lm	lm	ll	ll
B7403Sb3g027850s	78.481	2	--	ll	ll	ll	lm	--	--	ll	--	lm	lm	lm	--	ll	lm	ll	lm	ll	lm	ll	ll	ll	lm	lm	--	lm	ll	ll	ll	--	ll	ll	--	ll	ll	ll	ll	ll	ll		B6469Sb3(2,2)s	77.924	3	--	lm	ll	ll
B768Sb3(4,8)s	79.878	2	ll	ll	ll	ll	lm	lm	lm	ll	lm	lm	lm	lm	lm	ll	lm	ll	lm	ll	lm	ll	ll	ll	lm	lm	lm	ll	lm	ll	ll	lm	lm	ll	ll	ll	ll	ll	ll	ll	ll		B4460Sb3(2,2)s	78.564	3	lm	lm	ll	lm
B5910Sb9g004460s	80.468	2	ll	lm	ll	--	lm	ll	lm	ll	lm	lm	ll	--	--	lm	lm	ll	lm	ll	lm	lm	lm	--	ll	--	lm	lm	ll	lm	ll	ll	ll	ll	lm	lm	ll	ll	ll	--	lm		B7442Sb3g034700s	79.803	3	ll	lm	ll	lm
B1637Sb3(2,5)s	80.652	2	ll	ll	ll	ll	lm	lm	lm	ll	lm	lm	lm	lm	ll	ll	lm	ll	lm	ll	lm	ll	ll	ll	lm	lm	lm	lm	lm	ll	ll	lm	lm	ll	ll	ll	ll	ll	ll	ll	ll		B5410Sb3(2,2)s	81.572	3	lm	lm	ll	lm
B3501Sb3g026110s	80.869	2	ll	--	ll	ll	lm	--	lm	ll	lm	lm	lm	lm	ll	ll	--	--	lm	ll	lm	ll	ll	ll	lm	lm	lm	ll	lm	ll	ll	lm	lm	ll	ll	ll	ll	ll	ll	ll	ll		B4452Sb3(3,5)s	82.606	3	lm	lm	ll	lm
B3482Sb3g013410s	81.881	2	lm	ll	ll	--	ll	lm	lm	ll	ll	lm	lm	lm	--	ll	lm	lm	--	ll	lm	ll	ll	ll	lm	lm	lm	ll	lm	lm	ll	lm	ll	ll	ll	lm	ll	lm	lm	--	ll		B6428Sb3g033810s	88.521	3	lm	lm	ll	lm
B4890Sb9(2,2)s	82.997	2	lm	lm	ll	ll	lm	ll	lm	ll	ll	lm	ll	lm	lm	lm	lm	ll	lm	ll	lm	lm	lm	lm	ll	--	lm	lm	ll	lm	ll	ll	ll	ll	lm	lm	ll	ll	ll	--	lm		B5405Sb3g034230s	90.851	3	lm	--	ll	ll
B3975Sb9g018320s	85.156	2	lm	lm	ll	--	lm	lm	ll	ll	--	lm	ll	lm	--	--	ll	ll	lm	lm	lm	ll	ll	ll	lm	ll	lm	ll	ll	lm	ll	ll	ll	lm	ll	lm	ll	ll	ll	ll	lm		B6443Sb3(g036750,2)s	93.677	3	--	lm	ll	lm
B4424Sb3g026110s	85.578	2	ll	ll	ll	ll	lm	--	lm	ll	lm	--	--	--	--	ll	lm	ll	ll	ll	lm	ll	ll	ll	lm	lm	ll	lm	lm	ll	ll	lm	lm	ll	ll	ll	ll	ll	ll	ll	ll		B7493Sb4(2,2)s	98.867	3	ll	ll	--	ll
B2565Sb3g025455s	86.415	2	ll	ll	ll	ll	lm	lm	lm	ll	lm	lm	lm	lm	--	ll	ll	ll	lm	ll	lm	ll	ll	ll	--	lm	lm	--	lm	ll	ll	lm	ll	ll	ll	ll	ll	lm	ll	ll	ll		B1675Sb3g035720s	110.284	3	lm	lm	ll	lm
B3497Sb3(2,3)s	87.101	2	lm	ll	ll	ll	lm	lm	lm	ll	lm	lm	lm	lm	ll	ll	lm	ll	lm	ll	lm	ll	ll	ll	lm	lm	lm	ll	lm	ll	ll	lm	ll	ll	ll	ll	ll	lm	ll	ll	ll
B2564Sb3g025455s	87.962	2	lm	ll	ll	--	lm	lm	lm	ll	lm	lm	lm	lm	--	ll	ll	ll	lm	ll	lm	ll	ll	ll	lm	lm	lm	ll	lm	ll	ll	lm	ll	ll	--	ll	ll	lm	ll	ll	ll
B5366Sb3g025820s	90.004	2	ll	ll	ll	ll	lm	--	lm	ll	--	--	lm	lm	ll	ll	lm	ll	lm	ll	--	ll	ll	ll	lm	--	lm	ll	lm	ll	ll	ll	ll	ll	ll	ll	ll	ll	--	ll	ll
B4905Sb9(g005790,2)s	90.808	2	ll	lm	ll	--	lm	ll	lm	ll	lm	lm	ll	lm	--	lm	lm	ll	lm	lm	lm	ll	ll	lm	lm	ll	lm	ll	ll	lm	ll	ll	ll	ll	lm	lm	ll	ll	ll	ll	lm
B4419Sb3(3,3)s	91.059	2	ll	ll	ll	ll	lm	lm	lm	ll	lm	lm	lm	lm	ll	ll	ll	ll	lm	ll	lm	ll	ll	ll	lm	lm	lm	ll	lm	ll	ll	ll	ll	ll	ll	ll	ll	lm	ll	ll	ll
B5361Sb3(2,2)s	93.343	2	--	ll	ll	ll	lm	--	lm	ll	ll	--	lm	lm	ll	ll	ll	ll	lm	ll	lm	ll	ll	ll	lm	--	lm	ll	lm	ll	ll	ll	ll	ll	ll	ll	ll	--	ll	ll	ll
B7938Sb9g006140s	93.532	2	--	lm	ll	ll	--	ll	--	ll	--	--	ll	lm	ll	lm	lm	ll	--	lm	lm	ll	ll	--	lm	lm	lm	lm	ll	lm	ll	ll	ll	ll	ll	lm	ll	ll	ll	ll	--
B5359Sb3g025110s	94.998	2	--	ll	ll	ll	lm	lm	--	ll	ll	--	lm	ll	ll	ll	ll	ll	lm	ll	--	ll	ll	ll	lm	--	lm	ll	--	ll	ll	ll	ll	ll	ll	ll	ll	lm	ll	ll	ll
B6909Sb9g006700s	95.84	2	lm	--	ll	--	lm	ll	--	ll	--	lm	ll	lm	--	--	lm	ll	lm	lm	lm	ll	ll	--	lm	lm	lm	lm	ll	lm	ll	ll	ll	lm	ll	lm	ll	ll	ll	ll	lm
B4409Sb3(3,3)s	95.882	2	lm	ll	ll	ll	ll	lm	lm	ll	ll	lm	lm	lm	ll	ll	ll	ll	lm	ll	lm	ll	ll	ll	lm	lm	lm	ll	lm	ll	ll	ll	ll	ll	ll	ll	ll	lm	ll	ll	ll
B3040Sb9(g005790,2)s	96.156	2	--	lm	ll	ll	lm	ll	lm	ll	ll	lm	ll	lm	ll	lm	lm	ll	lm	lm	lm	ll	ll	lm	lm	lm	lm	lm	ll	lm	ll	ll	ll	ll	lm	lm	ll	ll	ll	ll	lm
B4421Sb3(2,2)s	97.127	2	ll	ll	ll	ll	ll	lm	lm	ll	ll	lm	lm	--	--	ll	lm	ll	lm	ll	lm	ll	ll	ll	lm	ll	lm	ll	lm	ll	ll	ll	ll	ll	ll	ll	ll	lm	ll	ll	ll
B4406Sb3(4,7)s	97.717	2	ll	ll	ll	ll	ll	ll	lm	ll	ll	lm	lm	lm	ll	ll	ll	ll	lm	ll	lm	ll	ll	ll	lm	ll	lm	ll	lm	ll	ll	ll	ll	ll	ll	ll	ll	lm	ll	ll	ll
B2116Sb9(3,5)s	98.222	2	ll	lm	ll	ll	lm	ll	lm	ll	lm	lm	ll	lm	lm	lm	lm	ll	lm	lm	lm	ll	ll	lm	lm	lm	lm	lm	ll	lm	ll	ll	ll	ll	lm	lm	ll	ll	ll	ll	lm
B3478Sb3g013090s	98.952	2	ll	ll	ll	--	--	lm	ll	ll	ll	lm	lm	lm	ll	ll	ll	ll	lm	ll	lm	ll	ll	ll	lm	lm	lm	ll	lm	ll	--	ll	ll	ll	ll	ll	ll	lm	lm	ll	--
B134Sb3(7,11)s	99.7	2	ll	ll	ll	ll	ll	lm	lm	ll	ll	lm	lm	lm	ll	ll	ll	ll	lm	ll	lm	ll	ll	ll	lm	lm	lm	ll	lm	ll	ll	ll	ll	ll	ll	ll	ll	lm	lm	ll	ll
B7382Sb3g014780s	100.031	2	ll	ll	ll	--	ll	--	lm	ll	ll	--	--	--	ll	ll	ll	ll	--	ll	ll	ll	ll	ll	lm	--	lm	ll	--	ll	ll	ll	ll	ll	ll	ll	ll	lm	lm	ll	ll
B2551Sb3(4,4)s	100.871	2	ll	ll	ll	--	ll	lm	lm	ll	ll	lm	lm	lm	lm	ll	ll	ll	lm	ll	lm	ll	ll	ll	lm	lm	lm	ll	lm	ll	ll	ll	ll	ll	ll	ll	ll	lm	lm	ll	ll
B5353Sb3g015000s	102.173	2	ll	ll	ll	--	ll	lm	lm	ll	ll	--	lm	--	--	ll	lm	ll	--	ll	lm	ll	ll	ll	--	lm	lm	ll	lm	ll	ll	ll	ll	ll	ll	ll	ll	lm	lm	ll	ll
B6377Sb3(2,2)s	103.008	2	ll	ll	ll	--	ll	ll	lm	ll	ll	ll	lm	ll	ll	ll	ll	ll	--	ll	lm	ll	ll	ll	lm	ll	--	ll	lm	ll	ll	ll	ll	ll	ll	ll	ll	lm	--	ll	lm
B5058Sb1|3(2,2)s	104.224	2	ll	ll	ll	ll	ll	lm	lm	ll	ll	lm	lm	ll	--	ll	ll	ll	lm	ll	lm	ll	ll	ll	lm	lm	lm	lm	lm	ll	ll	ll	ll	ll	ll	ll	ll	lm	lm	ll	ll
B6903Sb9(g005280,2)s	104.377	2	lm	lm	ll	--	lm	ll	lm	ll	lm	lm	ll	lm	lm	lm	ll	ll	ll	lm	lm	ll	ll	ll	ll	lm	lm	lm	ll	lm	ll	ll	ll	ll	lm	lm	ll	ll	ll	ll	lm
B5338Sb3(2,2)s	105.952	2	ll	ll	ll	ll	ll	ll	lm	lm	ll	lm	lm	ll	ll	ll	ll	ll	lm	ll	lm	ll	ll	lm	lm	ll	lm	ll	lm	ll	ll	ll	ll	ll	ll	ll	ll	--	ll	ll	lm
B2536Sb3(8,8)i	107.167	2	ll	ll	ll	ll	ll	ll	lm	ll	ll	lm	lm	ll	lm	ll	ll	ll	lm	ll	lm	ll	ll	ll	lm	ll	lm	ll	lm	ll	ll	ll	ll	ll	ll	ll	ll	lm	lm	ll	lm
B5339Sb3(2,2)s	108.285	2	ll	ll	ll	ll	ll	ll	lm	lm	ll	--	lm	ll	lm	ll	ll	ll	lm	ll	lm	ll	ll	ll	lm	lm	--	ll	lm	ll	ll	ll	ll	ll	ll	ll	ll	lm	ll	ll	lm
B4386Sb3(5,5)s	108.647	2	ll	ll	ll	ll	ll	ll	lm	ll	ll	lm	lm	ll	ll	ll	ll	ll	lm	ll	lm	ll	ll	ll	lm	lm	lm	ll	lm	ll	ll	ll	ll	ll	ll	ll	ll	lm	lm	ll	lm
B6342Sb3g001160s	109.041	2	ll	ll	ll	ll	ll	ll	lm	--	ll	lm	lm	ll	ll	ll	--	ll	ll	ll	--	ll	--	--	lm	lm	ll	--	--	ll	ll	ll	ll	ll	ll	ll	ll	lm	lm	ll	lm
B4373Sb3(4,4)s	109.731	2	ll	ll	ll	ll	ll	ll	lm	lm	ll	lm	lm	ll	ll	ll	lm	ll	lm	ll	lm	ll	ll	ll	lm	lm	lm	ll	lm	ll	ll	ll	ll	ll	ll	ll	ll	lm	ll	ll	lm
B3461Sb3(8,11)s	110.814	2	ll	ll	ll	ll	ll	ll	lm	lm	ll	lm	lm	ll	ll	ll	ll	ll	lm	ll	lm	ll	ll	ll	lm	lm	lm	ll	lm	ll	ll	ll	ll	ll	ll	ll	ll	lm	lm	ll	lm
B6339Sb3(2,2)s	111.676	2	ll	ll	ll	ll	ll	ll	lm	lm	ll	lm	lm	ll	--	ll	lm	ll	lm	ll	lm	ll	ll	ll	lm	lm	--	lm	lm	ll	ll	ll	ll	ll	ll	ll	ll	lm	lm	ll	ll
B4401Sb3(7,7)s	112.356	2	ll	ll	ll	ll	ll	ll	lm	ll	ll	lm	lm	ll	ll	ll	lm	ll	lm	ll	lm	ll	ll	ll	lm	lm	lm	lm	lm	ll	ll	ll	ll	ll	ll	ll	ll	lm	lm	ll	lm
B5330Sb3g005380s	112.993	2	ll	ll	ll	--	ll	ll	lm	lm	ll	--	lm	ll	--	ll	--	ll	lm	ll	lm	ll	ll	--	lm	ll	lm	ll	lm	ll	ll	ll	ll	ll	ll	ll	ll	lm	--	lm	lm
B3452Sb3(g007130,2)s	114.121	2	--	ll	ll	ll	ll	ll	lm	lm	ll	lm	lm	ll	--	ll	ll	ll	lm	ll	lm	ll	ll	ll	lm	lm	lm	ll	lm	ll	ll	ll	ll	ll	ll	ll	ll	lm	lm	lm	lm
B6350Sb3g003300s	114.454	2	--	ll	ll	ll	ll	ll	lm	lm	ll	--	lm	ll	--	ll	ll	ll	lm	ll	ll	ll	ll	--	lm	lm	lm	--	lm	ll	ll	ll	ll	ll	ll	ll	ll	lm	--	--	lm
B1581Sb3(2,2)s	115.192	2	ll	ll	ll	ll	ll	ll	lm	lm	ll	lm	lm	ll	lm	ll	lm	ll	lm	ll	lm	ll	ll	ll	lm	lm	lm	ll	lm	ll	ll	ll	ll	ll	ll	ll	ll	lm	lm	lm	lm
B728Sb3(6,7)s	115.438	2	ll	ll	ll	ll	ll	ll	lm	lm	ll	lm	lm	ll	ll	ll	lm	ll	lm	ll	lm	ll	ll	lm	lm	lm	lm	ll	lm	ll	ll	ll	ll	ll	ll	ll	ll	lm	lm	ll	lm
B1605Sb3|1599(4,4)s	115.905	2	ll	ll	ll	ll	ll	ll	lm	ll	ll	lm	lm	ll	lm	ll	lm	ll	lm	ll	lm	ll	ll	lm	lm	lm	lm	ll	lm	ll	ll	ll	ll	ll	ll	ll	ll	lm	lm	ll	lm
B1571Sb3|10(11,13)s	117.17	2	ll	ll	ll	ll	ll	ll	lm	lm	ll	lm	lm	ll	ll	ll	lm	ll	lm	ll	lm	ll	ll	lm	lm	lm	lm	lm	lm	ll	ll	ll	ll	ll	ll	ll	ll	lm	lm	ll	lm
B1565Sb3(7,8)s	117.889	2	lm	ll	ll	ll	ll	ll	lm	lm	ll	lm	lm	ll	ll	ll	lm	ll	lm	ll	lm	ll	ll	ll	lm	lm	lm	lm	lm	ll	ll	ll	ll	ll	ll	ll	ll	lm	lm	ll	lm
B1593Sb3(3,3)s	118.716	2	lm	ll	ll	ll	ll	ll	lm	lm	ll	lm	lm	ll	lm	ll	ll	ll	lm	ll	lm	ll	ll	lm	lm	lm	lm	ll	lm	ll	ll	ll	ll	ll	ll	ll	ll	lm	lm	ll	lm
B2530Sb3g008760s	118.895	2	--	ll	ll	--	ll	ll	lm	lm	ll	lm	lm	ll	lm	ll	lm	ll	lm	ll	lm	ll	ll	lm	lm	lm	lm	ll	lm	ll	ll	ll	ll	ll	ll	ll	--	lm	lm	ll	lm
B738Sb3(10,13)i	118.99	2	lm	ll	ll	ll	ll	ll	lm	ll	ll	lm	lm	ll	lm	ll	ll	ll	lm	ll	lm	ll	ll	lm	lm	lm	lm	ll	lm	ll	ll	ll	ll	ll	ll	ll	ll	lm	lm	ll	lm
B1177Sb9g019100s	119.021	2	lm	lm	ll	lm	lm	lm	lm	ll	lm	lm	ll	lm	lm	lm	lm	ll	lm	lm	lm	ll	lm	--	lm	lm	lm	lm	lm	lm	ll	lm	ll	lm	ll	lm	ll	lm	ll	ll	lm
B4396Sb3g010090s	119.633	2	lm	ll	ll	ll	ll	ll	lm	ll	ll	lm	lm	ll	--	ll	ll	ll	lm	ll	lm	ll	ll	--	lm	lm	lm	lm	lm	ll	ll	ll	ll	ll	--	ll	--	lm	lm	--	lm
B123Sb3(5,7)s	121.536	2	lm	ll	ll	lm	ll	ll	lm	lm	ll	lm	lm	ll	lm	ll	ll	ll	lm	ll	lm	ll	ll	lm	lm	lm	lm	ll	lm	ll	ll	ll	ll	ll	ll	ll	ll	lm	lm	ll	lm
B1599Sb3(5,8)i	121.95	2	lm	ll	ll	ll	ll	ll	lm	ll	ll	lm	lm	ll	lm	ll	lm	ll	lm	ll	lm	ll	ll	lm	lm	lm	lm	lm	lm	ll	ll	ll	ll	ll	ll	ll	ll	lm	lm	ll	lm
B2504Sb3(2,2)s	122.809	2	--	ll	ll	--	ll	ll	lm	lm	ll	lm	lm	ll	ll	ll	lm	ll	lm	ll	lm	ll	ll	lm	lm	lm	lm	lm	lm	ll	ll	ll	ll	ll	ll	ll	ll	lm	lm	lm	lm
B1577Sb3|10(3,3)s	123.774	2	lm	ll	ll	ll	ll	ll	lm	lm	ll	lm	lm	ll	lm	ll	lm	ll	lm	ll	lm	ll	ll	ll	lm	lm	lm	lm	lm	ll	ll	ll	ll	ll	ll	ll	ll	lm	lm	lm	lm
B5325Sb3(2,2)s	124.199	2	lm	ll	ll	ll	ll	ll	lm	--	ll	ll	lm	ll	ll	ll	lm	ll	lm	ll	lm	ll	ll	ll	lm	lm	lm	lm	lm	ll	ll	ll	ll	ll	ll	ll	ll	lm	--	lm	lm
B7328Sb3g000560s	124.28	2	ll	ll	ll	ll	ll	ll	lm	--	ll	ll	lm	ll	--	ll	lm	ll	--	ll	--	ll	ll	--	lm	lm	lm	lm	ll	ll	ll	ll	ll	ll	ll	ll	ll	--	--	--	lm
B414Sb9g019630s	124.46	2	lm	lm	lm	lm	lm	lm	lm	ll	lm	lm	ll	lm	lm	lm	lm	ll	lm	lm	lm	ll	lm	lm	lm	lm	lm	lm	lm	lm	lm	lm	ll	lm	ll	lm	ll	lm	ll	ll	lm
B4967Sb10g002780s	124.586	2	lm	lm	lm	lm	lm	lm	lm	ll	ll	lm	lm	lm	ll	ll	ll	ll	ll	ll	lm	--	lm	ll	lm	lm	lm	ll	lm	ll	--	lm	ll	lm	lm	--	--	lm	--	ll	ll
B7362Sb3(g010040,2)s	126.543	2	lm	lm	ll	--	ll	ll	lm	--	ll	lm	lm	ll	ll	ll	ll	ll	lm	ll	lm	lm	ll	--	--	lm	--	--	lm	ll	ll	ll	ll	ll	ll	ll	ll	--	lm	--	lm
B112Sb3(12,20)s	128.16	2	lm	ll	ll	lm	ll	ll	lm	lm	ll	lm	lm	ll	lm	ll	lm	ll	lm	ll	lm	ll	ll	lm	lm	lm	lm	lm	lm	ll	ll	ll	ll	ll	ll	ll	ll	lm	lm	lm	lm
B3063Sb9(2,7)s	130.409	2	lm	lm	lm	lm	lm	lm	lm	ll	lm	lm	ll	lm	lm	lm	ll	ll	lm	lm	lm	lm	lm	lm	lm	lm	lm	lm	lm	lm	lm	lm	ll	lm	ll	lm	lm	lm	ll	ll	lm
B1184Sb9g020140s	131.976	2	lm	lm	lm	lm	lm	lm	lm	ll	lm	lm	ll	lm	lm	lm	ll	ll	lm	lm	lm	lm	lm	--	lm	lm	lm	ll	lm	lm	lm	lm	ll	lm	ll	lm	lm	lm	ll	ll	lm
B3061Sb9g019290s	135.252	2	lm	lm	ll	lm	lm	lm	lm	--	--	lm	ll	lm	ll	lm	ll	lm	lm	lm	lm	ll	lm	lm	lm	lm	lm	lm	lm	lm	lm	lm	lm	lm	--	lm	ll	lm	ll	ll	lm
B6368Sb3(g010040,3)s	140.77	2	lm	lm	ll	lm	lm	lm	lm	lm	ll	lm	lm	ll	ll	ll	ll	ll	lm	ll	lm	lm	lm	--	lm	lm	lm	lm	lm	ll	ll	ll	ll	ll	ll	ll	lm	lm	lm	--	lm
B5039Sb0187s002010s	143.458	2	lm	ll	ll	lm	ll	lm	lm	lm	ll	lm	lm	lm	lm	--	lm	ll	lm	ll	lm	lm	--	--	lm	ll	lm	lm	--	lm	--	ll	ll	ll	ll	ll	ll	lm	lm	lm	lm
B3044Sb9(2,2)s	146.98	2	lm	ll	lm	lm	lm	lm	lm	lm	ll	lm	lm	lm	ll	lm	lm	ll	lm	ll	lm	lm	lm	ll	lm	lm	lm	lm	lm	ll	lm	lm	ll	lm	lm	ll	lm	lm	lm	ll	ll
B6362Sb3(2,2)s	152.978	2	ll	lm	ll	ll	lm	lm	ll	lm	ll	lm	lm	ll	ll	ll	lm	ll	ll	lm	lm	lm	lm	lm	lm	lm	lm	lm	lm	ll	ll	ll	--	ll	ll	ll	lm	ll	lm	--	lm
B1567Sb3g000950s	158.515	2	ll	lm	ll	ll	lm	lm	ll	lm	ll	lm	lm	--	ll	ll	ll	ll	ll	lm	lm	lm	lm	lm	lm	lm	lm	ll	lm	ll	ll	ll	ll	ll	lm	ll	lm	ll	lm	--	lm
B5322Sb3g003310s	170.883	2	--	lm	ll	ll	lm	--	ll	ll	ll	lm	lm	ll	ll	ll	ll	ll	ll	lm	ll	lm	ll	--	ll	lm	--	--	--	ll	ll	ll	ll	ll	ll	ll	lm	ll	lm	lm	lm
Locus	Position	29	Chr03																																								Locus	Position	30	Chr03
B4427Sb3g027380s	0	29	lm	ll	ll	lm	lm	lm	lm	lm	lm	lm	lm	lm	--	ll	lm	lm	lm	lm	lm	lm	lm	ll	lm	lm	lm	--	lm	--	lm	lm	lm	lm	ll	ll	lm	lm	lm	--	--		B855Sb4(g022560,2)s	0	30	lm	lm	ll	lm
B769Sb3g026430s	1.134	29	lm	--	ll	lm	lm	lm	lm	lm	lm	lm	lm	lm	lm	ll	lm	lm	lm	lm	lm	lm	ll	ll	lm	lm	lm	lm	lm	lm	lm	lm	lm	lm	ll	ll	lm	lm	lm	lm	ll		B1376Sb1g019170s	19.6	30	lm	lm	ll	lm
B5385Sb3(2,2)s	7.321	29	ll	lm	ll	ll	lm	ll	lm	ll	ll	ll	lm	ll	ll	ll	ll	ll	ll	ll	lm	ll	ll	ll	lm	ll	lm	ll	ll	ll	ll	lm	ll	ll	lm	--	ll	ll	ll	ll	lm		B7150Sb1g032380s	20.223	30	lm	ll	--	--
B6390Sb3g025500s	8.59	29	--	ll	ll	lm	lm	lm	lm	lm	--	lm	--	lm	--	ll	ll	lm	lm	lm	lm	lm	ll	ll	--	lm	lm	lm	lm	ll	lm	--	lm	lm	ll	ll	lm	lm	lm	--	ll		B2561Sb3g025100s	23.743	30	lm	lm	ll	lm
B1634Sb3(2,2)s	10.482	29	lm	lm	ll	ll	lm	ll	lm	ll	ll	lm	lm	ll	ll	lm	ll	ll	ll	ll	ll	ll	ll	ll	lm	ll	lm	ll	ll	ll	ll	lm	ll	ll	lm	lm	ll	ll	ll	ll	lm		B26Sb1(g028870,2)s	24.502	30	lm	lm	lm	lm
B6391Sb3g025560s	10.931	29	ll	--	ll	ll	--	ll	lm	ll	ll	--	lm	ll	ll	--	ll	ll	ll	ll	lm	ll	ll	--	lm	ll	lm	ll	ll	lm	ll	lm	ll	ll	lm	ll	ll	ll	ll	--	--		B5126Sb1g032660s	25.535	30	lm	ll	lm	lm
B6397Sb3(2,2)s	11.925	29	ll	lm	ll	ll	lm	ll	lm	ll	ll	lm	--	ll	ll	ll	ll	ll	ll	ll	lm	ll	ll	ll	lm	lm	lm	lm	ll	ll	ll	lm	ll	ll	lm	lm	ll	ll	ll	ll	lm		B578Sb1g033020s	28.124	30	lm	ll	lm	lm
B1619Sb3(5,5)s	13.453	29	ll	lm	ll	ll	lm	ll	lm	ll	ll	lm	lm	ll	ll	lm	ll	ll	ll	ll	lm	ll	ll	ll	lm	lm	lm	lm	ll	lm	ll	lm	ll	ll	lm	lm	ll	ll	ll	ll	ll		B6381Sb3g012710s	29.362	30	lm	lm	--	lm
B7401Sb3g027830s	13.856	29	--	lm	ll	ll	lm	ll	lm	ll	ll	--	lm	ll	ll	--	--	ll	ll	ll	lm	ll	ll	ll	lm	--	lm	--	ll	ll	ll	--	ll	ll	lm	--	ll	ll	ll	ll	ll		B5295Sb2(g040490,2)s	32.838	30	--	ll	ll	ll
B7390Sb3g025440s	15.07	29	ll	--	ll	ll	ll	ll	--	ll	ll	lm	lm	ll	--	--	lm	ll	ll	ll	lm	ll	ll	--	lm	--	lm	lm	ll	lm	ll	lm	ll	ll	lm	--	ll	ll	ll	--	lm		B4372Sb3(2,3)s	33.212	30	lm	ll	lm	--
B2577Sb3(4,4)s	16.125	29	lm	lm	ll	ll	lm	ll	lm	ll	ll	lm	lm	ll	ll	lm	lm	ll	ll	ll	lm	ll	ll	ll	lm	ll	lm	lm	ll	ll	ll	lm	ll	ll	lm	lm	ll	ll	ll	ll	lm		B6449Sb3g038210s	34.243	30	--	ll	ll	ll
B3493Sb3g023980s	16.914	29	lm	lm	ll	ll	lm	ll	lm	ll	ll	--	lm	ll	ll	--	lm	ll	ll	ll	lm	ll	ll	--	lm	lm	lm	lm	ll	lm	ll	lm	ll	ll	lm	--	ll	ll	ll	ll	lm		B2332Sb1(2,2)s	35.39	30	lm	lm	ll	lm
B763Sb3g025440s	17.623	29	lm	lm	ll	ll	lm	ll	lm	ll	ll	lm	lm	ll	ll	lm	lm	ll	ll	ll	lm	ll	ll	--	lm	ll	lm	ll	ll	lm	ll	lm	ll	ll	lm	lm	ll	ll	ll	ll	lm		B7993Sb9g028690s	37.975	30	--	ll	ll	ll
B1628Sb3(2,3)s	18.353	29	lm	lm	ll	ll	lm	ll	lm	ll	ll	lm	lm	ll	ll	lm	lm	ll	ll	ll	lm	ll	ll	lm	lm	ll	lm	lm	ll	lm	ll	lm	ll	ll	lm	lm	ll	ll	ll	ll	lm		B4389Sb3g009170s	38.077	30	lm	--	ll	ll
B3494Sb3(2,2)s	19.166	29	ll	lm	ll	ll	lm	ll	lm	ll	ll	lm	lm	ll	ll	lm	ll	ll	ll	ll	lm	ll	ll	--	lm	ll	lm	ll	ll	lm	ll	lm	ll	ll	lm	lm	ll	ll	ll	ll	lm		B6137Sb1g028320s	38.638	30	lm	lm	--	--
B1647Sb3g027180s	19.655	29	lm	lm	ll	ll	lm	ll	lm	ll	ll	lm	lm	ll	ll	lm	ll	ll	ll	ll	lm	ll	ll	--	lm	--	lm	lm	ll	ll	ll	lm	ll	ll	lm	lm	ll	ll	ll	ll	lm		B743Sb3g011370s	40.426	30	lm	lm	ll	lm
B1643Sb3(5,5)s	20.385	29	lm	lm	ll	ll	lm	ll	lm	ll	ll	lm	lm	ll	lm	lm	ll	ll	ll	ll	lm	ll	ll	ll	lm	ll	lm	lm	ll	ll	ll	lm	ll	ll	lm	lm	ll	ll	ll	ll	lm		B2543Sb3(2,3)s	42.804	30	lm	ll	ll	--
B753Sb3(5,5)i	21.396	29	lm	lm	ll	ll	lm	ll	lm	ll	ll	lm	lm	ll	lm	lm	ll	ll	ll	ll	lm	ll	ll	ll	lm	lm	lm	lm	ll	lm	ll	lm	ll	ll	lm	lm	ll	ll	ll	ll	ll		B7372Sb3g011800s	45.796	30	--	ll	ll	ll
B1633Sb3(6,7)s	22.682	29	lm	lm	ll	ll	lm	ll	lm	ll	ll	lm	lm	ll	lm	lm	ll	ll	ll	ll	lm	ll	ll	lm	lm	ll	lm	ll	ll	ll	ll	lm	ll	ll	lm	lm	ll	ll	ll	ll	lm		B7361Sb3g009930s	47.093	30	lm	ll	--	--
B3495Sb3(2,2)s	23.165	29	lm	lm	ll	ll	lm	ll	lm	ll	ll	lm	lm	ll	lm	lm	ll	ll	ll	ll	lm	ll	ll	lm	lm	ll	lm	ll	ll	lm	ll	lm	ll	ll	lm	lm	ll	ll	ll	ll	lm		B6365Sb3g009200s	48.799	30	lm	ll	ll	ll
B760Sb3g025100s	24.671	29	lm	lm	ll	ll	lm	ll	lm	ll	ll	lm	lm	ll	lm	lm	ll	ll	ll	ll	lm	ll	ll	lm	lm	lm	lm	lm	ll	lm	ll	lm	ll	ll	lm	lm	--	ll	ll	ll	lm		B730Sb3(7,11)s	50.049	30	lm	ll	ll	lm
B3504Sb3(2,2)s	25.421	29	lm	lm	ll	ll	lm	ll	lm	ll	ll	lm	lm	ll	lm	lm	lm	ll	ll	ll	lm	ll	ll	lm	lm	lm	lm	lm	ll	ll	ll	lm	ll	ll	lm	lm	ll	ll	ll	ll	lm		B4392Sb3g009270s	51.215	30	--	ll	ll	--
B1641Sb3g026510s	26.157	29	--	lm	--	ll	lm	ll	lm	ll	ll	lm	lm	ll	lm	lm	ll	ll	ll	ll	lm	ll	ll	lm	lm	lm	lm	lm	ll	ll	ll	lm	ll	ll	lm	lm	ll	ll	ll	ll	lm		B1595Sb3(3,3)s	51.956	30	lm	ll	ll	ll
B1645Sb3(2,2)s	28.294	29	lm	ll	ll	lm	ll	lm	ll	lm	lm	ll	ll	lm	ll	ll	lm	lm	lm	lm	ll	lm	lm	ll	ll	lm	ll	lm	lm	lm	lm	ll	lm	lm	ll	ll	lm	lm	lm	lm	ll		B2524Sb3(4,4)s	53.709	30	lm	ll	ll	ll
B1640Sb3(2,2)s	29.469	29	lm	ll	ll	lm	ll	lm	ll	lm	lm	ll	ll	lm	ll	ll	ll	lm	lm	lm	ll	lm	lm	ll	ll	lm	ll	ll	lm	lm	lm	ll	lm	lm	ll	ll	lm	lm	lm	lm	ll		B1568Sb3(2,2)s	54.328	30	lm	ll	ll	ll
B2573Sb3g027180s	31.687	29	lm	ll	ll	lm	ll	lm	ll	--	lm	ll	ll	lm	ll	ll	ll	lm	lm	--	ll	lm	lm	ll	ll	--	ll	ll	lm	lm	lm	ll	lm	lm	ll	ll	lm	lm	lm	ll	ll		B2515Sb3(4,4)s	55.011	30	lm	ll	ll	ll
B6401Sb3g027110s	31.85	29	lm	ll	ll	lm	ll	lm	ll	lm	--	ll	ll	lm	ll	ll	ll	lm	lm	--	ll	lm	lm	ll	ll	--	ll	--	lm	lm	lm	ll	--	lm	ll	ll	lm	ll	--	--	ll		B3441Sb3g003160s	56.167	30	--	ll	ll	ll
B7399Sb3g027100s	32.107	29	ll	ll	ll	--	ll	lm	ll	--	--	ll	ll	lm	ll	ll	ll	lm	lm	--	ll	lm	lm	ll	ll	lm	ll	lm	lm	lm	lm	ll	--	--	ll	ll	lm	--	lm	--	ll		B719Sb3(8,11)s	56.709	30	lm	ll	ll	ll
B139Sb3(3,7)s	32.31	29	lm	ll	ll	lm	ll	lm	ll	lm	lm	ll	ll	lm	ll	ll	ll	lm	lm	lm	ll	lm	ll	ll	ll	lm	ll	lm	lm	ll	lm	ll	lm	lm	ll	ll	lm	lm	lm	lm	ll		B712Sb3(4,4)s	57.216	30	lm	ll	ll	ll
B1624Sb3(5,6)s	32.797	29	lm	ll	ll	lm	ll	lm	ll	lm	lm	ll	ll	lm	ll	ll	lm	lm	lm	lm	ll	lm	ll	ll	ll	lm	ll	ll	lm	ll	lm	ll	lm	lm	ll	ll	lm	lm	lm	lm	ll		B3436Sb3(3,3)s	57.893	30	lm	ll	ll	ll
B755Sb3g014690s	33.01	29	lm	ll	ll	lm	ll	lm	ll	lm	lm	ll	ll	lm	ll	ll	ll	lm	lm	lm	ll	lm	--	lm	ll	lm	ll	lm	lm	ll	lm	ll	lm	lm	ll	ll	lm	lm	lm	lm	lm		B108Sb3(10,16)i	58.56	30	lm	ll	ll	ll
B762Sb3(4,6)s	33.246	29	lm	ll	ll	lm	ll	lm	ll	lm	lm	ll	ll	lm	ll	ll	lm	lm	lm	lm	ll	lm	ll	ll	ll	lm	ll	lm	lm	ll	lm	ll	lm	lm	ll	ll	lm	lm	lm	lm	ll		B2522Sb3g007210s	59.169	30	lm	ll	ll	--
B6440Sb3g036290s	33.723	29	--	lm	--	ll	lm	--	--	ll	ll	--	lm	lm	--	ll	ll	ll	lm	ll	ll	ll	ll	ll	ll	lm	lm	lm	ll	ll	ll	lm	ll	lm	lm	ll	lm	ll	ll	ll	--		B1582Sb3(3,3)s	60.254	30	lm	ll	ll	ll
B3490Sb3(3,3)s	34.769	29	lm	ll	ll	lm	ll	lm	ll	lm	lm	ll	ll	lm	ll	ll	lm	lm	lm	lm	ll	lm	ll	lm	ll	lm	ll	ll	lm	ll	lm	ll	lm	lm	ll	ll	lm	lm	lm	lm	lm		B2517Sb3(2,2)s	61.053	30	lm	ll	ll	lm
B7471Sb3g042320s	36.989	29	--	--	ll	ll	lm	lm	lm	ll	ll	--	lm	lm	--	ll	ll	--	--	ll	lm	ll	ll	ll	ll	lm	lm	lm	--	ll	ll	lm	ll	lm	lm	--	lm	ll	ll	ll	lm		B109Sb3(8,13)s	61.334	30	lm	ll	ll	ll
B794Sb2|3(11,13)s	38.553	29	lm	lm	ll	ll	lm	lm	lm	ll	ll	lm	lm	lm	ll	lm	ll	ll	lm	ll	lm	ll	ll	ll	ll	lm	lm	lm	ll	ll	ll	lm	ll	lm	lm	lm	lm	ll	ll	ll	lm		B725Sb3(5,8)s	62.031	30	lm	ll	ll	ll
B2559Sb3(2,2)s	39.122	29	lm	ll	ll	lm	ll	lm	ll	ll	ll	ll	ll	lm	ll	ll	lm	lm	lm	lm	ll	lm	ll	ll	ll	lm	ll	ll	lm	ll	lm	ll	lm	lm	ll	ll	lm	lm	lm	lm	ll		B2531Sb3(2,3)s	62.126	30	lm	ll	ll	ll
B4443Sb3g035180s	40.07	29	lm	lm	ll	ll	lm	--	lm	ll	ll	lm	lm	--	lm	lm	lm	ll	lm	ll	lm	ll	ll	--	ll	--	--	lm	ll	ll	ll	lm	ll	lm	lm	ll	lm	ll	ll	ll	lm		B6358Sb3(3,3)s	63.013	30	lm	ll	ll	ll
B7398Sb3g027010s	40.651	29	lm	ll	ll	--	ll	lm	ll	lm	ll	ll	ll	lm	ll	ll	ll	lm	--	--	ll	lm	ll	ll	ll	--	ll	ll	lm	lm	--	--	lm	lm	ll	ll	lm	lm	--	--	ll		B4379Sb3(3,6)s	63.402	30	lm	ll	ll	ll
B5363Sb3g025490s	40.855	29	lm	ll	ll	--	ll	lm	ll	--	ll	ll	ll	lm	ll	ll	ll	lm	lm	lm	ll	lm	--	ll	ll	lm	ll	--	--	ll	ll	ll	lm	lm	ll	ll	lm	lm	lm	--	ll		B5323Sb3g003320s	63.604	30	--	ll	ll	ll
B165Sb3|4(6,6)s	41.54	29	lm	lm	ll	ll	lm	lm	lm	ll	ll	lm	lm	lm	ll	lm	lm	ll	lm	ll	lm	ll	ll	lm	ll	lm	lm	lm	ll	ll	ll	lm	ll	lm	lm	lm	lm	ll	ll	ll	lm		B7332Sb3g001710s	65.313	30	ll	ll	ll	ll
B4455Sb3g039050s	41.675	29	ll	lm	ll	ll	lm	lm	lm	ll	ll	--	lm	lm	--	--	lm	--	lm	ll	ll	ll	ll	ll	ll	--	lm	lm	ll	ll	ll	lm	ll	lm	lm	lm	lm	ll	ll	ll	lm		B2516Sb3(g004180,2)s	65.626	30	ll	ll	ll	ll
B6439Sb3(2,2)s	42.272	29	ll	lm	ll	ll	lm	lm	--	ll	ll	ll	lm	lm	ll	lm	ll	ll	lm	ll	lm	ll	ll	--	ll	lm	lm	lm	ll	ll	ll	lm	ll	lm	lm	--	lm	ll	ll	ll	lm		B3432Sb3(2,5)s	66.045	30	ll	ll	ll	ll
B158Sb3|4(29,31)i	44.942	29	lm	lm	ll	ll	lm	lm	lm	ll	ll	lm	lm	lm	lm	lm	ll	ll	lm	ll	lm	ll	ll	lm	ll	lm	lm	lm	ll	ll	ll	lm	ll	lm	lm	lm	lm	ll	ll	ll	lm		B2505Sb3(g002020,3)s	67.088	30	ll	ll	ll	ll
B6404Sb3(2,3)s	47.975	29	lm	ll	ll	ll	ll	lm	ll	ll	ll	ll	ll	lm	ll	ll	ll	lm	lm	ll	ll	lm	ll	ll	ll	ll	ll	ll	lm	lm	lm	ll	lm	lm	ll	ll	lm	lm	lm	ll	ll		B1573Sb3(3,12)s	67.615	30	ll	ll	ll	ll
B2555Sb3(2,2)s	47.989	29	lm	lm	ll	--	lm	ll	lm	ll	ll	lm	lm	lm	lm	lm	lm	ll	ll	lm	lm	ll	lm	ll	lm	lm	lm	lm	ll	lm	--	--	lm	ll	lm	lm	ll	ll	lm	ll	ll		B1588Sb3(3,4)s	68.266	30	ll	ll	ll	ll
B803Sb3(9,9)s	48.779	29	lm	ll	ll	lm	ll	lm	ll	lm	lm	ll	ll	ll	ll	ll	lm	lm	ll	lm	ll	lm	lm	ll	lm	lm	ll	lm	lm	lm	lm	ll	lm	ll	ll	ll	ll	lm	lm	lm	ll		B2506Sb3g002020s	69.739	30	ll	ll	ll	ll
B790Sb3(10,12)i	50.155	29	lm	ll	ll	lm	ll	ll	ll	lm	lm	ll	ll	ll	ll	ll	lm	lm	ll	lm	ll	lm	lm	ll	lm	lm	ll	lm	lm	lm	lm	ll	lm	ll	ll	ll	ll	lm	lm	lm	ll		B1587Sb3(2,2)s	70.576	30	ll	ll	ll	lm
B2606Sb3g036470s	50.48	29	lm	ll	ll	lm	ll	ll	ll	lm	lm	ll	ll	ll	ll	--	lm	lm	ll	lm	ll	lm	lm	ll	lm	ll	ll	ll	lm	lm	--	ll	lm	ll	ll	ll	ll	lm	lm	lm	--		B709Sb3(8,10)s	74.266	30	lm	lm	ll	lm
B789Sb3g035235s	51.353	29	lm	ll	ll	lm	ll	ll	ll	lm	lm	--	ll	ll	ll	ll	ll	lm	ll	lm	ll	lm	lm	ll	lm	ll	ll	ll	lm	lm	lm	ll	lm	ll	ll	ll	ll	lm	lm	lm	ll		B1575Sb3|10(14,20)s	75.618	30	lm	lm	ll	lm
B7392Sb3g025850s	51.72	29	ll	lm	lm	--	lm	lm	lm	lm	--	lm	lm	ll	--	lm	lm	lm	ll	ll	lm	lm	--	--	lm	ll	lm	--	--	ll	ll	lm	ll	ll	lm	lm	ll	lm	ll	--	lm		B3433Sb3g001440s	76.998	30	lm	lm	ll	--
B4449Sb3g036470s	52.952	29	--	ll	ll	lm	ll	--	ll	lm	lm	ll	ll	ll	ll	ll	lm	lm	ll	lm	ll	--	--	ll	lm	ll	ll	ll	--	lm	lm	ll	ll	ll	ll	ll	ll	lm	lm	lm	ll		B720Sb3(2,2)s	78.445	30	lm	lm	ll	lm
B4453Sb3(2,2)s	53.363	29	lm	ll	ll	lm	ll	lm	ll	lm	ll	ll	ll	ll	ll	ll	lm	lm	ll	lm	ll	lm	lm	ll	lm	ll	ll	ll	lm	lm	lm	ll	lm	ll	ll	ll	ll	lm	lm	lm	ll		B726Sb3(11,15)i	79.528	30	lm	lm	ll	lm
B5434Sb3(2,2)s	54.716	29	lm	ll	ll	lm	ll	lm	ll	lm	--	ll	ll	ll	ll	ll	lm	lm	ll	lm	ll	lm	lm	ll	lm	ll	ll	lm	lm	lm	lm	ll	ll	ll	ll	ll	ll	lm	lm	--	ll		B2499Sb3(5,5)s	80.064	30	lm	lm	ll	lm
B6408Sb3(g027900,2)s	54.738	29	lm	lm	ll	--	lm	ll	lm	ll	--	lm	lm	lm	lm	lm	ll	lm	ll	--	lm	ll	lm	--	lm	lm	lm	lm	ll	lm	lm	lm	lm	lm	lm	lm	ll	ll	lm	ll	lm		B3446Sb3g004680s	81.284	30	lm	lm	ll	lm
B159Sb3(12,13)s	55.218	29	lm	ll	ll	lm	ll	ll	ll	lm	lm	ll	ll	ll	ll	ll	lm	lm	ll	lm	ll	lm	lm	ll	lm	lm	ll	lm	lm	lm	lm	ll	lm	ll	ll	ll	ll	lm	lm	ll	ll		B2518Sb3(4,4)i	82.507	30	lm	lm	ll	ll
B1700Sb3(4,5)s	56.554	29	lm	ll	ll	lm	ll	lm	ll	lm	ll	ll	ll	ll	ll	ll	lm	lm	ll	lm	ll	lm	lm	ll	lm	lm	ll	lm	lm	lm	lm	ll	lm	ll	ll	ll	ll	lm	lm	ll	ll		B7352Sb3g007300s	82.787	30	lm	lm	ll	--
B6464Sb3g042250s	58.333	29	lm	ll	ll	--	ll	ll	ll	ll	--	ll	ll	ll	ll	ll	lm	--	ll	lm	ll	--	lm	ll	lm	lm	ll	lm	lm	lm	lm	ll	--	ll	ll	ll	ll	lm	--	--	ll		B7345Sb3g005010s	85.397	30	lm	--	ll	--
B4950Sb9g027790s	58.952	29	lm	lm	ll	lm	lm	ll	lm	ll	--	lm	lm	lm	--	lm	lm	--	--	lm	lm	lm	lm	ll	lm	lm	lm	lm	lm	ll	lm	lm	lm	ll	lm	lm	ll	lm	--	ll	lm		B1584Sb3(4,5)i	86.122	30	lm	lm	ll	ll
B771Sb3g026510s	59.553	29	lm	lm	ll	lm	lm	ll	lm	ll	lm	lm	lm	lm	lm	lm	lm	ll	ll	lm	lm	ll	lm	--	lm	lm	lm	lm	ll	lm	lm	lm	lm	lm	lm	lm	ll	ll	lm	ll	lm		B5414Sb3g036140s	89.467	30	lm	ll	--	--
B3535Sb3(2,2)s	60.126	29	lm	ll	ll	lm	ll	ll	ll	--	ll	ll	ll	ll	ll	ll	ll	lm	ll	lm	ll	lm	lm	ll	lm	ll	ll	ll	lm	lm	lm	ll	lm	ll	ll	ll	ll	lm	lm	ll	ll		B4376Sb3g004980s	92.8	30	lm	lm	ll	ll
B6468Sb3g043750s	61.531	29	--	ll	ll	lm	ll	ll	ll	lm	--	ll	ll	ll	ll	ll	lm	--	ll	lm	ll	lm	--	ll	lm	--	ll	--	ll	lm	lm	ll	ll	ll	ll	ll	ll	lm	ll	--	ll		B1614Sb3(2,3)s	94.66	30	ll	ll	ll	--
B6425Sb3(2,2)s	61.539	29	--	ll	ll	ll	ll	--	ll	--	ll	ll	ll	ll	ll	ll	ll	lm	lm	lm	ll	lm	lm	ll	ll	ll	ll	ll	lm	lm	ll	ll	lm	ll	ll	ll	ll	lm	lm	ll	ll		B6359Sb3g006020s	97.557	30	lm	--	ll	--
B7469Sb3g042250s	62.738	29	--	ll	ll	ll	ll	ll	ll	--	ll	ll	ll	ll	ll	ll	lm	lm	ll	--	ll	lm	ll	ll	--	--	ll	lm	lm	lm	lm	ll	--	ll	ll	ll	ll	lm	--	--	ll		B133Sb3(2,8)s	99.458	30	lm	ll	lm	lm
B7483Sb3g046290s	63.603	29	lm	ll	ll	lm	ll	ll	ll	ll	--	ll	ll	ll	--	ll	--	lm	ll	lm	ll	ll	--	--	ll	ll	--	ll	lm	lm	lm	ll	--	ll	ll	ll	ll	lm	lm	--	ll
B7454Sb3g036980s	64.569	29	--	ll	ll	lm	ll	--	ll	--	--	ll	ll	ll	ll	ll	lm	lm	ll	ll	ll	ll	--	ll	lm	--	ll	lm	lm	lm	--	ll	ll	ll	ll	ll	ll	lm	--	ll	ll
B7430Sb3g032590s	66.072	29	--	ll	ll	--	ll	ll	ll	ll	--	ll	ll	ll	ll	ll	ll	lm	ll	lm	--	lm	--	ll	ll	ll	ll	ll	ll	lm	lm	ll	--	ll	ll	ll	ll	lm	--	--	ll
B136Sb3(g014690,3)s	66.697	29	lm	lm	lm	lm	lm	lm	lm	lm	lm	lm	lm	ll	lm	lm	lm	lm	ll	ll	lm	lm	lm	lm	lm	lm	lm	lm	lm	lm	ll	lm	ll	ll	lm	lm	ll	lm	ll	lm	lm
B6436Sb3(3,3)s	66.878	29	lm	ll	ll	--	ll	ll	ll	lm	ll	ll	ll	ll	ll	ll	lm	lm	ll	lm	ll	lm	lm	ll	lm	ll	ll	lm	lm	lm	ll	ll	lm	ll	ll	ll	ll	lm	ll	ll	ll
B6457Sb3g040150s	67.879	29	--	ll	ll	ll	ll	lm	ll	ll	ll	ll	ll	ll	ll	ll	--	lm	ll	lm	ll	ll	--	ll	--	--	ll	lm	lm	lm	--	ll	lm	ll	ll	ll	ll	lm	--	ll	ll
B6445Sb3(2,3)s	68.764	29	lm	ll	ll	--	ll	lm	ll	ll	ll	ll	ll	ll	ll	ll	ll	lm	ll	lm	ll	lm	lm	ll	lm	ll	ll	ll	lm	--	ll	ll	--	ll	ll	ll	ll	lm	lm	ll	ll
B151Sb3(2,2)s	69.991	29	lm	lm	ll	lm	lm	lm	lm	lm	lm	lm	lm	lm	lm	lm	ll	lm	ll	lm	lm	ll	lm	lm	lm	lm	lm	lm	ll	lm	lm	lm	lm	lm	lm	lm	lm	ll	lm	ll	lm
B1662Sb3g030980s	72.935	29	lm	lm	ll	lm	lm	lm	lm	lm	--	lm	lm	lm	lm	lm	lm	lm	--	lm	lm	ll	lm	lm	lm	lm	lm	lm	ll	lm	lm	lm	lm	lm	lm	lm	lm	ll	lm	ll	lm
[truncated: 161 more columns]

## Sheet: Chr04
Locus	Position		Chr04																																								Locus	Position	14	Chr04
B7563Sb4g027970s	0	1	lm	lm	--	--	lm	lm	lm	ll	ll	lm	lm	lm	--	ll	lm	lm	lm	--	lm	lm	lm	--	lm	--	lm	ll	lm	lm	--	lm	lm	lm	lm	ll	lm	lm	ll	--	lm		B5420Sb3g037170s	0	14	lm	lm	--	--
B4398Sb3g010620s	9.587	1	ll	ll	ll	--	ll	lm	lm	--	ll	lm	lm	lm	ll	ll	ll	--	lm	--	lm	lm	--	ll	lm	ll	lm	ll	lm	lm	ll	lm	lm	ll	lm	ll	ll	lm	ll	lm	ll		B6410Sb3(2,2)s	8.981	14	lm	lm	lm	lm
B5476Sb4g006790s	20.056	1	--	lm	ll	ll	lm	lm	lm	ll	ll	lm	ll	--	ll	ll	ll	lm	lm	--	lm	--	lm	ll	lm	ll	lm	ll	lm	lm	ll	lm	lm	lm	lm	ll	lm	--	ll	--	ll		B161Sb3g036220s	19.605	14	lm	lm	lm	lm
B6500Sb4g004420s	26.752	1	lm	lm	lm	ll	lm	--	lm	ll	ll	--	ll	ll	ll	ll	ll	lm	ll	ll	lm	lm	ll	ll	--	--	lm	--	ll	lm	ll	lm	ll	--	lm	ll	--	ll	ll	ll	ll		B7260Sb2g020360s	22.899	14	ll	ll	ll	ll
B6482Sb4g000760s	28.87	1	lm	ll	--	ll	--	ll	ll	ll	ll	--	ll	ll	--	ll	--	--	lm	ll	lm	lm	lm	ll	lm	ll	--	ll	ll	lm	ll	lm	ll	lm	lm	ll	lm	ll	ll	ll	ll		B1757Sb4(3,3)s	25.56	14	lm	lm	lm	--
B7339Sb3(2,2)s	30.972	1	lm	ll	lm	lm	ll	lm	lm	lm	lm	ll	ll	lm	lm	lm	ll	ll	lm	lm	ll	lm	lm	lm	lm	--	ll	ll	lm	lm	lm	lm	ll	ll	lm	ll	--	lm	--	ll	lm		B5494Sb4g020690s	29.011	14	lm	lm	--	--
B5444Sb4(2,2)s	31.969	1	lm	ll	ll	ll	lm	ll	--	ll	ll	lm	ll	ll	ll	ll	lm	lm	lm	ll	lm	lm	lm	ll	lm	lm	lm	ll	ll	lm	ll	--	ll	lm	lm	ll	lm	ll	ll	ll	ll		B7537Sb4g021420s	31.833	14	lm	lm	ll	--
B3560Sb4g003550s	33.83	1	lm	--	lm	ll	lm	ll	lm	ll	ll	lm	ll	ll	ll	ll	--	lm	lm	ll	lm	ll	ll	ll	lm	--	lm	ll	--	lm	ll	lm	ll	lm	lm	ll	lm	ll	ll	lm	ll		B6550Sb4(2,2)i	37.944	14	lm	lm	ll	ll
B7497Sb4g002080s	34.421	1	--	ll	--	ll	lm	ll	lm	ll	ll	lm	ll	ll	ll	--	lm	ll	--	ll	lm	lm	--	ll	--	lm	lm	ll	ll	lm	ll	--	ll	lm	lm	ll	lm	ll	ll	--	ll		B3612Sb4(2,2)s	39.049	14	lm	lm	--	lm
B2632Sb4(2,2)s	35.583	1	lm	ll	lm	ll	lm	ll	lm	ll	--	lm	ll	ll	ll	ll	lm	lm	lm	ll	lm	lm	lm	ll	lm	lm	lm	ll	ll	lm	ll	lm	ll	lm	lm	ll	lm	ll	ll	ll	ll		B870Sb4(7,9)s	42.882	14	lm	lm	ll	lm
B806Sb2|4(2,3)s	36.292	1	lm	ll	lm	ll	lm	ll	lm	ll	lm	lm	ll	ll	ll	ll	lm	lm	lm	ll	lm	lm	lm	ll	lm	ll	lm	ll	ll	lm	ll	lm	ll	lm	lm	ll	lm	ll	ll	ll	ll		B6557Sb4g026160s	44.526	14	lm	lm	ll	lm
B6494Sb4g003410s	38.418	1	--	lm	--	ll	lm	ll	--	ll	--	--	ll	ll	ll	ll	ll	lm	lm	ll	lm	lm	ll	ll	lm	--	ll	ll	ll	lm	ll	lm	ll	lm	--	ll	lm	ll	ll	ll	ll		B4554Sb4(g025840,2)s	46.085	14	lm	lm	ll	--
B4479Sb4(2,2)s	39.401	1	ll	ll	lm	ll	lm	ll	lm	ll	lm	ll	ll	ll	ll	ll	lm	lm	lm	ll	lm	lm	ll	ll	lm	--	lm	ll	ll	lm	ll	lm	ll	--	lm	ll	lm	ll	ll	ll	ll		B851Sb4(4,6)s	48.882	14	lm	lm	ll	lm
B7496Sb4g001910s	39.62	1	ll	ll	--	ll	--	ll	lm	ll	--	--	ll	ll	ll	ll	lm	--	--	ll	lm	lm	lm	ll	lm	lm	lm	lm	ll	lm	ll	lm	ll	lm	lm	ll	--	ll	ll	--	ll		B3604Sb4(2,3)s	49.097	14	lm	lm	ll	lm
B3555Sb4g002120s	39.674	1	ll	ll	--	ll	lm	ll	lm	ll	--	lm	ll	ll	ll	ll	lm	lm	lm	ll	lm	lm	lm	ll	lm	lm	lm	ll	--	lm	ll	lm	ll	lm	lm	ll	lm	ll	ll	--	ll		B1790Sb4(8,9)s	53.883	14	ll	lm	ll	lm
B179Sb4(12,16)s	40.711	1	lm	ll	lm	ll	lm	ll	lm	ll	lm	lm	ll	ll	ll	ll	lm	lm	lm	ll	lm	lm	lm	ll	lm	lm	lm	ll	ll	lm	ll	lm	ll	lm	lm	ll	lm	ll	ll	lm	ll		B896Sb4(7,7)s	53.955	14	lm	lm	ll	lm
B1884Sb6g015130s	41.618	1	ll	lm	ll	ll	lm	lm	ll	ll	--	lm	ll	ll	--	ll	ll	ll	lm	ll	lm	lm	lm	ll	ll	ll	lm	ll	lm	lm	ll	ll	lm	ll	ll	ll	lm	lm	ll	ll	ll		B877Sb4(21,24)s	54.121	14	lm	lm	ll	lm
B1709Sb4g002070s	41.621	1	lm	ll	ll	ll	lm	--	lm	ll	lm	lm	ll	ll	ll	ll	lm	lm	lm	ll	lm	lm	--	ll	lm	lm	lm	ll	ll	lm	ll	lm	ll	lm	lm	ll	lm	ll	ll	lm	ll		B866Sb4(2,3)s	54.61	14	lm	lm	ll	lm
B2637Sb4(3,5)s	45.239	1	ll	ll	lm	ll	lm	ll	lm	ll	lm	lm	ll	ll	ll	ll	lm	lm	lm	ll	lm	lm	ll	ll	lm	ll	lm	ll	ll	lm	ll	lm	ll	lm	lm	ll	lm	ll	ll	lm	ll		B3624Sb4g026930s	56.181	14	lm	ll	ll	--
B1707Sb4(5,5)s	46.888	1	ll	lm	ll	lm	ll	lm	ll	lm	ll	ll	lm	lm	lm	lm	ll	ll	ll	lm	ll	ll	ll	lm	ll	lm	ll	lm	lm	lm	lm	ll	lm	ll	lm	lm	ll	lm	ll	ll	lm		B894Sb4(37,40)s	56.45	14	lm	lm	ll	lm
B1706Sb4(g001840,2)s	48.272	1	lm	lm	ll	lm	ll	lm	ll	--	ll	ll	lm	lm	ll	lm	ll	ll	ll	lm	ll	ll	ll	ll	ll	lm	ll	lm	lm	lm	lm	ll	lm	ll	lm	lm	ll	lm	ll	ll	lm		B1808Sb4(5,5)s	57.182	14	lm	lm	ll	lm
B813Sb4(3,5)s	50.094	1	lm	lm	ll	lm	ll	lm	ll	lm	ll	ll	lm	lm	lm	lm	lm	ll	ll	lm	ll	ll	lm	lm	ll	lm	ll	lm	lm	lm	lm	ll	lm	ll	lm	lm	ll	lm	ll	ll	lm		B1813Sb4g035670s	57.691	14	lm	lm	ll	lm
B1712Sb4(2,3)i	51.012	1	lm	lm	ll	lm	ll	lm	ll	lm	ll	ll	lm	lm	ll	lm	ll	ll	ll	lm	ll	ll	--	lm	ll	lm	ll	lm	lm	lm	lm	ll	lm	ll	lm	lm	ll	lm	ll	ll	lm		B865Sb4(10,12)s	58.061	14	lm	lm	ll	lm
B1713Sb4(2,2)s	51.589	1	lm	lm	ll	lm	ll	lm	ll	lm	ll	ll	lm	lm	lm	lm	ll	ll	ll	lm	ll	ll	lm	lm	ll	lm	ll	lm	lm	lm	lm	ll	lm	ll	lm	lm	ll	lm	ll	ll	lm		B2690Sb4(3,4)s	58.099	14	lm	lm	ll	lm
B5454Sb4(2,2)s	53.817	1	lm	ll	ll	ll	ll	ll	ll	ll	ll	ll	lm	lm	ll	lm	ll	ll	ll	lm	ll	ll	lm	lm	ll	lm	ll	lm	lm	lm	lm	ll	lm	ll	lm	lm	ll	lm	ll	ll	lm		B3611Sb4(5,5)s	60.194	14	lm	lm	ll	lm
B1719Sb4(3,3)s	54.602	1	lm	ll	ll	lm	ll	lm	ll	lm	ll	ll	lm	lm	lm	lm	ll	ll	ll	lm	ll	ll	lm	lm	ll	lm	ll	lm	lm	lm	lm	ll	lm	ll	lm	lm	ll	lm	ll	ll	lm		B3607Sb4g022410s	60.558	14	lm	lm	--	--
B1721Sb4(3,3)i	55.873	1	lm	ll	ll	lm	ll	lm	ll	lm	ll	ll	lm	lm	ll	lm	ll	ll	ll	lm	ll	ll	lm	lm	ll	lm	ll	lm	lm	lm	lm	ll	--	ll	lm	lm	ll	lm	ll	ll	lm		B4549Sb4(2,2)s	62.403	14	ll	--	ll	ll
B824Sb4(3,7)s	56.609	1	lm	ll	ll	lm	ll	lm	ll	lm	ll	ll	lm	lm	lm	lm	ll	ll	ll	lm	ll	ll	lm	lm	ll	lm	ll	lm	lm	lm	lm	ll	lm	ll	ll	lm	ll	lm	ll	ll	lm		B5518Sb4g025195s	63.115	14	ll	--	ll	--
B4486Sb4(2,2)s	58.568	1	lm	ll	ll	lm	ll	ll	ll	lm	ll	ll	lm	lm	ll	lm	ll	ll	ll	lm	ll	ll	lm	lm	ll	lm	ll	lm	lm	lm	lm	ll	lm	ll	ll	lm	ll	lm	ll	ll	--		B6596Sb4g036550s	63.605	14	ll	lm	ll	--
B2656Sb4(2,2)s	59.779	1	lm	ll	ll	lm	ll	--	ll	lm	ll	ll	lm	lm	lm	lm	lm	ll	ll	lm	ll	ll	lm	--	ll	lm	ll	lm	lm	lm	--	ll	ll	ll	ll	lm	ll	lm	ll	ll	lm		B6561Sb4(2,2)s	64.654	14	--	lm	ll	ll
B3579Sb4g007690s	60.078	1	lm	ll	lm	lm	--	lm	lm	lm	ll	ll	lm	lm	lm	lm	--	ll	ll	lm	ll	ll	lm	lm	ll	--	ll	lm	lm	lm	lm	ll	ll	ll	ll	lm	ll	lm	--	ll	lm		B3633Sb4(3,4)s	65.028	14	lm	lm	ll	lm
B2666Sb4(2,2)s	60.73	1	lm	ll	ll	lm	ll	lm	lm	lm	ll	ll	lm	lm	lm	lm	lm	ll	ll	lm	ll	ll	lm	--	ll	lm	ll	lm	lm	lm	lm	ll	ll	ll	ll	lm	ll	lm	ll	ll	lm		B3614Sb4(8,8)s	65.98	14	lm	lm	ll	lm
B2669Sb4(2,2)s	62.501	1	lm	ll	ll	lm	ll	--	lm	lm	ll	ll	lm	lm	lm	lm	ll	ll	ll	lm	ll	ll	lm	lm	ll	lm	ll	lm	lm	lm	lm	ll	ll	lm	ll	lm	ll	lm	ll	ll	lm		B5507Sb4(2,4)s	67.026	14	lm	lm	ll	lm
B2654Sb4(g005040,2)s	63.208	1	lm	ll	ll	lm	ll	--	ll	lm	ll	ll	lm	lm	lm	lm	ll	ll	ll	lm	ll	ll	lm	lm	ll	ll	ll	ll	lm	lm	lm	ll	lm	ll	ll	lm	ll	lm	ll	ll	lm		B4545Sb4g024580s	68.161	14	lm	lm	ll	ll
B4496Sb4(3,3)s	63.88	1	lm	ll	ll	--	ll	ll	ll	lm	ll	ll	lm	lm	--	lm	ll	ll	ll	lm	ll	ll	lm	ll	ll	lm	ll	lm	lm	lm	lm	ll	ll	ll	ll	lm	ll	lm	ll	ll	lm		B7558Sb4(2,2)s	69.111	14	--	--	ll	--
B4508Sb1|4(3,3)s	64.663	1	lm	ll	ll	lm	ll	lm	lm	lm	ll	ll	lm	lm	ll	lm	ll	ll	ll	lm	ll	ll	lm	ll	ll	lm	ll	lm	lm	lm	lm	ll	ll	ll	ll	lm	ll	lm	ll	ll	lm		B5558Sb4(2,2)s	69.619	14	--	lm	ll	ll
B7517Sb4g007240s	65.6	1	--	ll	ll	lm	ll	--	--	lm	ll	ll	lm	--	--	lm	ll	ll	ll	ll	ll	ll	lm	--	ll	--	ll	lm	lm	lm	lm	ll	ll	--	ll	lm	ll	lm	ll	ll	lm		B5526Sb4|6(2,2)s	75.317	14	--	lm	ll	ll
B833Sb4(5,9)s	66.098	1	lm	ll	ll	lm	ll	lm	ll	lm	ll	ll	lm	lm	lm	lm	ll	ll	ll	lm	ll	ll	lm	lm	ll	ll	ll	ll	lm	lm	lm	ll	ll	ll	ll	lm	ll	lm	ll	ll	lm		B6196Sb1(g038760,2)s	79.39	14	lm	lm	ll	lm
B6519Sb4(2,2)s	66.908	1	lm	ll	ll	lm	ll	ll	lm	lm	ll	ll	lm	lm	ll	lm	lm	ll	ll	lm	ll	ll	lm	--	ll	--	ll	lm	lm	lm	lm	ll	ll	ll	ll	--	ll	lm	ll	ll	lm		B5514Sb4g025040s	79.748	14	lm	lm	--	ll
B195Sb4(4,7)s	67.864	1	lm	ll	ll	lm	ll	ll	ll	lm	ll	ll	lm	lm	lm	lm	ll	ll	ll	lm	ll	ll	lm	lm	ll	ll	ll	ll	lm	lm	lm	ll	ll	ll	ll	lm	ll	lm	ll	ll	lm		B7597Sb4g035410s	86.078	14	--	ll	--	--
B6510Sb4g006900s	68.939	1	lm	ll	ll	--	ll	lm	ll	--	ll	ll	lm	lm	--	--	lm	ll	ll	--	ll	ll	lm	--	ll	ll	ll	ll	lm	lm	lm	--	ll	ll	ll	lm	ll	lm	ll	ll	lm		B6717Sb6g025030s	89.246	14	--	ll	ll	ll
B1743Sb4(3,4)s	69.693	1	lm	ll	ll	lm	ll	lm	lm	lm	ll	ll	lm	lm	lm	lm	ll	ll	ll	lm	ll	ll	lm	lm	ll	ll	ll	ll	lm	lm	lm	ll	ll	lm	ll	lm	ll	lm	ll	ll	lm
B4504Sb4(2,2)s	70.779	1	lm	ll	ll	--	ll	lm	lm	lm	ll	ll	lm	lm	ll	lm	ll	ll	ll	--	ll	ll	lm	--	ll	ll	ll	ll	lm	lm	lm	ll	ll	ll	ll	lm	ll	lm	ll	ll	lm
B3166Sb10(2,2)i	71.072	1	lm	ll	lm	lm	lm	lm	lm	ll	ll	lm	lm	ll	ll	lm	lm	lm	lm	lm	lm	lm	lm	--	lm	lm	lm	lm	ll	lm	ll	lm	lm	lm	lm	lm	lm	ll	ll	lm	lm
B3580Sb4(g007700,2)s	71.519	1	lm	ll	ll	lm	ll	--	lm	--	ll	ll	lm	lm	ll	lm	lm	ll	ll	lm	ll	ll	lm	ll	ll	ll	ll	ll	lm	lm	lm	ll	ll	ll	ll	lm	ll	lm	ll	ll	lm
B832Sb4(5,5)i	72.118	1	lm	ll	ll	lm	ll	ll	ll	lm	ll	ll	lm	lm	ll	lm	ll	ll	ll	lm	ll	ll	lm	ll	ll	ll	ll	ll	lm	lm	lm	ll	ll	ll	ll	lm	ll	lm	ll	ll	lm
B7533Sb4g020990s	73.187	1	lm	ll	ll	--	ll	ll	--	lm	ll	ll	lm	lm	--	--	lm	ll	ll	lm	ll	ll	lm	--	ll	ll	ll	ll	lm	lm	--	--	ll	lm	ll	--	ll	lm	ll	ll	lm
B6540Sb4g021130s	73.731	1	lm	ll	ll	--	ll	--	lm	lm	ll	ll	lm	--	--	lm	ll	ll	--	lm	ll	ll	--	ll	ll	ll	ll	ll	lm	lm	--	ll	ll	lm	ll	lm	ll	lm	ll	ll	lm
B4510Sb4(2,2)s	74.374	1	ll	lm	lm	ll	lm	lm	ll	ll	lm	lm	ll	ll	ll	ll	lm	lm	lm	ll	lm	lm	ll	ll	lm	lm	lm	lm	ll	ll	ll	lm	lm	ll	lm	ll	lm	ll	ll	lm	ll
B5475Sb4g006620s	75.169	1	--	ll	ll	lm	ll	--	ll	lm	ll	ll	lm	lm	--	--	ll	ll	ll	ll	ll	ll	--	--	ll	ll	ll	ll	lm	lm	lm	ll	ll	ll	ll	lm	ll	lm	ll	ll	ll
B5474Sb4(2,2)s	76.064	1	ll	ll	ll	--	ll	ll	ll	lm	ll	ll	lm	lm	--	lm	ll	ll	ll	ll	ll	ll	lm	--	ll	ll	ll	ll	lm	lm	lm	ll	ll	ll	ll	lm	ll	lm	ll	ll	lm
B5480Sb3|4(3,3)s	78.816	1	lm	ll	ll	lm	ll	ll	lm	ll	ll	ll	lm	lm	lm	lm	ll	ll	ll	ll	ll	ll	lm	ll	ll	ll	ll	ll	lm	lm	lm	ll	ll	ll	ll	lm	ll	lm	ll	ll	lm
B7519Sb4g007300s	80.468	1	lm	ll	ll	ll	ll	--	--	--	ll	ll	lm	ll	ll	lm	ll	ll	ll	ll	ll	ll	--	--	ll	ll	ll	ll	lm	--	--	ll	ll	ll	ll	lm	ll	lm	ll	ll	--
B3601Sb4g021280s	84.273	1	lm	ll	ll	lm	ll	ll	lm	--	ll	lm	lm	lm	lm	lm	ll	--	ll	lm	lm	ll	lm	--	ll	ll	lm	ll	lm	lm	lm	ll	ll	--	ll	lm	ll	lm	ll	ll	lm
B7544Sb4g022120s	85.643	1	lm	ll	ll	--	ll	ll	--	ll	ll	--	lm	lm	ll	ll	ll	ll	ll	lm	--	ll	--	ll	ll	ll	--	ll	ll	lm	lm	ll	--	lm	ll	--	ll	lm	ll	ll	lm
B7632Sb5g019560s	86.725	1	lm	--	--	--	ll	lm	ll	lm	ll	lm	lm	--	--	--	ll	ll	ll	lm	lm	lm	lm	--	ll	ll	lm	--	lm	lm	lm	ll	ll	lm	ll	lm	ll	lm	ll	ll	lm
B2647Sb4(2,2)s	88.732	1	lm	ll	ll	lm	ll	ll	lm	lm	ll	lm	lm	lm	--	ll	ll	ll	ll	lm	lm	ll	lm	ll	ll	ll	lm	ll	lm	lm	lm	ll	lm	lm	ll	lm	ll	lm	ll	ll	lm
B2696Sb4(2,2)s	89.154	1	lm	ll	--	lm	ll	lm	lm	lm	ll	lm	lm	lm	ll	ll	lm	ll	ll	lm	lm	ll	lm	ll	ll	lm	lm	lm	lm	lm	lm	ll	lm	lm	ll	ll	ll	lm	ll	ll	lm
B2704Sb4(2,2)s	94.867	1	lm	ll	ll	ll	ll	lm	lm	ll	ll	lm	lm	lm	ll	ll	ll	ll	ll	lm	lm	ll	lm	--	ll	ll	lm	ll	lm	lm	lm	ll	lm	lm	ll	ll	ll	lm	ll	ll	lm
B7554Sb4g024840s	94.921	1	lm	ll	--	--	ll	lm	lm	ll	ll	--	lm	--	ll	ll	ll	ll	ll	lm	lm	ll	--	--	--	--	lm	lm	lm	lm	lm	ll	lm	lm	ll	ll	ll	lm	ll	ll	lm
B5513Sb4g024890s	95.775	1	--	ll	--	ll	ll	--	lm	ll	ll	lm	lm	lm	lm	ll	ll	ll	ll	lm	lm	ll	lm	ll	ll	lm	lm	lm	lm	lm	lm	--	--	lm	ll	--	ll	lm	ll	ll	lm
B3613Sb4g024790s	96.158	1	--	ll	lm	ll	ll	ll	lm	ll	ll	lm	lm	lm	ll	ll	--	ll	ll	lm	lm	ll	lm	lm	ll	lm	--	lm	lm	lm	lm	ll	lm	lm	ll	ll	ll	lm	ll	--	lm
B2699Sb4(3,6)i	97.158	1	lm	ll	lm	lm	ll	ll	lm	ll	ll	lm	lm	lm	lm	ll	ll	ll	ll	lm	lm	ll	lm	lm	ll	lm	lm	lm	lm	lm	lm	ll	lm	lm	ll	ll	ll	lm	ll	ll	lm
B3617Sb4(2,3)s	98.243	1	lm	ll	lm	--	ll	lm	lm	ll	ll	lm	lm	lm	lm	ll	ll	ll	ll	lm	lm	ll	lm	lm	ll	lm	lm	lm	lm	lm	lm	ll	lm	lm	ll	ll	ll	lm	ll	ll	lm
B872Sb4(2,2)s	100.609	1	lm	ll	lm	lm	ll	lm	lm	ll	ll	lm	lm	lm	lm	ll	ll	ll	ll	lm	lm	ll	lm	lm	ll	ll	lm	ll	lm	lm	lm	ll	lm	lm	ll	ll	ll	lm	ll	ll	lm
B5520Sb4g025420s	101.312	1	lm	ll	lm	--	ll	ll	lm	ll	ll	lm	lm	lm	--	ll	ll	ll	ll	--	lm	ll	lm	--	ll	ll	lm	ll	lm	lm	--	ll	--	lm	ll	ll	ll	lm	ll	ll	lm
B875Sb4(2,3)s	102.276	1	lm	ll	lm	ll	ll	lm	lm	ll	ll	lm	lm	lm	lm	ll	ll	ll	ll	lm	lm	ll	lm	lm	ll	ll	lm	ll	lm	lm	lm	ll	lm	lm	ll	ll	ll	lm	ll	ll	lm
B5538Sb4(2,2)i	103.971	1	lm	ll	ll	ll	ll	--	lm	ll	ll	lm	ll	lm	ll	ll	ll	ll	ll	ll	lm	ll	lm	--	ll	ll	lm	ll	lm	lm	lm	ll	lm	lm	ll	ll	ll	lm	ll	ll	lm
B7574Sb4g030250s	105.383	1	lm	ll	--	ll	lm	lm	lm	ll	ll	lm	lm	--	--	ll	ll	--	ll	lm	lm	ll	lm	--	ll	lm	lm	--	lm	lm	--	ll	--	lm	lm	lm	ll	lm	ll	ll	lm
B890Sb4(5,5)i	108.209	1	lm	ll	lm	ll	lm	ll	lm	ll	ll	lm	ll	lm	lm	ll	ll	ll	ll	lm	lm	ll	lm	lm	ll	ll	lm	ll	lm	lm	lm	ll	ll	lm	ll	ll	ll	lm	ll	ll	lm
B233Sb4(22,24)i	109.321	1	lm	ll	lm	ll	lm	lm	lm	ll	ll	lm	ll	lm	lm	ll	ll	ll	ll	lm	lm	ll	lm	lm	ll	ll	lm	ll	lm	lm	lm	ll	lm	lm	ll	ll	ll	lm	ll	ll	lm
B2721Sb4(2,2)s	110.586	1	lm	ll	lm	ll	lm	--	lm	ll	ll	lm	ll	lm	lm	ll	ll	ll	ll	lm	lm	ll	lm	ll	ll	ll	lm	ll	lm	lm	ll	ll	lm	lm	ll	ll	ll	lm	ll	ll	lm
B3634Sb4(g031270,2)s	112.001	1	lm	ll	lm	ll	lm	ll	lm	ll	ll	lm	ll	lm	--	ll	lm	ll	ll	lm	lm	ll	lm	--	ll	ll	lm	ll	lm	lm	lm	ll	lm	lm	ll	ll	ll	lm	ll	ll	lm
B1795Sb4(g030340,2)s	112.695	1	lm	ll	lm	ll	lm	lm	lm	ll	ll	lm	ll	lm	lm	ll	lm	ll	ll	lm	lm	ll	lm	lm	ll	ll	lm	ll	lm	lm	lm	ll	lm	lm	ll	ll	ll	lm	ll	ll	lm
B884Sb4g030340s	114.54	1	lm	ll	--	ll	lm	lm	lm	ll	ll	lm	ll	lm	lm	ll	lm	ll	ll	lm	lm	ll	lm	lm	ll	lm	lm	lm	lm	lm	lm	ll	lm	lm	ll	ll	ll	lm	ll	ll	lm
B5569Sb4g037410s	117.837	1	lm	ll	lm	ll	lm	--	lm	ll	ll	lm	ll	--	--	ll	ll	ll	ll	--	lm	ll	--	--	ll	ll	lm	ll	lm	ll	ll	ll	lm	lm	lm	ll	ll	lm	ll	ll	lm
B3653Sb4g037970s	118.936	1	lm	ll	lm	ll	--	--	lm	ll	ll	lm	ll	lm	lm	ll	lm	ll	ll	ll	lm	ll	lm	--	ll	ll	lm	ll	lm	--	ll	ll	lm	lm	lm	ll	ll	lm	ll	ll	lm
B7589Sb4g033750s	122.061	1	lm	lm	ll	--	lm	ll	ll	lm	--	ll	lm	ll	ll	ll	ll	--	lm	ll	ll	--	ll	ll	lm	--	ll	--	ll	ll	ll	ll	ll	ll	lm	ll	--	ll	ll	--	ll
B4571Sb4g030800s	126.211	1	--	lm	ll	lm	ll	ll	ll	--	--	ll	lm	ll	ll	ll	ll	lm	lm	ll	ll	ll	ll	ll	lm	--	ll	ll	ll	ll	ll	lm	ll	ll	--	ll	lm	ll	ll	lm	ll
B888Sb4(4,5)s	127.831	1	lm	lm	ll	lm	ll	lm	ll	lm	ll	ll	lm	ll	ll	ll	ll	lm	lm	ll	ll	lm	ll	ll	lm	lm	ll	ll	ll	ll	ll	lm	ll	ll	lm	ll	lm	ll	ll	lm	ll
B1799Sb4(2,3)s	129.09	1	lm	lm	ll	lm	ll	lm	ll	lm	lm	ll	lm	ll	ll	ll	ll	lm	lm	ll	ll	lm	ll	ll	lm	lm	ll	ll	ll	ll	ll	lm	ll	ll	lm	ll	lm	ll	ll	ll	ll
B873Sb4g025690s	129.602	1	lm	lm	lm	lm	ll	lm	lm	ll	lm	lm	lm	lm	lm	ll	ll	--	lm	lm	lm	lm	lm	lm	ll	ll	lm	ll	lm	lm	lm	lm	lm	lm	ll	ll	lm	lm	lm	ll	lm
B6571Sb4g029630s	130.245	1	lm	lm	ll	--	ll	lm	ll	lm	lm	ll	lm	ll	ll	ll	ll	lm	lm	ll	--	lm	--	--	--	lm	ll	lm	ll	ll	ll	lm	ll	ll	lm	ll	lm	--	ll	--	ll
B236Sb4|7(6,10)s	132.1	1	lm	lm	ll	lm	ll	lm	ll	lm	lm	ll	lm	ll	ll	ll	ll	lm	lm	ll	ll	lm	lm	ll	lm	lm	ll	ll	ll	ll	ll	lm	ll	ll	lm	ll	lm	ll	ll	lm	ll
B5542Sb4g029730s	134.493	1	--	--	ll	lm	ll	lm	ll	lm	ll	ll	lm	ll	ll	ll	lm	lm	lm	ll	ll	lm	--	ll	--	lm	ll	lm	ll	ll	--	--	ll	ll	lm	ll	lm	ll	ll	ll	ll
B2872Sb6(g030000,2)s	136.122	1	lm	lm	lm	lm	lm	ll	lm	lm	ll	lm	ll	lm	lm	lm	ll	lm	ll	lm	lm	ll	lm	--	lm	lm	lm	lm	lm	lm	lm	lm	ll	lm	lm	lm	lm	lm	lm	lm	lm
B5717Sb6(2,2)s	138.511	1	lm	lm	lm	lm	lm	ll	lm	lm	ll	lm	ll	lm	ll	lm	ll	lm	ll	lm	lm	ll	lm	--	lm	lm	lm	lm	lm	lm	lm	lm	ll	lm	lm	lm	lm	lm	lm	--	lm
B5814Sb7g027180s	141.064	1	--	lm	ll	ll	ll	ll	ll	lm	--	ll	lm	ll	ll	ll	ll	lm	lm	lm	ll	lm	ll	ll	lm	--	ll	ll	--	ll	lm	lm	--	ll	ll	ll	--	ll	ll	lm	ll
B3795Sb6g028970s	143.699	1	lm	lm	lm	ll	lm	ll	lm	lm	ll	lm	ll	lm	--	ll	ll	lm	--	lm	lm	ll	--	--	ll	ll	lm	ll	lm	lm	lm	ll	ll	lm	lm	lm	lm	lm	lm	lm	lm
B886Sb4g030630s	146.099	1	lm	lm	lm	lm	ll	lm	ll	lm	lm	ll	lm	ll	lm	ll	ll	lm	lm	lm	ll	lm	lm	ll	lm	lm	ll	ll	ll	ll	ll	lm	ll	ll	lm	lm	lm	lm	ll	lm	--
B5720Sb6(2,2)s	147.157	1	lm	lm	lm	--	lm	ll	lm	--	ll	lm	ll	lm	ll	lm	ll	lm	ll	lm	lm	ll	lm	ll	lm	ll	lm	ll	lm	lm	lm	lm	ll	lm	lm	lm	lm	lm	lm	--	lm
Locus	Position	48	Chr04																																								Locus	Position	60	Chr04
B1346Sb1(2,2)s	0	48	lm	lm	ll	--	lm	lm	lm	lm	lm	lm	ll	lm	lm	lm	lm	lm	ll	lm	lm	lm	lm	lm	ll	lm	lm	ll	lm	lm	ll	lm	lm	lm	lm	lm	lm	lm	ll	lm	lm		B854Sb4g022560s	0	60	lm	lm	lm	lm
B514Sb1(g010540,2)s	5.721	48	lm	lm	ll	lm	lm	lm	lm	lm	lm	lm	ll	lm	lm	lm	lm	lm	lm	lm	lm	lm	lm	lm	ll	lm	lm	ll	lm	lm	lm	lm	lm	lm	lm	lm	lm	lm	ll	--	lm		B6588Sb4g033510s	17.377	60	lm	lm	lm	lm
B1773Sb4(2,3)s	11.924	48	lm	ll	ll	lm	lm	lm	lm	lm	lm	lm	lm	lm	lm	lm	lm	lm	lm	ll	lm	ll	ll	lm	ll	lm	lm	lm	lm	lm	lm	lm	lm	lm	lm	lm	lm	lm	lm	ll	lm		B5567Sb4g035950s	27.548	60	lm	lm	ll	ll
B3632Sb4(2,2)s	14.306	48	lm	lm	lm	lm	lm	lm	lm	ll	lm	lm	ll	lm	--	lm	lm	ll	lm	ll	lm	lm	lm	lm	ll	lm	lm	lm	lm	ll	lm	lm	lm	lm	lm	lm	lm	lm	lm	ll	lm		B860Sb4(3,5)s	29.224	60	lm	lm	lm	ll
B7499Sb4g002300s	15.239	48	lm	--	ll	ll	--	--	--	ll	ll	lm	lm	ll	ll	ll	lm	lm	lm	ll	lm	lm	lm	ll	ll	--	lm	ll	ll	lm	--	ll	ll	ll	ll	--	lm	--	lm	ll	lm		B219Sb4(3,4)s	30.327	60	lm	lm	lm	ll
B924Sb5(g008750,3)s	15.27	48	lm	lm	ll	lm	lm	lm	lm	ll	lm	lm	ll	lm	lm	lm	ll	lm	lm	lm	lm	ll	--	lm	ll	lm	lm	ll	lm	lm	lm	lm	lm	lm	lm	lm	lm	lm	ll	ll	lm		B4536Sb4g022790s	30.97	60	lm	--	lm	ll
B1792Sb4(2,2)s	15.563	48	lm	ll	ll	lm	lm	lm	lm	ll	lm	lm	lm	lm	lm	lm	ll	lm	lm	ll	lm	ll	lm	lm	lm	lm	lm	lm	lm	ll	lm	lm	lm	lm	lm	lm	lm	lm	lm	ll	lm		B4534Sb4(2,2)s	32.183	60	lm	lm	lm	ll
B5491Sb4g020050s	18.064	48	lm	ll	ll	--	lm	lm	lm	ll	ll	lm	ll	lm	--	--	--	lm	lm	ll	lm	ll	ll	ll	ll	lm	lm	lm	lm	lm	lm	ll	lm	lm	lm	lm	lm	lm	--	ll	--		B5502Sb4(3,3)s	33.25	60	ll	lm	ll	ll
B4570Sb4g030630s	19.762	48	lm	ll	lm	--	lm	lm	lm	ll	lm	lm	ll	lm	lm	lm	ll	ll	lm	lm	lm	ll	lm	--	ll	--	lm	--	lm	lm	lm	lm	lm	lm	lm	--	lm	lm	lm	ll	lm		B5528Sb4g026820s	34.066	60	lm	lm	--	ll
B5562Sb4g035670s	22.031	48	lm	ll	ll	lm	lm	lm	lm	ll	lm	lm	ll	lm	--	lm	lm	ll	lm	--	lm	--	--	lm	--	lm	lm	lm	lm	lm	lm	lm	lm	lm	ll	lm	lm	lm	lm	--	lm		B876Sb4(5,6)s	34.859	60	lm	lm	lm	ll
B6538Sb4g021010s	23.419	48	lm	ll	ll	lm	lm	lm	lm	ll	--	--	ll	lm	--	lm	lm	ll	lm	ll	--	ll	ll	--	ll	lm	lm	lm	--	ll	lm	lm	ll	lm	lm	--	ll	lm	lm	ll	lm		B6560Sb4g027100s	35.29	60	--	lm	--	ll
B7523Sb4g008100s	25.083	48	lm	ll	ll	--	ll	lm	lm	ll	lm	ll	lm	ll	ll	ll	lm	--	lm	ll	--	--	--	ll	--	ll	lm	ll	ll	lm	ll	ll	ll	ll	lm	--	ll	ll	--	ll	lm		B4555Sb4(4,4)s	36.285	60	lm	lm	--	ll
B3646Sb4(2,2)s	25.484	48	lm	ll	ll	lm	lm	lm	lm	ll	lm	lm	ll	lm	--	lm	lm	ll	lm	ll	lm	ll	ll	ll	ll	lm	lm	lm	lm	ll	lm	lm	ll	lm	ll	lm	lm	lm	lm	ll	lm		B4604Sb4(3,3)s	36.867	60	lm	lm	ll	ll
B241Sb4(2,2)s	26.573	48	lm	ll	ll	lm	lm	lm	lm	ll	lm	lm	ll	lm	lm	lm	lm	ll	lm	ll	lm	ll	ll	lm	ll	lm	lm	lm	lm	ll	lm	lm	lm	lm	ll	lm	lm	lm	lm	ll	lm		B7566Sb4(2,2)s	37.62	60	lm	lm	lm	ll
B2687Sb4g021130s	27.15	48	lm	ll	ll	lm	lm	lm	lm	ll	--	lm	ll	lm	ll	--	--	ll	lm	ll	lm	ll	ll	lm	ll	lm	lm	lm	lm	ll	lm	lm	lm	lm	lm	lm	ll	lm	lm	ll	lm		B3639Sb4(4,4)s	38.369	60	lm	lm	ll	ll
B6514Sb4g007610s	27.181	48	lm	ll	ll	lm	ll	--	lm	ll	ll	--	lm	ll	--	--	lm	lm	--	ll	lm	lm	lm	--	lm	ll	lm	ll	ll	lm	ll	ll	ll	ll	lm	ll	ll	ll	lm	ll	--		B882Sb4(4,4)s	39.309	60	lm	lm	lm	ll
B4558Sb4(2,2)s	27.903	48	lm	ll	ll	lm	lm	lm	lm	ll	lm	lm	ll	lm	--	lm	lm	ll	lm	ll	lm	ll	--	ll	ll	lm	lm	lm	lm	ll	lm	lm	lm	lm	lm	lm	lm	lm	lm	ll	lm		B4603Sb4g037720i	40.456	60	lm	--	lm	ll
B898Sb4(9,10)s	28.811	48	lm	ll	ll	lm	lm	lm	lm	ll	lm	lm	ll	lm	lm	lm	ll	ll	lm	ll	lm	ll	ll	lm	ll	lm	lm	lm	lm	ll	lm	lm	lm	lm	ll	lm	lm	lm	lm	ll	lm		B3637Sb4(4,4)s	41.094	60	lm	lm	ll	ll
B6569Sb4(2,2)s	29.667	48	lm	ll	ll	--	lm	lm	lm	ll	lm	lm	ll	lm	--	lm	ll	ll	lm	ll	lm	ll	ll	--	ll	lm	lm	lm	lm	ll	lm	lm	lm	lm	lm	lm	lm	lm	ll	ll	--		B2717Sb4(2,2)i	41.516	60	lm	lm	lm	ll
B4512Sb4g008610s	30.224	48	lm	ll	ll	lm	ll	lm	lm	ll	--	lm	lm	lm	--	lm	lm	lm	lm	--	lm	lm	lm	--	lm	lm	lm	lm	lm	ll	lm	ll	ll	ll	lm	--	ll	ll	lm	ll	lm		B2703Sb4(3,3)s	42.966	60	lm	lm	lm	ll
B7546Sb4g022410s	30.38	48	lm	ll	ll	lm	lm	lm	lm	ll	ll	ll	ll	lm	--	--	lm	ll	lm	ll	lm	ll	--	--	ll	--	lm	lm	lm	ll	lm	--	lm	lm	--	--	lm	lm	lm	ll	lm		B5565Sb4(g035700,2)s	43.021	60	ll	lm	lm	ll
B1754Sb4(4,4)s	32.028	48	lm	ll	ll	lm	lm	lm	lm	ll	lm	lm	ll	lm	lm	lm	ll	ll	lm	ll	lm	ll	ll	lm	ll	ll	lm	ll	lm	ll	lm	lm	lm	lm	lm	lm	ll	lm	lm	ll	lm		B230Sb4(35,43)s	43.187	60	lm	lm	lm	ll
B6516Sb3|4(2,2)s	32.385	48	lm	ll	ll	--	ll	lm	lm	ll	lm	--	lm	ll	ll	lm	lm	lm	lm	ll	lm	lm	--	ll	lm	--	lm	lm	ll	lm	ll	ll	ll	ll	lm	lm	ll	ll	lm	ll	lm		B900Sb4(3,3)i	43.865	60	ll	lm	lm	ll
B244S4|284|498(31s62	32.887	48	lm	ll	ll	lm	lm	lm	lm	ll	lm	lm	ll	lm	lm	lm	ll	ll	lm	ll	lm	ll	lm	lm	ll	ll	lm	ll	lm	ll	lm	lm	lm	lm	ll	lm	lm	lm	lm	ll	lm		B245Sb4(10,12)s	44.425	60	lm	lm	lm	ll
B2664Sb4(6,6)s	33.506	48	lm	ll	ll	lm	ll	lm	lm	ll	lm	lm	lm	ll	ll	lm	lm	lm	lm	ll	lm	lm	lm	ll	lm	ll	lm	ll	ll	lm	ll	ll	ll	ll	lm	lm	ll	ll	lm	ll	lm		B224Sb4(15,22)i	45.284	60	lm	lm	lm	ll
B1809Sb4(4,6)s	33.637	48	lm	ll	ll	lm	lm	lm	lm	ll	lm	lm	ll	lm	ll	lm	ll	ll	lm	ll	lm	ll	lm	lm	ll	ll	lm	ll	lm	ll	lm	lm	lm	lm	ll	lm	lm	lm	lm	ll	lm		B4533Sb4g022430s	46.15	60	lm	lm	--	ll
B2737Sb4g038310s	34.568	48	lm	ll	ll	lm	lm	lm	lm	ll	--	lm	ll	lm	lm	lm	ll	ll	lm	ll	lm	ll	lm	ll	ll	ll	lm	--	lm	ll	--	lm	lm	lm	ll	lm	lm	lm	lm	ll	lm		B1775Sb4g024750s	46.937	60	lm	lm	lm	ll
B7604Sb4g038110s	34.725	48	lm	ll	ll	lm	lm	lm	--	ll	lm	--	ll	lm	--	lm	ll	ll	lm	ll	lm	ll	--	lm	ll	ll	--	ll	lm	ll	--	ll	lm	lm	ll	--	lm	lm	lm	ll	--		B6740Sb6g034050s	47.893	60	lm	--	--	ll
B3648Sb4(g035670,2)s	35.212	48	lm	ll	ll	lm	lm	lm	lm	ll	lm	ll	ll	lm	--	lm	ll	ll	lm	ll	lm	ll	ll	lm	ll	ll	--	ll	lm	ll	lm	lm	--	lm	ll	lm	lm	lm	--	ll	lm		B7601Sb4g037670s	48.96	60	--	--	ll	ll
B3076Sb9g026340s	35.414	48	lm	ll	ll	lm	lm	lm	lm	ll	--	lm	ll	lm	lm	lm	lm	ll	lm	ll	lm	ll	--	lm	ll	ll	lm	ll	lm	ll	lm	lm	lm	lm	ll	lm	lm	lm	--	ll	lm		B4595Sb4(3,3)i	49.775	60	lm	lm	ll	ll
B240Sb4|9|284(22,38s	35.525	48	lm	ll	ll	lm	lm	lm	lm	ll	lm	lm	ll	lm	lm	lm	ll	ll	lm	ll	lm	ll	ll	lm	ll	ll	lm	ll	lm	ll	lm	lm	lm	lm	ll	lm	lm	lm	lm	ll	lm		B3615Sb4(2,2)s	50.354	60	lm	lm	lm	ll
B879Sb4|7(7,8)i	35.601	48	lm	ll	ll	lm	lm	lm	lm	ll	lm	lm	ll	lm	lm	lm	ll	ll	lm	ll	lm	ll	ll	lm	ll	ll	lm	ll	lm	ll	lm	lm	lm	lm	lm	lm	lm	lm	lm	ll	lm		B6567Sb4g028550s	51.638	60	lm	--	--	ll
B3578Sb3|4(2,2)s	35.808	48	lm	ll	ll	ll	ll	lm	lm	ll	ll	lm	lm	ll	ll	lm	lm	lm	lm	ll	lm	lm	lm	--	lm	ll	lm	ll	ll	lm	ll	ll	ll	ll	lm	lm	ll	ll	lm	ll	lm		B7534Sb4g021010s	51.871	60	--	--	--	ll
B852Sb4(27,37)s	35.85	48	lm	ll	ll	lm	lm	lm	lm	ll	lm	lm	ll	lm	lm	lm	lm	ll	lm	ll	lm	ll	ll	lm	ll	ll	lm	ll	lm	ll	lm	lm	lm	lm	lm	lm	lm	lm	lm	ll	lm		B1758Sb4(g021130,3)s	54.359	60	lm	lm	ll	ll
B1786Sb4(4,5)s	36.852	48	lm	ll	ll	lm	lm	lm	lm	ll	lm	lm	ll	lm	lm	lm	lm	ll	lm	ll	lm	ll	ll	ll	ll	ll	lm	ll	lm	ll	lm	lm	lm	lm	lm	lm	lm	lm	lm	ll	lm		B5548Sb4(2,2)s	55.738	60	ll	lm	ll	ll
B3620Sb4(2,2)s	37.395	48	lm	ll	ll	lm	lm	lm	lm	ll	lm	lm	ll	lm	--	ll	lm	ll	lm	ll	lm	ll	ll	lm	ll	ll	lm	ll	lm	ll	lm	lm	lm	lm	lm	--	lm	lm	lm	ll	lm		B1760Sb4(2,4)s	56.753	60	lm	lm	lm	ll
B5493Sb4(2,2)s	38.211	48	lm	ll	ll	lm	lm	lm	lm	ll	lm	lm	ll	lm	--	lm	lm	ll	lm	ll	lm	ll	ll	ll	ll	ll	lm	ll	lm	ll	lm	lm	lm	lm	lm	lm	ll	lm	lm	ll	lm		B4529Sb4g021010s	57.631	60	--	--	--	ll
B4509Sb4g008110s	38.579	48	lm	ll	ll	--	ll	lm	lm	ll	--	lm	lm	ll	--	lm	lm	lm	lm	ll	lm	lm	lm	lm	lm	ll	lm	ll	ll	ll	ll	ll	ll	ll	--	lm	ll	ll	lm	ll	--		B2685Sb4g021030s	59.344	60	lm	lm	ll	ll
B1784Sb4(2,2)s	38.97	48	lm	ll	ll	lm	lm	lm	lm	ll	ll	lm	ll	lm	ll	lm	lm	ll	lm	ll	lm	ll	ll	lm	ll	ll	lm	ll	lm	ll	lm	lm	lm	lm	lm	lm	lm	lm	lm	ll	lm		B4514Sb4g009650s	62.501	60	--	--	--	ll
B5570Sb4g037610i	40.103	48	lm	ll	ll	lm	lm	lm	lm	ll	--	lm	ll	--	--	--	lm	ll	lm	ll	lm	ll	ll	ll	ll	ll	lm	ll	lm	ll	lm	lm	lm	lm	ll	lm	lm	--	--	ll	lm		B6522Sb4g008560s	65.269	60	--	--	--	ll
B2735Sb4(7,8)s	40.785	48	lm	ll	ll	lm	lm	lm	lm	ll	ll	lm	ll	lm	lm	lm	ll	ll	lm	ll	lm	ll	ll	ll	ll	ll	lm	ll	lm	ll	lm	lm	lm	lm	ll	lm	lm	lm	lm	ll	lm		B3586Sb4g008580s	66.732	60	--	--	lm	ll
B899Sb4|498(13,15)s	41.172	48	lm	ll	ll	lm	lm	lm	lm	ll	ll	lm	ll	lm	ll	lm	ll	ll	lm	ll	lm	ll	ll	lm	ll	ll	lm	ll	lm	ll	lm	lm	lm	lm	ll	lm	lm	lm	lm	ll	lm		B4566Sb4g029540s	69.609	60	lm	lm	lm	ll
B4594Sb4(2,2)s	41.675	48	lm	ll	ll	lm	lm	lm	lm	ll	lm	lm	ll	lm	ll	lm	ll	ll	lm	ll	lm	ll	ll	ll	ll	ll	lm	ll	lm	ll	lm	lm	lm	lm	ll	lm	lm	lm	lm	ll	lm		B836Sb4g008450s	69.954	60	lm	lm	lm	ll
B4573Sb4(2,2)s	42.035	48	lm	ll	ll	lm	lm	lm	lm	ll	lm	lm	ll	lm	--	lm	ll	ll	lm	ll	lm	ll	ll	ll	ll	ll	lm	ll	lm	ll	lm	lm	lm	lm	lm	lm	lm	lm	ll	ll	lm		B200Sb4g008130s	72.734	60	lm	lm	lm	ll
B3584Sb4g008450s	42.939	48	lm	ll	ll	--	ll	lm	lm	ll	lm	lm	lm	--	--	lm	ll	lm	lm	ll	lm	lm	lm	lm	lm	lm	lm	lm	ll	ll	ll	--	ll	ll	lm	lm	ll	ll	lm	ll	lm		B6511Sb4g007240s	75.776	60	lm	lm	--	ll
B5561Sb4(2,2)s	42.97	48	lm	ll	ll	lm	lm	lm	lm	ll	lm	lm	ll	lm	ll	lm	ll	ll	lm	ll	lm	ll	ll	--	ll	ll	lm	lm	lm	ll	ll	lm	lm	lm	ll	lm	lm	lm	--	ll	lm
B7596Sb4g035350s	44.544	48	lm	ll	ll	--	lm	lm	lm	ll	lm	--	ll	lm	--	--	ll	ll	lm	ll	lm	ll	ll	ll	ll	ll	lm	ll	lm	ll	--	ll	--	lm	ll	--	lm	lm	--	ll	lm
B3585Sb4g008580s	45.237	48	lm	ll	ll	--	ll	lm	lm	ll	lm	lm	lm	ll	--	lm	ll	lm	lm	ll	lm	lm	lm	--	lm	ll	lm	ll	ll	ll	lm	ll	ll	ll	lm	lm	ll	ll	--	ll	lm
B4590Sb4(4,6)s	45.569	48	lm	ll	ll	lm	lm	lm	lm	ll	ll	lm	ll	lm	ll	lm	ll	ll	lm	ll	lm	ll	ll	ll	ll	ll	lm	ll	lm	ll	lm	lm	lm	lm	ll	lm	lm	lm	ll	ll	lm
B7532Sb4g020630s	46.112	48	lm	ll	ll	--	lm	lm	lm	ll	--	lm	ll	lm	ll	lm	ll	ll	lm	ll	lm	ll	--	--	ll	ll	lm	ll	lm	ll	--	lm	--	lm	lm	ll	ll	lm	--	ll	--
B4589Sb4(4,7)s	47.761	48	lm	ll	ll	ll	lm	lm	lm	ll	lm	lm	ll	lm	ll	lm	ll	ll	lm	ll	lm	ll	ll	ll	ll	ll	lm	ll	lm	ll	ll	lm	lm	lm	ll	lm	lm	lm	lm	ll	lm
B4599Sb4(2,2)s	50.503	48	lm	ll	ll	ll	lm	lm	lm	ll	ll	lm	ll	lm	ll	lm	ll	ll	lm	ll	ll	ll	ll	ll	ll	ll	lm	ll	lm	ll	lm	lm	lm	lm	ll	lm	lm	lm	lm	ll	--
B616Sb2|4(2,4)s	53.278	48	lm	ll	ll	lm	ll	lm	lm	ll	lm	lm	ll	lm	lm	lm	ll	ll	lm	ll	lm	lm	lm	lm	lm	lm	lm	lm	ll	ll	lm	ll	ll	lm	lm	lm	ll	ll	lm	ll	lm
B7605Sb4g038330s	55.207	48	lm	ll	--	lm	lm	lm	lm	ll	ll	lm	lm	lm	--	--	ll	lm	lm	lm	lm	ll	lm	--	ll	--	lm	ll	lm	ll	--	lm	--	lm	lm	lm	lm	lm	--	ll	lm
B209Sb4(3,4)s	56.979	48	lm	ll	ll	lm	ll	lm	lm	ll	lm	lm	ll	lm	lm	lm	lm	ll	lm	ll	lm	lm	lm	lm	ll	ll	lm	ll	lm	ll	lm	ll	ll	lm	lm	lm	ll	ll	lm	ll	lm
B7598Sb4g035560s	59.642	48	lm	ll	ll	ll	lm	lm	lm	ll	lm	--	ll	ll	ll	--	ll	ll	lm	ll	ll	ll	ll	ll	ll	--	--	lm	--	--	--	lm	ll	lm	ll	--	lm	lm	lm	ll	ll
B206Sb4g009820s	59.983	48	lm	ll	ll	lm	ll	lm	lm	ll	lm	lm	ll	lm	lm	lm	ll	ll	lm	ll	lm	lm	lm	lm	lm	ll	lm	ll	ll	ll	lm	ll	ll	lm	lm	lm	ll	ll	lm	ll	lm
B7528Sb4g011230s	62.181	48	lm	ll	ll	lm	ll	lm	lm	ll	--	--	ll	lm	ll	lm	--	ll	lm	ll	lm	--	lm	ll	ll	--	--	lm	--	ll	ll	ll	ll	lm	lm	lm	ll	ll	lm	ll	--
B3625Sb4g028000s	62.8	48	lm	ll	ll	ll	lm	ll	--	ll	ll	ll	ll	--	ll	lm	lm	ll	ll	ll	--	ll	ll	ll	ll	ll	lm	lm	lm	ll	--	lm	lm	lm	lm	lm	lm	lm	ll	ll	ll
B5546Sb4g031000s	67.745	48	lm	lm	lm	lm	ll	lm	ll	lm	--	ll	lm	ll	--	--	ll	lm	lm	--	--	lm	lm	ll	lm	lm	ll	lm	ll	lm	ll	--	ll	ll	lm	ll	lm	lm	lm	ll	ll
B889Sb4(4,5)s	70.218	48	lm	lm	lm	lm	ll	lm	ll	lm	lm	ll	lm	ll	lm	lm	ll	lm	lm	lm	ll	lm	lm	ll	lm	lm	ll	lm	ll	lm	ll	lm	ll	ll	lm	ll	lm	lm	lm	lm	ll
[truncated: 161 more columns]

## Sheet: Chr05
Locus	Position	56	Chr05																																								Locus	Position	63	Chr05
B3695Sb5(2,2)s	0	56	ll	ll	ll	ll	ll	lm	ll	ll	--	lm	ll	lm	ll	lm	ll	ll	ll	ll	lm	ll	ll	ll	lm	ll	lm	ll	lm	ll	lm	lm	lm	ll	ll	lm	lm	lm	ll	ll	ll		B4080Sb10(2,2)s	0	63	lm	lm	lm	lm
B3694Sb5g025170s	4.039	56	lm	--	ll	lm	--	lm	--	ll	lm	lm	ll	lm	ll	lm	lm	ll	ll	ll	lm	ll	ll	ll	lm	lm	lm	lm	lm	ll	lm	ll	--	ll	ll	lm	lm	lm	ll	ll	ll		B7996Sb9g029610i	1.64	63	lm	lm	lm	lm
B6652Sb5g025630s	6.853	56	lm	ll	ll	ll	ll	--	ll	ll	--	lm	ll	--	--	lm	ll	ll	ll	ll	lm	ll	ll	ll	lm	lm	lm	--	lm	ll	lm	--	ll	ll	ll	--	lm	lm	ll	ll	ll		B4138Sb1g018400s	1.738	63	lm	lm	--	lm
B5036Sb0019s003400s	7.609	56	--	ll	ll	ll	ll	lm	ll	ll	--	--	ll	lm	ll	--	ll	ll	lm	ll	lm	ll	ll	ll	lm	ll	lm	ll	lm	ll	lm	ll	lm	ll	ll	--	lm	lm	ll	ll	ll		B7611Sb5g002160s	5.332	63	lm	lm	--	--
B6640Sb5g020900s	10.921	56	lm	ll	ll	--	--	lm	ll	--	--	lm	ll	lm	ll	lm	ll	lm	lm	ll	lm	ll	ll	ll	lm	lm	lm	lm	lm	lm	lm	--	lm	--	ll	lm	lm	lm	--	ll	ll		B3888Sb5|8(2,2)s	6.404	63	lm	lm	lm	lm
B2772Sb5g020918s	11.965	56	--	ll	ll	ll	ll	lm	ll	ll	--	lm	ll	lm	ll	--	lm	ll	lm	ll	lm	ll	ll	ll	lm	lm	lm	lm	lm	lm	lm	ll	lm	ll	ll	lm	lm	lm	ll	ll	ll		B7612Sb5g002160s	8.356	63	lm	lm	lm	lm
B930Sb5g020840s	12.458	56	lm	ll	ll	ll	ll	lm	ll	ll	lm	lm	ll	lm	ll	lm	ll	ll	lm	ll	lm	ll	ll	ll	lm	--	lm	ll	lm	lm	lm	ll	lm	ll	ll	lm	lm	lm	ll	ll	ll		B5279Sb2g035700s	9.755	63	lm	lm	lm	--
B933Sb5(3,3)s	12.525	56	lm	ll	ll	ll	ll	lm	ll	ll	lm	lm	ll	lm	ll	lm	ll	ll	lm	ll	lm	ll	ll	ll	lm	lm	lm	ll	lm	ll	lm	ll	lm	ll	ll	lm	lm	lm	ll	ll	ll		B6600Sb5g000270s	15.539	63	lm	lm	lm	ll
B1862Sb5(3,3)s	12.806	56	lm	ll	ll	ll	ll	lm	ll	ll	--	lm	ll	lm	ll	lm	ll	ll	ll	ll	lm	ll	ll	ll	lm	lm	lm	ll	lm	ll	lm	ll	lm	ll	ll	lm	lm	lm	ll	ll	ll		B1823Sb5(2,2)s	17.209	63	lm	lm	lm	ll
B6639Sb5g020900s	15.298	56	ll	ll	ll	ll	ll	--	ll	ll	--	lm	ll	lm	ll	--	ll	ll	lm	ll	lm	ll	ll	--	lm	--	lm	ll	lm	lm	lm	ll	--	ll	ll	--	lm	lm	ll	ll	ll		B249Sb5|8(6,7)s	18.231	63	lm	lm	lm	lm
B3682Sb5(g019780,2)s	19.426	56	lm	ll	ll	ll	ll	lm	ll	ll	ll	lm	ll	--	ll	lm	ll	ll	lm	ll	lm	ll	ll	ll	ll	ll	lm	ll	lm	lm	lm	ll	ll	--	ll	lm	lm	lm	ll	ll	ll		B2746Sb5g002410s	20.151	63	lm	lm	--	lm
B7630Sb5g017980s	20.144	56	ll	ll	ll	ll	lm	lm	ll	ll	--	ll	ll	--	ll	--	ll	ll	--	ll	ll	ll	ll	ll	ll	--	lm	ll	--	lm	lm	ll	ll	lm	ll	--	lm	lm	ll	--	ll		B1827Sb5g002430s	21.198	63	lm	lm	--	lm
B265Sb5(2,2)s	22.354	56	lm	ll	ll	ll	ll	lm	ll	ll	lm	lm	ll	lm	ll	lm	ll	ll	lm	ll	lm	ll	ll	ll	ll	lm	lm	ll	lm	lm	lm	ll	ll	lm	ll	lm	lm	lm	ll	ll	ll		B2747Sb5(2,2)i	22.107	63	lm	lm	--	--
B1849Sb5g019540s	24.611	56	--	ll	ll	ll	ll	lm	ll	ll	lm	lm	ll	lm	ll	lm	lm	ll	lm	ll	lm	ll	ll	ll	ll	lm	lm	ll	lm	lm	lm	ll	ll	lm	--	lm	lm	lm	ll	ll	ll		B6613Sb5g002410i	24.39	63	--	ll	--	--
B6635Sb5g010020s	25.65	56	--	ll	ll	ll	--	ll	ll	ll	ll	--	ll	lm	ll	--	lm	ll	--	lm	lm	ll	ll	ll	ll	ll	lm	ll	lm	lm	--	ll	ll	lm	ll	--	lm	lm	ll	ll	ll		B4610Sb5g002790s	25.51	63	lm	--	--	lm
B4632Sb5g017710s	26.071	56	--	ll	ll	ll	lm	lm	ll	ll	--	lm	ll	lm	ll	--	lm	ll	lm	ll	lm	ll	ll	ll	ll	--	lm	ll	lm	lm	ll	ll	ll	lm	ll	lm	lm	--	ll	ll	ll		B909Sb5g002570s	26.59	63	lm	lm	lm	lm
B264Sb5|014(5,5)s	27.421	56	ll	ll	ll	ll	lm	lm	ll	ll	lm	lm	ll	lm	ll	lm	lm	ll	lm	ll	lm	ll	ll	ll	ll	lm	lm	ll	lm	lm	lm	ll	ll	lm	ll	lm	lm	lm	ll	ll	ll		B7614Sb5g004140s	27.681	63	lm	lm	--	--
B263Sb5(2,4)s	28.481	56	ll	ll	ll	ll	lm	lm	ll	ll	lm	lm	ll	lm	ll	lm	lm	ll	lm	ll	lm	ll	ll	ll	ll	lm	lm	lm	lm	lm	lm	ll	ll	lm	ll	lm	lm	lm	ll	ll	ll		B2756Sb5(2,2)s	29.088	63	lm	lm	lm	lm
B925Sb5|010|014(7,7s	30.163	56	ll	ll	ll	ll	lm	lm	ll	ll	lm	lm	ll	lm	ll	lm	lm	ll	lm	lm	lm	ll	ll	ll	ll	lm	lm	ll	lm	lm	lm	ll	ll	lm	ll	lm	lm	lm	ll	ll	ll		B255Sb5g005300s	30.608	63	lm	lm	lm	lm
B2766Sb5g013190s	30.629	56	--	ll	ll	ll	lm	--	ll	ll	lm	lm	ll	lm	ll	--	ll	ll	lm	lm	lm	ll	ll	ll	ll	lm	lm	ll	lm	lm	lm	ll	ll	lm	ll	lm	lm	lm	ll	ll	ll		B5600Sb5g007310s	34.466	63	--	lm	lm	--
B1846Sb5|010(2,2)s	31.531	56	ll	ll	ll	ll	lm	ll	ll	ll	--	lm	ll	lm	ll	lm	lm	ll	lm	lm	lm	ll	ll	ll	ll	lm	lm	ll	lm	lm	lm	ll	ll	lm	ll	lm	lm	lm	ll	ll	ll		B7623Sb5g007490s	36.407	63	lm	lm	ll	--
B1324Sb5|019(2,2)s	32.97	56	--	ll	ll	ll	lm	ll	ll	ll	lm	lm	ll	lm	ll	lm	lm	ll	lm	lm	lm	ll	ll	ll	ll	lm	lm	lm	lm	lm	lm	ll	ll	lm	ll	lm	lm	lm	ll	ll	ll		B2763Sb5(2,3)s	37.404	63	lm	lm	lm	lm
B5606Sb5g010020s	33.98	56	--	ll	--	ll	lm	lm	ll	--	lm	lm	--	lm	ll	lm	lm	ll	lm	lm	lm	--	ll	ll	lm	lm	lm	lm	lm	lm	lm	ll	ll	lm	ll	lm	lm	lm	--	ll	ll		B5601Sb5(2,3)s	38.498	63	lm	lm	ll	lm
B6634Sb5(g009990,2)s	34.601	56	--	ll	ll	ll	lm	--	ll	ll	lm	lm	--	lm	ll	lm	lm	ll	lm	lm	lm	--	lm	ll	--	lm	lm	lm	lm	lm	lm	ll	ll	lm	ll	lm	lm	lm	--	ll	ll		B5592Sb5g005970s	39.605	63	lm	lm	ll	--
B2263Sb0010s016080s	35.151	56	lm	ll	ll	ll	lm	lm	ll	ll	lm	lm	ll	lm	ll	lm	lm	ll	lm	lm	lm	ll	ll	ll	ll	lm	lm	lm	lm	lm	lm	ll	ll	lm	--	--	lm	lm	ll	ll	ll		B4625Sb5(g007310,2)s	41.241	63	lm	lm	--	lm
B1321Sb5|010(2,4)i	35.737	56	lm	ll	ll	ll	lm	lm	ll	ll	ll	lm	ll	lm	ll	lm	lm	ll	lm	lm	lm	ll	ll	ll	ll	lm	lm	lm	lm	lm	lm	ll	ll	lm	ll	lm	lm	lm	ll	ll	ll		B919Sb5(2,2)i	42.654	63	lm	lm	lm	lm
B920Sb5g007070s	38.223	56	lm	ll	ll	ll	lm	lm	ll	ll	lm	lm	ll	ll	ll	lm	ll	lm	lm	lm	lm	ll	--	ll	ll	lm	lm	ll	lm	lm	lm	ll	ll	lm	ll	lm	lm	lm	ll	ll	ll		B4636Sb5g020860s	58.309	63	lm	lm	ll	--
B6626Sb5g007490s	40.033	56	ll	ll	ll	ll	lm	--	ll	ll	--	lm	ll	ll	ll	ll	ll	lm	lm	lm	lm	ll	ll	ll	ll	--	--	ll	lm	lm	--	ll	ll	lm	ll	--	lm	--	ll	ll	ll		B5611Sb5g020800s	59.427	63	lm	--	ll	ll
B1840Sb5g006915s	41.069	56	--	ll	ll	ll	lm	--	ll	ll	lm	lm	ll	ll	ll	lm	ll	lm	lm	lm	lm	ll	ll	ll	ll	lm	lm	ll	lm	lm	lm	ll	ll	lm	ll	ll	lm	lm	ll	ll	ll		B1851Sb5g020860s	60.132	63	lm	lm	ll	lm
B3676Sb5(2,2)s	42.571	56	ll	ll	ll	ll	lm	ll	ll	ll	ll	lm	ll	ll	ll	lm	ll	lm	lm	lm	lm	ll	ll	ll	ll	lm	lm	lm	lm	lm	lm	ll	ll	lm	ll	lm	lm	lm	ll	ll	ll		B3692Sb5g024850s	61.445	63	--	lm	ll	lm
B2759Sb5(3,4)i	43.459	56	ll	ll	ll	ll	lm	ll	ll	ll	lm	lm	ll	ll	ll	lm	ll	lm	lm	lm	lm	ll	ll	ll	ll	lm	lm	lm	lm	lm	lm	ll	ll	lm	ll	ll	lm	lm	ll	ll	ll		B4320Sb2g030910s	63.071	63	--	lm	--	--
B2757Sb5(2,4)s	46.681	56	ll	ll	ll	ll	lm	ll	ll	ll	lm	lm	ll	ll	ll	lm	ll	lm	lm	lm	lm	ll	ll	ll	ll	--	lm	ll	ll	lm	lm	ll	ll	lm	lm	ll	lm	lm	ll	ll	ll		B5622Sb5g023450s	64.665	63	lm	lm	ll	--
B1837Sb5g005750s	48.22	56	--	ll	ll	ll	lm	lm	ll	ll	lm	lm	ll	ll	ll	lm	ll	lm	lm	lm	lm	ll	ll	ll	ll	lm	lm	lm	ll	lm	lm	--	ll	lm	lm	ll	lm	lm	ll	ll	ll		B6638Sb5g020870s	65.064	63	--	--	ll	lm
B911Sb5g003480s	50.541	56	lm	ll	ll	ll	lm	lm	ll	ll	ll	lm	ll	ll	ll	lm	lm	lm	lm	lm	lm	ll	ll	ll	ll	lm	lm	lm	--	lm	lm	ll	ll	lm	lm	ll	lm	lm	ll	ll	ll		B5616Sb5g022390s	66.293	63	--	lm	ll	ll
B251Sb5(4,6)s	51.61	56	lm	ll	ll	ll	lm	lm	ll	ll	ll	lm	ll	ll	ll	lm	lm	lm	lm	lm	lm	ll	ll	ll	ll	lm	lm	ll	ll	lm	lm	ll	ll	lm	lm	ll	lm	lm	ll	ll	ll		B6647Sb5g023240s	66.821	63	ll	lm	ll	lm
B6605Sb5(4,4)s	52.109	56	ll	ll	ll	ll	lm	ll	ll	ll	ll	lm	ll	ll	ll	lm	lm	lm	lm	--	lm	ll	ll	ll	ll	--	lm	ll	ll	lm	lm	ll	ll	lm	lm	ll	lm	lm	ll	ll	ll		B1857Sb5(2,2)s	68.343	63	lm	lm	ll	lm
B6621Sb5g005850s	52.305	56	--	ll	ll	ll	--	ll	ll	ll	--	--	ll	ll	ll	lm	lm	--	lm	--	lm	ll	ll	ll	ll	lm	lm	ll	ll	lm	ll	ll	ll	lm	lm	ll	lm	--	ll	ll	ll		B5625Sb5g024270s	69.781	63	--	lm	ll	ll
B4612Sb5(g003290,2)s	54.183	56	--	ll	ll	ll	lm	ll	ll	ll	ll	lm	ll	ll	ll	--	lm	lm	lm	lm	ll	ll	ll	ll	ll	lm	lm	lm	ll	lm	lm	ll	ll	lm	lm	ll	lm	lm	ll	ll	ll		B2780Sb5(2,2)s	71.546	63	lm	lm	ll	lm
B908Sb5(3,4)s	55.414	56	ll	lm	ll	ll	lm	--	ll	ll	ll	lm	ll	ll	ll	lm	lm	lm	lm	lm	lm	ll	ll	ll	ll	lm	lm	ll	ll	lm	lm	ll	ll	lm	lm	ll	lm	lm	ll	ll	ll		B2781Sb5g023760s	73.053	63	lm	lm	ll	lm
B906Sb5(4,4)s	57.147	56	lm	lm	ll	ll	lm	lm	ll	ll	ll	lm	ll	ll	ll	lm	lm	lm	lm	lm	lm	ll	ll	ll	ll	lm	lm	lm	ll	lm	lm	ll	ll	lm	lm	ll	lm	lm	ll	ll	ll		B5624Sb5g024270s	74.915	63	lm	--	ll	lm
B1824Sb5g001680s	58.691	56	lm	lm	ll	ll	lm	lm	ll	ll	ll	lm	ll	ll	ll	lm	lm	lm	lm	lm	lm	ll	ll	ll	ll	lm	--	--	ll	lm	ll	ll	ll	lm	lm	ll	lm	lm	ll	ll	ll		B4639Sb5(2,3)s	78.512	63	--	lm	ll	ll
B1085Sb5|8(8,10)s	61.321	56	lm	lm	ll	ll	lm	lm	ll	ll	ll	lm	ll	ll	ll	lm	lm	lm	lm	lm	lm	ll	ll	ll	ll	lm	lm	ll	ll	lm	ll	ll	lm	lm	lm	ll	lm	lm	ll	ll	ll		B2864Sb6g026530s	87.839	63	lm	lm	lm	lm
B4817Sb5|8(2,2)s	63.177	56	ll	lm	ll	ll	lm	ll	ll	ll	ll	lm	ll	ll	ll	--	lm	lm	lm	lm	lm	ll	ll	ll	ll	--	lm	ll	ll	lm	ll	ll	lm	lm	lm	ll	lm	lm	ll	ll	ll
B7622Sb5g007310s	64.6	56	--	ll	--	lm	lm	ll	lm	lm	--	lm	--	ll	ll	lm	ll	lm	lm	lm	lm	lm	--	ll	ll	lm	lm	lm	--	lm	lm	lm	ll	--	ll	lm	lm	lm	ll	--	ll
B7874Sb8g018470s	71.152	56	--	ll	lm	--	--	lm	lm	lm	lm	lm	ll	ll	--	ll	lm	lm	lm	--	lm	lm	ll	--	ll	lm	lm	lm	lm	lm	lm	--	lm	lm	ll	lm	lm	lm	ll	ll	--
B4613Sb5g003300s	72.865	56	lm	lm	ll	--	lm	--	ll	ll	ll	lm	lm	ll	ll	lm	lm	lm	lm	lm	lm	lm	lm	ll	lm	lm	lm	lm	ll	lm	lm	--	--	lm	lm	ll	lm	lm	ll	--	ll
B6265Sb2g020700s	74.192	56	lm	lm	--	lm	lm	lm	lm	lm	ll	--	ll	lm	--	lm	lm	lm	ll	--	lm	lm	--	ll	ll	ll	lm	lm	lm	lm	lm	ll	--	lm	lm	lm	lm	lm	ll	lm	--
B4608Sb5(g002420,3)s	78.354	56	lm	lm	ll	lm	lm	--	ll	--	lm	lm	ll	ll	ll	lm	lm	lm	lm	lm	lm	lm	ll	ll	lm	lm	lm	lm	ll	lm	lm	lm	ll	lm	lm	lm	lm	lm	ll	lm	ll
B3667Sb5(g004140,3)i	78.358	56	lm	ll	ll	ll	lm	lm	ll	ll	ll	lm	lm	lm	--	lm	lm	lm	lm	lm	lm	lm	lm	lm	ll	lm	lm	lm	ll	lm	lm	lm	ll	lm	lm	ll	lm	lm	ll	ll	lm
B2416Sb2(2,2)s	80.307	56	lm	lm	lm	lm	lm	lm	lm	lm	lm	lm	ll	lm	lm	lm	lm	lm	ll	lm	lm	lm	lm	ll	ll	lm	lm	lm	lm	lm	lm	ll	--	lm	lm	lm	lm	lm	ll	lm	ll
B5220Sb2g023230s	85.287	56	lm	lm	--	--	lm	lm	lm	lm	--	lm	ll	lm	--	lm	ll	lm	ll	lm	lm	lm	lm	ll	ll	lm	lm	lm	lm	lm	--	ll	lm	lm	lm	ll	lm	lm	ll	--	ll
B1509Sb2(2,2)s	87.176	56	lm	lm	lm	lm	lm	lm	lm	lm	lm	lm	ll	lm	lm	lm	ll	lm	ll	lm	lm	lm	lm	ll	ll	lm	lm	lm	lm	lm	lm	ll	lm	lm	lm	ll	lm	lm	lm	lm	ll
B4637Sb5(2,2)s	88.205	56	lm	ll	lm	ll	ll	ll	ll	ll	ll	lm	lm	lm	ll	ll	ll	ll	ll	ll	lm	lm	lm	ll	ll	lm	lm	--	ll	ll	--	ll	ll	ll	ll	ll	ll	ll	ll	ll	ll
B6267Sb2(g022910,2)s	90.276	56	lm	lm	lm	--	lm	--	lm	lm	lm	lm	ll	lm	lm	--	lm	lm	ll	--	--	lm	lm	ll	ll	lm	lm	lm	lm	lm	lm	ll	--	lm	lm	ll	lm	lm	ll	ll	--
B7631Sb5g019010s	91.606	56	lm	ll	--	--	ll	ll	ll	ll	ll	--	--	--	ll	--	ll	ll	lm	lm	--	ll	lm	ll	ll	ll	lm	--	ll	ll	lm	ll	ll	ll	ll	ll	ll	ll	ll	ll	ll
B4638Sb5(g022230,2)s	94.407	56	lm	ll	lm	lm	ll	--	ll	ll	ll	lm	lm	lm	ll	--	ll	ll	--	--	lm	lm	lm	ll	ll	ll	lm	--	ll	ll	lm	ll	ll	ll	ll	ll	ll	ll	ll	ll	ll
B5610Sb5g020430s	96.185	56	lm	ll	lm	--	ll	ll	ll	ll	ll	--	lm	lm	ll	--	ll	ll	lm	--	lm	ll	lm	ll	ll	lm	--	lm	ll	ll	--	ll	ll	ll	ll	ll	ll	ll	ll	ll	ll
B2775Sb5(2,8)s	98.54	56	lm	ll	lm	lm	ll	ll	ll	ll	ll	lm	lm	lm	ll	lm	ll	ll	lm	lm	lm	lm	lm	ll	ll	lm	lm	lm	ll	ll	lm	ll	ll	ll	ll	ll	ll	ll	ll	ll	ll
Locus	Position	79	Chr05
B1241Sb10(5,6)s	0	79	lm	lm	ll	ll	lm	lm	lm	lm	lm	lm	lm	lm	lm	lm	lm	lm	lm	ll	lm	lm	lm	lm	lm	lm	lm	lm	ll	ll	ll	lm	lm	lm	lm	ll	ll	lm	lm	ll	lm
B4648Sb5g027180s	1.839	79	lm	lm	ll	--	lm	lm	lm	lm	--	lm	lm	lm	lm	lm	lm	lm	lm	--	lm	lm	lm	lm	lm	--	lm	ll	ll	lm	ll	lm	lm	ll	lm	--	ll	lm	lm	ll	lm
B4645Sb5g025630s	2.435	79	lm	lm	ll	ll	lm	lm	lm	ll	lm	lm	--	lm	ll	lm	lm	--	lm	ll	lm	lm	ll	--	lm	--	lm	lm	lm	ll	lm	lm	lm	ll	ll	lm	lm	lm	ll	--	lm
B1234Sb10g000720s	3.992	79	lm	lm	ll	ll	lm	lm	lm	lm	lm	lm	lm	lm	lm	lm	lm	lm	lm	ll	lm	lm	lm	lm	lm	ll	lm	ll	ll	--	ll	lm	lm	lm	lm	ll	ll	lm	lm	ll	lm
B8011Sb10g003870s	6.763	79	--	lm	ll	ll	lm	--	lm	--	ll	lm	lm	lm	--	--	lm	lm	lm	ll	lm	lm	lm	--	lm	--	lm	lm	ll	--	ll	lm	lm	lm	lm	ll	ll	lm	lm	ll	lm
B3705Sb5g026170s	7.436	79	lm	lm	ll	ll	lm	lm	lm	ll	lm	lm	lm	--	ll	lm	lm	lm	lm	--	lm	lm	ll	lm	lm	lm	lm	lm	lm	ll	--	lm	lm	ll	ll	--	lm	lm	lm	ll	lm
B3704Sb5g026170s	10.87	79	lm	lm	ll	ll	lm	lm	lm	ll	lm	lm	lm	--	ll	--	lm	lm	lm	ll	lm	lm	ll	lm	lm	lm	lm	ll	lm	ll	--	lm	lm	ll	ll	--	lm	lm	lm	ll	lm
B3684Sb5(g021020,2)s	16.765	79	ll	lm	ll	ll	lm	--	lm	ll	lm	lm	lm	ll	lm	ll	--	lm	lm	lm	lm	lm	ll	lm	lm	--	lm	--	lm	lm	ll	lm	lm	lm	lm	ll	ll	lm	lm	lm	lm
B2784Sb5(g025700,2)s	19.617	79	ll	lm	ll	ll	lm	lm	lm	ll	lm	lm	lm	ll	ll	ll	lm	lm	lm	ll	lm	lm	ll	lm	lm	lm	lm	lm	lm	ll	ll	lm	lm	ll	ll	ll	ll	lm	lm	--	lm
B2791Sb5(g027420,6)s	23.284	79	ll	lm	ll	ll	lm	lm	lm	ll	lm	lm	lm	ll	lm	ll	lm	lm	lm	ll	lm	lm	ll	ll	lm	lm	lm	lm	ll	ll	ll	lm	lm	ll	ll	ll	ll	lm	lm	ll	lm
B948Sb5(2,2)s	26.17	79	ll	lm	ll	ll	lm	lm	lm	ll	lm	lm	lm	ll	lm	ll	lm	lm	lm	ll	lm	lm	ll	lm	lm	ll	lm	ll	ll	ll	ll	lm	lm	ll	ll	ll	ll	lm	lm	ll	lm
B945Sb5(g027420,2)s	27.58	79	ll	lm	ll	ll	lm	lm	lm	ll	lm	lm	lm	ll	lm	ll	lm	lm	lm	ll	lm	lm	ll	ll	lm	ll	lm	ll	ll	ll	ll	lm	lm	ll	ll	ll	ll	lm	lm	ll	lm
B939Sb5(4,4)s	32.745	79	ll	lm	ll	ll	lm	lm	lm	ll	lm	lm	ll	ll	lm	ll	lm	lm	lm	ll	lm	lm	ll	lm	lm	ll	lm	ll	lm	ll	ll	lm	lm	lm	ll	ll	ll	lm	lm	lm	lm
B5626Sb5g024440s	33.604	79	ll	lm	ll	ll	lm	lm	lm	ll	lm	--	ll	ll	lm	ll	lm	lm	lm	ll	--	lm	ll	--	lm	--	lm	lm	lm	ll	ll	lm	--	lm	ll	ll	ll	lm	lm	--	lm
B3689Sb5(3,3)s	36.941	79	ll	lm	ll	ll	lm	ll	lm	ll	lm	lm	ll	ll	lm	ll	lm	lm	lm	ll	lm	lm	ll	ll	lm	ll	lm	ll	lm	ll	ll	lm	lm	lm	ll	ll	ll	lm	lm	--	lm
B7643Sb5g023240s	40.782	79	ll	lm	ll	ll	--	ll	lm	ll	ll	lm	ll	ll	lm	ll	--	--	lm	ll	lm	lm	ll	--	lm	--	lm	--	lm	ll	ll	lm	ll	lm	ll	ll	ll	--	--	ll	lm
B7644Sb5g023750s	42.118	79	ll	lm	ll	ll	lm	ll	--	ll	--	lm	ll	ll	ll	ll	--	lm	lm	ll	lm	--	ll	--	lm	ll	--	ll	lm	ll	ll	--	lm	lm	ll	ll	ll	lm	--	ll	lm
B7637Sb5g021380s	44.677	79	ll	lm	ll	ll	lm	ll	lm	ll	--	ll	ll	ll	--	ll	lm	lm	lm	lm	ll	--	ll	--	lm	lm	ll	lm	lm	ll	ll	lm	--	lm	ll	ll	ll	--	lm	--	--
B5613Sb5(3,3)s	50.041	79	ll	lm	ll	ll	lm	ll	lm	ll	ll	ll	ll	ll	ll	ll	lm	lm	lm	ll	ll	lm	ll	ll	lm	ll	ll	ll	lm	ll	ll	lm	lm	lm	ll	ll	ll	lm	ll	ll	lm
B6644Sb5(2,2)s	51.323	79	ll	lm	ll	ll	lm	ll	lm	ll	--	ll	ll	ll	--	ll	lm	lm	lm	lm	ll	lm	ll	lm	lm	ll	ll	ll	lm	ll	ll	lm	lm	lm	ll	ll	ll	lm	lm	ll	lm
B2768Sb5(2,2)s	56.396	79	ll	lm	ll	ll	lm	ll	lm	ll	--	ll	ll	ll	ll	ll	ll	lm	ll	lm	ll	lm	ll	lm	lm	ll	ll	ll	lm	ll	ll	lm	lm	lm	ll	ll	ll	lm	lm	lm	lm
B5608Sb5g018860s	58.643	79	ll	lm	ll	ll	ll	ll	lm	ll	--	ll	ll	ll	--	ll	ll	lm	ll	lm	ll	lm	ll	--	lm	ll	ll	ll	--	ll	ll	--	lm	lm	ll	ll	ll	lm	--	lm	lm
B923Sb5(2,2)s	61.231	79	lm	lm	ll	ll	ll	ll	lm	ll	lm	ll	ll	ll	ll	ll	ll	lm	ll	lm	ll	lm	ll	lm	lm	ll	ll	ll	lm	ll	ll	lm	lm	lm	ll	ll	ll	lm	lm	lm	lm
B7635Sb5g020850s	63.169	79	ll	ll	ll	ll	lm	ll	lm	ll	--	ll	ll	ll	ll	ll	ll	ll	lm	--	ll	ll	ll	--	lm	ll	ll	ll	lm	ll	ll	--	--	lm	ll	ll	ll	lm	--	--	--
B2773Sb5g020918s	68.469	79	lm	lm	ll	ll	lm	lm	lm	ll	ll	ll	ll	ll	lm	ll	ll	lm	lm	--	ll	lm	ll	lm	lm	ll	ll	ll	lm	ll	ll	lm	lm	lm	ll	lm	ll	lm	--	--	lm
B3401Sb2(2,5)s	91.166	79	lm	lm	ll	lm	lm	lm	lm	lm	ll	ll	lm	lm	lm	ll	lm	lm	lm	lm	ll	lm	ll	lm	lm	ll	ll	ll	lm	lm	ll	lm	lm	lm	lm	lm	ll	lm	lm	lm	lm
[truncated: 161 more columns]

## Sheet: Chr06
Locus	Position	34	Chr06																																								Locus	Position	35	Chr06
B3709Sb6g001060s	0	34	lm	ll	lm	lm	--	ll	ll	ll	--	ll	ll	lm	ll	ll	ll	ll	lm	lm	ll	lm	--	ll	lm	lm	ll	lm	ll	ll	lm	ll	ll	ll	lm	lm	ll	ll	--	ll	ll		B4734Sb6(2,3)s	0	35	lm	--	ll	ll
B1885Sb6(g015220,7)s	1.605	34	lm	lm	lm	lm	lm	lm	lm	ll	lm	lm	lm	lm	lm	lm	lm	lm	lm	ll	lm	lm	lm	ll	ll	lm	lm	lm	lm	lm	lm	ll	lm	lm	lm	lm	lm	lm	ll	lm	ll		B4726Sb6g030160s	4.634	35	lm	lm	lm	lm
B951Sb6(2,2)s	5.069	34	ll	lm	ll	ll	ll	lm	lm	ll	ll	lm	lm	ll	lm	lm	lm	lm	ll	ll	lm	ll	lm	lm	ll	lm	lm	ll	lm	lm	ll	lm	ll	lm	ll	ll	lm	lm	ll	ll	lm		B2846Sb6g021010s	4.822	35	lm	lm	lm	lm
B2793Sb6g000390s	6.411	34	ll	lm	ll	ll	ll	lm	lm	ll	ll	--	lm	ll	--	lm	lm	lm	ll	ll	lm	ll	lm	lm	ll	lm	lm	lm	lm	lm	--	lm	ll	lm	ll	ll	lm	lm	ll	ll	lm		B6738Sb6g032670s	5.296	35	--	lm	ll	lm
B7679Sb6g015360s	6.649	34	--	ll	ll	lm	ll	lm	lm	lm	ll	lm	--	ll	--	lm	lm	lm	lm	lm	lm	lm	lm	--	lm	--	lm	ll	lm	--	lm	lm	lm	--	ll	ll	lm	ll	lm	--	lm		B3766Sb6g022380s	6.482	35	lm	lm	ll	lm
B6606Sb5g001810s	9.743	34	lm	lm	ll	lm	lm	lm	lm	ll	--	lm	lm	lm	--	lm	lm	lm	lm	lm	lm	lm	--	ll	ll	--	lm	ll	lm	lm	--	ll	lm	--	lm	lm	lm	lm	--	ll	ll		B7716Sb6g022630s	10.955	35	lm	lm	ll	lm
B7064Sb1g001060s	10.466	34	ll	--	ll	ll	--	lm	lm	--	--	--	lm	ll	lm	--	--	lm	ll	ll	lm	ll	lm	--	ll	lm	lm	lm	lm	lm	ll	lm	ll	lm	ll	ll	lm	ll	ll	ll	lm		B2856Sb6(g023280,2)s	13.864	35	lm	lm	ll	--
B5652Sb6g003290s	12.342	34	--	ll	lm	lm	lm	ll	ll	ll	ll	ll	ll	--	ll	ll	ll	ll	lm	ll	ll	lm	ll	ll	lm	ll	ll	ll	ll	ll	--	ll	ll	ll	lm	--	ll	lm	--	--	ll		B1905Sb6(4,4)s	17.218	35	lm	ll	lm	lm
B4606Sb5g001480s	13.706	34	lm	lm	ll	lm	--	lm	lm	ll	--	--	lm	lm	--	lm	lm	lm	lm	lm	lm	lm	lm	ll	ll	lm	lm	lm	lm	lm	ll	ll	lm	lm	lm	--	lm	lm	ll	ll	ll		B1893Sb6g017300s	18.041	35	lm	ll	lm	lm
B7684Sb6g017130s	14.327	34	lm	--	ll	lm	ll	lm	lm	lm	--	lm	lm	ll	lm	lm	lm	--	lm	--	lm	ll	lm	--	--	lm	lm	lm	lm	lm	--	lm	--	lm	ll	ll	lm	ll	lm	ll	lm		B3754Sb6(2,3)s	21.069	35	ll	ll	lm	ll
B2806Sb6(3,3)s	15.617	34	ll	lm	ll	ll	ll	lm	lm	lm	--	lm	lm	ll	ll	lm	lm	lm	ll	ll	lm	ll	lm	ll	ll	lm	lm	lm	lm	lm	ll	lm	lm	lm	ll	ll	lm	ll	ll	ll	lm		B3739Sb6(4,6)s	21.652	35	ll	ll	lm	ll
B5662Sb6g015130s	17.094	34	ll	--	ll	ll	ll	lm	lm	lm	ll	--	lm	ll	--	lm	lm	lm	lm	ll	lm	ll	lm	lm	--	--	--	ll	lm	lm	ll	lm	lm	lm	ll	ll	lm	ll	ll	ll	lm		B1892Sb6(3,3)i	22.586	35	ll	ll	lm	--
B1882Sb6(g014590,2)s	18.348	34	ll	lm	ll	ll	ll	lm	lm	lm	lm	lm	lm	ll	lm	lm	lm	lm	lm	ll	lm	ll	lm	--	ll	lm	lm	lm	lm	lm	ll	lm	lm	lm	ll	ll	lm	ll	ll	ll	lm		B4686Sb6g017360s	23.586	35	--	ll	lm	--
B3731Sb6(g017025,2)s	20.272	34	lm	ll	--	--	lm	ll	lm	ll	ll	ll	ll	lm	ll	ll	ll	ll	ll	lm	ll	lm	ll	ll	lm	ll	ll	ll	ll	ll	lm	ll	ll	ll	lm	lm	ll	lm	lm	lm	ll		B1912Sb6(2,2)s	24.777	35	lm	lm	ll	lm
B1890Sb6(2,2)s	22.271	34	lm	ll	lm	ll	lm	ll	lm	ll	ll	ll	ll	lm	ll	ll	lm	ll	ll	lm	ll	lm	ll	ll	lm	ll	ll	ll	ll	ll	lm	ll	ll	ll	lm	lm	ll	lm	lm	lm	ll		B1007Sb6g028310s	25.45	35	lm	lm	ll	lm
B6206Sb1g040780s	25.42	34	lm	ll	ll	--	--	ll	ll	ll	ll	ll	ll	ll	ll	ll	ll	ll	lm	--	ll	lm	ll	--	--	ll	ll	ll	ll	ll	--	ll	ll	ll	lm	--	ll	lm	ll	ll	ll		B3777Sb6(2,2)s	27.833	35	lm	lm	ll	lm
B7686Sb6g017350s	27.032	34	--	ll	--	ll	lm	--	lm	ll	ll	ll	ll	lm	--	ll	lm	ll	ll	lm	ll	lm	ll	--	lm	lm	ll	lm	ll	ll	lm	ll	ll	ll	ll	--	ll	--	--	lm	lm		B1909Sb6(3,4)s	27.855	35	lm	lm	ll	lm
B3737Sb6(2,3)s	28.275	34	lm	ll	--	--	--	ll	lm	ll	ll	ll	ll	lm	ll	ll	lm	ll	ll	lm	ll	lm	ll	lm	lm	lm	ll	lm	ll	ll	lm	ll	ll	ll	lm	lm	ll	lm	lm	lm	lm		B297Sb6(3,5)s	28.198	35	lm	lm	ll	lm
B985Sb6(6,7)s	31.759	34	lm	lm	ll	lm	lm	lm	lm	lm	ll	ll	ll	lm	ll	ll	lm	ll	ll	lm	ll	lm	ll	lm	lm	lm	ll	lm	ll	ll	lm	lm	ll	ll	lm	lm	ll	lm	lm	lm	lm		B1017Sb6g032170s	28.312	35	lm	lm	ll	lm
B1921Sb6(3,3)s	32.744	34	lm	lm	ll	ll	lm	lm	lm	lm	ll	ll	ll	lm	ll	ll	lm	ll	ll	lm	ll	lm	ll	lm	lm	lm	ll	lm	ll	ll	lm	lm	ll	ll	lm	lm	ll	lm	lm	lm	lm		B1934Sb6(5,6)s	28.378	35	lm	lm	ll	lm
B2839Sb6(2,2)s	32.904	34	lm	ll	ll	ll	lm	lm	lm	lm	ll	ll	ll	lm	ll	ll	lm	ll	ll	lm	ll	lm	ll	lm	lm	lm	ll	lm	ll	ll	lm	ll	ll	ll	lm	lm	ll	lm	lm	--	lm		B2868Sb6g027480s	29.147	35	lm	lm	ll	lm
B3757Sb6g019700s	32.908	34	lm	ll	ll	ll	--	lm	lm	lm	ll	ll	ll	--	ll	ll	lm	ll	ll	lm	ll	lm	ll	--	lm	--	ll	lm	ll	ll	lm	lm	ll	ll	lm	lm	ll	lm	lm	ll	lm		B6741Sb6g034250s	30.638	35	--	ll	lm	ll
B280Sb6(4,5)s	33.34	34	lm	ll	ll	lm	lm	lm	lm	lm	ll	ll	ll	lm	ll	ll	lm	ll	ll	lm	ll	lm	ll	lm	lm	lm	ll	lm	ll	ll	lm	ll	ll	ll	lm	lm	ll	lm	lm	lm	lm		B2862Sb6(5,5)s	32.334	35	lm	lm	ll	lm
B5674Sb6g017490s	33.355	34	lm	ll	--	--	lm	lm	lm	ll	ll	ll	ll	lm	ll	ll	lm	ll	ll	--	ll	lm	ll	--	lm	--	ll	lm	ll	ll	lm	ll	ll	ll	lm	lm	ll	lm	lm	--	lm		B3803Sb6g032590s	33.671	35	--	ll	lm	ll
B4691Sb6g017740s	34.215	34	lm	ll	--	--	lm	lm	lm	lm	ll	ll	ll	lm	ll	ll	lm	ll	--	lm	ll	lm	ll	ll	lm	ll	ll	ll	ll	ll	lm	ll	ll	--	lm	lm	ll	lm	lm	--	lm		B310Sb6(6,6)s	33.985	35	lm	lm	ll	lm
B4699Sb6(2,2)s	35.038	34	lm	ll	ll	ll	lm	lm	lm	lm	ll	ll	ll	lm	ll	ll	lm	ll	ll	lm	ll	lm	ll	ll	lm	ll	ll	ll	ll	ll	--	lm	ll	ll	lm	lm	ll	lm	lm	--	lm		B1008Sb6(5,7)s	34.396	35	lm	lm	ll	lm
B1904Sb6(3,3)s	35.817	34	lm	ll	lm	--	lm	lm	lm	lm	ll	ll	ll	lm	ll	ll	lm	ll	ll	lm	ll	lm	ll	lm	lm	lm	ll	lm	ll	ll	lm	ll	ll	ll	lm	lm	ll	lm	lm	lm	lm		B2867Sb6(3,3)s	34.784	35	lm	lm	ll	lm
B4690Sb6g017570s	36.208	34	--	ll	lm	--	lm	--	lm	lm	ll	ll	ll	ll	ll	ll	lm	ll	ll	lm	ll	lm	ll	--	lm	lm	ll	lm	ll	ll	lm	ll	ll	ll	lm	lm	ll	lm	--	lm	lm		B305Sb1|6(15,22)i	35.654	35	lm	lm	ll	lm
B2825Sb6g017570s	36.9	34	lm	ll	--	ll	lm	--	lm	lm	ll	ll	ll	lm	ll	ll	lm	ll	ll	lm	ll	lm	ll	lm	lm	ll	ll	lm	ll	ll	lm	ll	ll	ll	lm	lm	ll	lm	lm	--	lm		B294Sb6(13,18)s	36.152	35	lm	lm	ll	lm
B1897Sb6(2,2)s	37.604	34	lm	ll	lm	ll	lm	lm	lm	lm	ll	ll	ll	lm	ll	ll	lm	ll	ll	lm	ll	lm	ll	lm	lm	ll	ll	ll	ll	ll	lm	ll	ll	ll	lm	lm	ll	lm	lm	--	lm		B286Sb6(10,10)s	36.587	35	lm	lm	ll	lm
B1903Sb6(3,4)s	38.712	34	ll	ll	lm	ll	lm	lm	lm	lm	ll	ll	ll	lm	ll	ll	lm	ll	ll	lm	ll	lm	ll	lm	lm	lm	ll	lm	ll	ll	lm	ll	ll	ll	lm	lm	ll	lm	lm	lm	lm		B282Sb6(8,21)s	37.109	35	lm	lm	ll	lm
B4700Sb6g019760s	40.759	34	--	lm	--	--	ll	ll	ll	ll	lm	lm	lm	ll	--	lm	ll	lm	lm	ll	lm	ll	lm	ll	ll	lm	lm	ll	lm	lm	ll	ll	lm	lm	--	ll	lm	ll	ll	ll	ll		B978Sb6(5,8)s	37.185	35	lm	lm	ll	lm
B3765Sb6(2,2)s	42.733	34	ll	lm	ll	ll	lm	lm	lm	lm	ll	ll	ll	lm	ll	ll	lm	ll	ll	lm	ll	lm	ll	lm	lm	ll	ll	lm	ll	ll	lm	lm	ll	ll	lm	lm	ll	lm	--	lm	lm		B2844Sb6(2,2)s	38.327	35	lm	lm	ll	lm
B980Sb6(3,3)s	42.755	34	lm	lm	lm	lm	ll	ll	ll	ll	lm	lm	lm	ll	lm	lm	lm	lm	lm	ll	lm	ll	lm	ll	ll	lm	lm	ll	lm	lm	ll	lm	lm	lm	ll	ll	lm	ll	ll	ll	ll		B977Sb6(4,8)s	38.991	35	lm	lm	ll	lm
B3745Sb6g018040s	43.389	34	lm	lm	--	lm	ll	--	ll	ll	--	lm	lm	ll	lm	lm	lm	lm	lm	ll	lm	lm	lm	ll	ll	lm	lm	ll	lm	lm	ll	lm	lm	lm	lm	ll	lm	--	ll	ll	ll		B7699Sb6(g019360,2)s	39.853	35	ll	--	ll	lm
B3747Sb6(g018040,2)s	44.215	34	lm	lm	ll	lm	ll	ll	ll	ll	--	--	lm	ll	--	lm	lm	lm	lm	ll	lm	ll	lm	ll	ll	lm	lm	lm	lm	lm	ll	lm	lm	lm	ll	ll	lm	ll	ll	ll	ll		B6737Sb6g032470s	40.227	35	lm	lm	ll	lm
B2827Sb6(4,4)s	45.119	34	lm	lm	ll	lm	ll	ll	ll	ll	lm	lm	lm	ll	ll	lm	lm	lm	lm	ll	lm	ll	lm	ll	ll	lm	lm	ll	lm	lm	ll	lm	lm	lm	ll	ll	lm	ll	ll	ll	ll		B5705Sb6g025260s	40.728	35	lm	lm	ll	lm
B4694Sb6g018260s	46.227	34	lm	lm	ll	--	ll	ll	ll	ll	ll	lm	lm	ll	--	lm	lm	lm	lm	ll	lm	ll	--	ll	ll	lm	lm	ll	lm	--	ll	lm	lm	lm	ll	ll	lm	ll	ll	--	ll		B3773Sb6g023880s	40.995	35	lm	lm	ll	lm
B987Sb6(9,10)i	47.376	34	lm	ll	lm	lm	ll	ll	ll	ll	lm	lm	lm	ll	lm	lm	lm	lm	lm	ll	lm	ll	lm	ll	ll	lm	lm	ll	lm	lm	ll	ll	lm	lm	ll	ll	lm	ll	ll	ll	ll		B4703Sb6(g020520,2)s	41.79	35	lm	lm	ll	lm
B6696Sb6g018910s	49.099	34	lm	lm	ll	--	ll	ll	ll	ll	ll	lm	--	ll	--	ll	lm	--	lm	ll	lm	ll	--	ll	ll	--	lm	ll	lm	lm	ll	lm	--	lm	ll	ll	lm	ll	ll	ll	ll		B5688Sb6(2,2)s	42.186	35	lm	lm	ll	ll
B1910Sb6(3,5)s	50.034	34	lm	ll	--	lm	ll	ll	ll	ll	ll	lm	lm	ll	--	lm	lm	lm	lm	ll	lm	ll	lm	ll	ll	lm	lm	ll	lm	lm	ll	ll	lm	lm	ll	ll	lm	ll	ll	ll	ll		B3783Sb6(2,2)s	42.752	35	lm	lm	ll	lm
B3758Sb6(2,2)s	50.47	34	lm	lm	--	ll	ll	ll	ll	ll	ll	lm	lm	ll	ll	lm	lm	lm	lm	ll	lm	ll	lm	ll	ll	--	lm	ll	lm	lm	ll	ll	lm	lm	ll	ll	lm	ll	ll	ll	ll		B5698Sb6(2,2)s	43.758	35	lm	ll	ll	lm
B4707Sb6(g022450,2)s	52.19	34	lm	ll	ll	lm	ll	ll	ll	ll	lm	lm	lm	ll	ll	lm	lm	lm	lm	ll	lm	ll	lm	ll	ll	--	lm	ll	lm	lm	ll	ll	ll	lm	ll	ll	lm	ll	ll	ll	ll		B1916Sb6(5,6)s	45.166	35	lm	lm	ll	lm
B7704Sb6g020150s	52.902	34	--	ll	--	--	ll	ll	ll	ll	--	lm	lm	ll	ll	lm	lm	ll	--	ll	lm	ll	lm	ll	ll	lm	--	lm	lm	lm	ll	ll	--	lm	ll	--	lm	ll	ll	ll	ll		B2848Sb6(8,9)i	45.23	35	lm	lm	ll	lm
B4704Sb6(2,2)s	55.138	34	lm	ll	--	ll	ll	ll	ll	ll	--	lm	lm	ll	ll	ll	lm	lm	lm	ll	lm	ll	lm	ll	ll	ll	lm	ll	lm	lm	ll	ll	lm	lm	ll	ll	lm	ll	ll	ll	ll		B7695Sb6g018690s	45.445	35	lm	lm	ll	--
B3771Sb6(2,2)s	55.939	34	lm	ll	ll	--	ll	ll	ll	ll	--	lm	lm	ll	lm	ll	lm	lm	lm	ll	lm	ll	lm	ll	lm	lm	lm	ll	lm	lm	ll	ll	lm	lm	ll	ll	lm	ll	ll	ll	ll		B6705Sb6g022410s	46.203	35	lm	lm	ll	lm
B6699Sb6(3,3)s	57.4	34	lm	ll	--	ll	ll	ll	ll	ll	ll	lm	lm	ll	ll	ll	lm	lm	lm	ll	lm	ll	lm	ll	ll	--	lm	ll	lm	lm	ll	ll	ll	lm	ll	ll	lm	ll	ll	ll	ll		B6730Sb6(2,2)s	49.712	35	lm	lm	ll	lm
B995Sb6(4,4)s	58.542	34	lm	ll	lm	ll	ll	ll	ll	ll	lm	lm	lm	ll	ll	ll	lm	lm	lm	ll	lm	ll	lm	ll	lm	lm	lm	ll	lm	lm	ll	ll	lm	lm	ll	ll	lm	ll	ll	ll	ll		B2829Sb6g017800s	53.659	35	--	ll	lm	--
B6713Sb6g023830s	58.864	34	--	ll	--	lm	ll	ll	ll	ll	--	--	--	ll	ll	ll	lm	lm	--	ll	lm	ll	lm	ll	lm	lm	lm	ll	lm	lm	ll	ll	--	lm	ll	ll	lm	ll	ll	ll	ll		B6735Sb6g032160s	55.645	35	ll	lm	--	ll
B5707Sb6(2,2)s	59.986	34	lm	ll	lm	lm	ll	ll	ll	ll	lm	--	lm	ll	ll	ll	ll	lm	lm	ll	lm	lm	lm	ll	lm	lm	lm	ll	--	lm	ll	ll	lm	lm	ll	ll	lm	ll	ll	ll	ll		B4724Sb6g029430s	57.362	35	--	ll	--	ll
B3774Sb6(2,2)s	60.213	34	--	ll	lm	--	ll	ll	ll	ll	lm	lm	lm	ll	ll	ll	lm	lm	lm	ll	lm	lm	lm	ll	lm	lm	lm	ll	lm	lm	ll	ll	lm	lm	ll	ll	lm	ll	ll	ll	ll		B5690Sb6g021780s	58.026	35	--	ll	lm	--
B2860Sb6(2,2)s	61.089	34	lm	ll	lm	--	ll	ll	ll	ll	ll	lm	lm	ll	--	ll	lm	lm	lm	ll	lm	lm	lm	ll	lm	lm	lm	ll	lm	lm	ll	ll	lm	lm	ll	ll	lm	ll	ll	ll	ll		B3759Sb6(g020520,2)s	58.311	35	--	ll	lm	--
B5706Sb6(g025550,2)s	63.057	34	lm	ll	--	lm	ll	ll	ll	ll	ll	--	lm	ll	ll	ll	ll	lm	lm	ll	lm	lm	lm	ll	lm	lm	lm	ll	--	lm	ll	ll	lm	--	ll	ll	lm	ll	ll	ll	ll		B972Sb6g017540s	61.857	35	lm	ll	lm	lm
B1933Sb6g023680s	63.748	34	ll	ll	--	ll	ll	ll	ll	ll	lm	--	lm	ll	ll	ll	lm	lm	lm	ll	lm	ll	lm	ll	lm	lm	lm	ll	lm	ll	ll	ll	lm	lm	ll	ll	lm	ll	ll	ll	ll		B2859Sb6g024000s	65.134	35	lm	lm	lm	lm
B3767Sb6(2,2)i	64.928	34	lm	ll	ll	ll	ll	ll	ll	ll	ll	lm	lm	ll	ll	ll	lm	lm	lm	ll	lm	ll	lm	ll	lm	ll	lm	lm	lm	lm	ll	ll	lm	lm	ll	ll	lm	ll	ll	ll	ll
B4711Sb6g023670s	66.481	34	lm	ll	lm	--	ll	ll	ll	ll	--	--	--	ll	ll	ll	lm	lm	lm	ll	lm	ll	lm	ll	lm	--	lm	lm	ll	lm	ll	ll	lm	lm	ll	ll	lm	ll	ll	ll	ll
B2855Sb6(3,4)s	67.345	34	lm	ll	lm	ll	ll	ll	ll	ll	ll	lm	lm	ll	ll	ll	lm	lm	lm	ll	lm	ll	lm	ll	lm	lm	lm	lm	lm	lm	ll	ll	ll	lm	ll	ll	lm	ll	ll	ll	ll
B4708Sb6(2,3)s	69.611	34	lm	ll	ll	lm	ll	ll	ll	ll	lm	lm	lm	ll	lm	ll	lm	lm	lm	ll	lm	ll	lm	ll	lm	lm	lm	lm	ll	lm	ll	ll	ll	lm	ll	ll	lm	ll	ll	ll	ll
[truncated: 119 more columns]

## Sheet: Chr07
Locus	Position	18	Chr07																																								Locus	Position	32	Chr07
B476Sb10g021730s	0	18	lm	lm	lm	lm	lm	lm	lm	lm	lm	ll	lm	lm	lm	lm	ll	lm	lm	lm	ll	ll	lm	lm	lm	lm	ll	lm	ll	lm	lm	lm	lm	lm	lm	lm	lm	ll	ll	ll	lm		B4821Sb8(2,2)s	0	32	lm	ll	lm	lm
B1020Sb7g000600s	0.935	18	lm	ll	lm	lm	lm	lm	lm	lm	lm	ll	lm	lm	lm	lm	lm	lm	lm	ll	--	lm	lm	ll	lm	lm	ll	lm	lm	lm	lm	lm	ll	lm	lm	lm	lm	lm	lm	lm	ll		B7803Sb7g023570s	5.216	32	--	ll	ll	ll
B15Sb1(g014860,2)s	3.395	18	lm	lm	lm	lm	ll	lm	lm	lm	lm	ll	lm	lm	lm	lm	lm	lm	ll	lm	ll	lm	lm	lm	lm	lm	ll	lm	lm	lm	lm	lm	ll	lm	lm	lm	lm	ll	ll	lm	lm		B5817Sb7(2,2)s	8.719	32	lm	ll	ll	lm
B3809Sb7g001090s	12.055	18	lm	ll	lm	--	lm	lm	lm	lm	lm	ll	lm	lm	--	lm	lm	lm	lm	ll	ll	lm	--	ll	lm	lm	ll	lm	ll	lm	lm	lm	--	lm	ll	lm	lm	lm	ll	lm	ll		B5808Sb7(g026560,2)s	10.256	32	ll	ll	ll	lm
B1027Sb7(4,4)s	15.394	18	lm	ll	lm	lm	lm	lm	lm	lm	lm	ll	lm	lm	lm	lm	lm	lm	lm	ll	ll	ll	ll	ll	lm	lm	ll	ll	ll	lm	lm	lm	ll	lm	ll	lm	lm	lm	ll	lm	ll		B1696Sb3(2,2)s	11.114	32	lm	ll	lm	lm
B4134Sb1g017010s	18.6	18	--	lm	--	lm	--	lm	lm	lm	--	ll	lm	lm	ll	lm	lm	lm	ll	lm	ll	ll	lm	--	lm	lm	ll	lm	ll	lm	lm	lm	ll	lm	lm	ll	lm	ll	ll	lm	lm		B7823Sb7g027870s	12.614	32	lm	ll	ll	ll
B3220Sb1(2,2)s	19.961	18	lm	lm	lm	lm	ll	--	lm	lm	lm	ll	lm	lm	ll	lm	lm	lm	ll	lm	ll	ll	lm	--	lm	ll	ll	lm	ll	lm	lm	lm	ll	lm	lm	ll	lm	ll	ll	lm	lm		B7822Sb7(g027810,2)s	13.631	32	lm	ll	ll	--
B6117Sb1g018380s	24.123	18	lm	lm	ll	lm	ll	lm	lm	--	lm	ll	lm	--	ll	--	ll	lm	--	lm	ll	ll	lm	lm	lm	ll	ll	ll	ll	--	lm	lm	--	lm	lm	ll	lm	ll	ll	--	lm		B4812Sb7(2,2)s	14.544	32	ll	ll	ll	ll
B338Sb7g023320s	24.872	18	lm	lm	lm	lm	lm	lm	lm	lm	ll	ll	ll	lm	lm	lm	lm	lm	lm	lm	ll	ll	lm	ll	lm	lm	ll	lm	ll	lm	lm	lm	ll	lm	ll	ll	lm	ll	ll	lm	ll		B2950Sb7(3,3)s	16.081	32	lm	ll	ll	lm
B5078Sb1g016570s	29.133	18	lm	lm	--	--	ll	--	lm	lm	lm	ll	lm	lm	ll	--	ll	lm	ll	--	ll	ll	--	ll	lm	ll	ll	ll	ll	lm	ll	lm	ll	lm	lm	ll	lm	ll	ll	ll	lm		B5797Sb7g024960s	17.178	32	--	ll	ll	lm
B1039Sb7g003870s	30.919	18	lm	ll	lm	lm	lm	lm	lm	lm	lm	ll	lm	ll	ll	lm	lm	lm	lm	lm	ll	ll	--	ll	lm	lm	ll	lm	ll	lm	lm	lm	ll	lm	ll	ll	lm	ll	ll	lm	ll		B5781Sb7(2,2)s	17.962	32	lm	ll	ll	lm
B6772Sb7g006090s	32.261	18	lm	ll	lm	lm	lm	--	lm	lm	ll	ll	lm	lm	ll	lm	lm	lm	--	lm	--	ll	lm	ll	lm	ll	--	--	--	lm	lm	lm	ll	lm	ll	ll	lm	ll	--	lm	ll		B6811Sb7g025570s	19.534	32	--	ll	ll	--
B4762Sb7(2,2)s	33.902	18	lm	ll	lm	--	lm	lm	lm	lm	ll	ll	lm	ll	ll	lm	lm	lm	lm	lm	ll	ll	lm	ll	lm	--	ll	lm	ll	lm	lm	lm	ll	lm	ll	ll	lm	ll	ll	ll	ll		B4800Sb7(2,2)s	19.673	32	lm	ll	lm	lm
B1046Sb7(5,6)s	34.577	18	lm	ll	lm	lm	lm	lm	lm	lm	ll	ll	lm	ll	ll	lm	lm	lm	lm	lm	ll	ll	ll	ll	lm	lm	ll	lm	ll	lm	lm	lm	ll	lm	ll	ll	lm	ll	ll	lm	ll		B2028Sb7(4,5)s	19.813	32	lm	ll	ll	lm
B4760Sb7g004190s	36.377	18	lm	ll	--	lm	lm	lm	lm	ll	ll	ll	--	ll	--	lm	lm	lm	--	lm	ll	ll	ll	--	lm	lm	ll	lm	ll	lm	lm	lm	ll	lm	ll	ll	lm	ll	ll	lm	ll		B4803Sb7(g025570,2)s	19.953	32	ll	ll	ll	--
B1042Sb7g004290s	38.82	18	lm	ll	lm	lm	lm	lm	lm	lm	ll	ll	lm	ll	ll	lm	ll	lm	lm	lm	ll	ll	lm	ll	lm	--	ll	ll	ll	lm	lm	lm	ll	lm	ll	ll	lm	ll	ll	lm	ll		B6804Sb7g023520s	20.683	32	--	ll	--	ll
B3837Sb7(2,2)s	40.471	18	lm	ll	--	lm	ll	lm	lm	lm	ll	ll	lm	ll	ll	lm	lm	lm	ll	--	ll	ll	ll	ll	lm	lm	ll	lm	ll	lm	lm	lm	ll	lm	ll	ll	lm	ll	ll	--	ll		B4805Sb7g025710s	21.649	32	--	ll	ll	ll
B1974Sb7(3,6)s	41.612	18	lm	ll	lm	lm	ll	lm	lm	lm	ll	ll	lm	ll	ll	lm	lm	lm	lm	lm	ll	ll	ll	ll	lm	ll	ll	ll	ll	lm	lm	lm	ll	lm	ll	ll	lm	ll	ll	--	ll		B7807Sb7g024000s	22.267	32	lm	ll	--	--
B1979Sb7(2,2)s	42.594	18	lm	ll	lm	lm	ll	lm	lm	lm	ll	ll	lm	ll	ll	lm	ll	lm	lm	lm	ll	ll	lm	ll	lm	ll	ll	ll	ll	lm	lm	lm	ll	lm	ll	ll	lm	ll	ll	lm	ll		B3879Sb7g025470s	22.831	32	ll	ll	ll	lm
B1216Sb7|9(3,4)s	42.984	18	lm	ll	lm	lm	ll	lm	lm	lm	ll	ll	lm	ll	ll	lm	ll	lm	ll	lm	ll	ll	ll	ll	lm	lm	ll	lm	ll	lm	lm	lm	ll	lm	ll	ll	lm	ll	ll	lm	ll		B1075Sb7(9,11)s	23.615	32	lm	ll	ll	lm
B1982Sb7g006370s	44.203	18	lm	ll	lm	--	ll	ll	lm	lm	ll	ll	lm	ll	ll	lm	lm	lm	ll	lm	ll	ll	ll	ll	lm	ll	ll	lm	ll	lm	lm	lm	ll	lm	ll	ll	lm	ll	ll	--	ll		B2021Sb7(6,6)s	24.512	32	lm	ll	ll	lm
B324Sb6|7(9,13)s	46.53	18	lm	ll	lm	lm	ll	lm	lm	lm	ll	ll	lm	ll	ll	lm	ll	lm	ll	lm	ll	ll	ll	ll	lm	ll	ll	ll	ll	lm	lm	lm	ll	lm	ll	ll	lm	ll	ll	lm	ll		B7805Sb7g023850s	25.407	32	lm	lm	lm	--
B1063Sb7g020050s	47.605	18	lm	ll	lm	lm	ll	lm	lm	lm	ll	ll	ll	ll	ll	lm	ll	lm	--	lm	ll	ll	lm	ll	lm	ll	ll	ll	ll	lm	lm	lm	ll	lm	ll	ll	lm	ll	ll	lm	ll		B3876Sb7g024550s	26.36	32	lm	ll	lm	lm
B2919Sb7(2,2)s	48.738	18	lm	ll	lm	lm	ll	lm	lm	lm	ll	ll	ll	ll	ll	--	lm	lm	ll	lm	ll	ll	lm	ll	lm	ll	ll	ll	ll	lm	lm	lm	ll	lm	ll	ll	lm	ll	ll	ll	ll		B6808Sb7g024370s	26.896	32	lm	ll	lm	--
B1994Sb7(g019330,2)s	49.991	18	lm	ll	--	lm	ll	lm	lm	lm	ll	ll	ll	ll	ll	lm	ll	lm	ll	lm	ll	ll	ll	ll	lm	ll	ll	ll	ll	lm	lm	lm	ll	lm	ll	ll	lm	ll	ll	lm	ll		B1073Sb7(5,6)s	27.351	32	lm	ll	lm	lm
B4782Sb7g019350s	50.788	18	lm	ll	--	lm	ll	ll	lm	--	ll	ll	ll	ll	ll	--	lm	lm	ll	lm	ll	ll	ll	ll	lm	ll	ll	ll	ll	--	lm	lm	ll	lm	ll	ll	lm	ll	ll	--	ll		B1070Sb7(2,2)s	27.881	32	lm	ll	lm	lm
B5768Sb7g019260s	51.738	18	ll	ll	--	--	ll	lm	lm	--	ll	ll	ll	ll	ll	lm	lm	lm	ll	lm	ll	ll	ll	ll	--	ll	ll	ll	ll	lm	--	lm	ll	lm	ll	ll	lm	ll	ll	--	ll		B2016Sb7g024370s	29.824	32	lm	ll	lm	lm
B1990Sb7(2,2)s	52.135	18	lm	ll	--	ll	ll	lm	lm	lm	ll	ll	ll	ll	ll	lm	ll	lm	ll	lm	ll	ll	ll	ll	lm	ll	ll	ll	ll	lm	lm	lm	ll	lm	ll	ll	lm	ll	ll	lm	ll		B3858Sb7(2,2)s	30.961	32	lm	ll	lm	lm
B6783Sb7g019380s	53.907	18	--	ll	ll	--	ll	lm	lm	--	ll	ll	ll	ll	ll	lm	ll	lm	ll	lm	ll	ll	--	ll	--	ll	ll	ll	ll	lm	--	--	ll	lm	ll	ll	lm	ll	ll	ll	ll		B2007Sb7(6,6)s	34.532	32	lm	ll	lm	lm
B5773Sb7g020080s	54.263	18	lm	ll	ll	--	ll	--	lm	--	ll	ll	ll	ll	--	lm	ll	--	ll	lm	ll	ll	--	ll	lm	ll	ll	ll	ll	lm	lm	lm	ll	lm	ll	ll	ll	ll	ll	lm	ll		B2928Sb7g020740s	36.454	32	lm	ll	lm	--
B3854Sb7g020070s	54.277	18	lm	ll	--	lm	--	lm	lm	lm	ll	ll	ll	ll	ll	lm	ll	lm	ll	lm	ll	--	--	ll	lm	ll	ll	ll	ll	lm	lm	lm	ll	lm	ll	ll	ll	ll	ll	ll	ll		B6786Sb7g020070s	37.851	32	--	ll	lm	--
B6789Sb7g020640s	54.432	18	lm	ll	--	ll	ll	--	lm	--	ll	ll	ll	ll	ll	--	lm	lm	ll	lm	ll	ll	ll	ll	lm	--	ll	lm	ll	lm	lm	lm	ll	--	ll	ll	ll	ll	ll	--	ll		B2921Sb7g020050s	39.835	32	lm	ll	lm	lm
B335Sb7(3,4)s	54.654	18	lm	ll	lm	lm	ll	lm	lm	lm	ll	ll	ll	ll	ll	ll	ll	lm	ll	lm	ll	ll	lm	ll	lm	lm	ll	lm	ll	lm	lm	lm	ll	lm	ll	ll	ll	ll	ll	lm	ll		B2922Sb7g020070s	41.145	32	lm	ll	lm	lm
B1066Sb7(3,4)s	56.575	18	lm	ll	lm	lm	ll	lm	lm	lm	ll	ll	ll	ll	ll	ll	ll	lm	ll	lm	ll	ll	ll	ll	lm	ll	ll	lm	ll	lm	lm	lm	ll	lm	ll	ll	ll	ll	ll	lm	ll		B2000Sb7g020130s	42.332	32	lm	ll	lm	lm
B3857Sb7g020930s	57.238	18	lm	ll	lm	--	ll	lm	lm	lm	ll	ll	ll	ll	ll	ll	ll	--	ll	lm	ll	ll	--	ll	lm	ll	ll	ll	ll	lm	--	lm	ll	lm	ll	ll	ll	ll	ll	lm	ll		B2002Sb7(2,2)s	42.791	32	lm	ll	lm	lm
B3869Sb7(2,2)s	59.537	18	lm	ll	lm	lm	ll	lm	lm	lm	ll	ll	ll	ll	ll	ll	ll	lm	ll	lm	ll	ll	ll	ll	lm	ll	ll	ll	ll	lm	lm	ll	ll	lm	ll	ll	ll	ll	ll	lm	ll		B2924Sb7g020130s	45.121	32	lm	ll	ll	lm
B5786Sb7(3,3)s	60.083	18	lm	ll	ll	lm	ll	lm	lm	lm	ll	ll	ll	ll	ll	ll	ll	lm	ll	lm	ll	ll	ll	ll	lm	ll	ll	lm	ll	lm	lm	lm	ll	lm	ll	ll	ll	ll	ll	ll	ll		B2920Sb7g019480s	47.225	32	--	ll	--	lm
B3864Sb7(2,2)s	60.434	18	lm	ll	lm	lm	ll	lm	lm	lm	ll	ll	ll	ll	ll	ll	lm	lm	ll	lm	ll	ll	ll	ll	lm	--	ll	lm	ll	lm	lm	ll	ll	lm	ll	ll	ll	ll	ll	ll	ll		B1985Sb7g015170s	49.026	32	lm	ll	lm	lm
B5776Sb7(g020640,2)s	60.576	18	lm	ll	--	lm	ll	lm	lm	--	ll	ll	ll	ll	ll	ll	lm	lm	ll	lm	ll	ll	ll	ll	lm	lm	ll	lm	ll	lm	ll	lm	ll	lm	ll	ll	ll	ll	ll	--	ll		B1988Sb7g018430s	50.54	32	lm	ll	lm	lm
B6986Sb10g001970s	63.152	18	lm	ll	lm	lm	ll	--	lm	--	ll	ll	ll	ll	--	ll	lm	lm	ll	lm	ll	ll	--	ll	lm	ll	ll	--	ll	lm	ll	ll	ll	--	ll	ll	ll	ll	ll	--	ll		B1991Sb7(3,5)i	52.226	32	lm	ll	lm	lm
B7791Sb7g020640s	63.467	18	lm	ll	ll	ll	ll	--	--	lm	ll	ll	ll	ll	ll	--	ll	lm	ll	ll	ll	ll	ll	--	--	--	ll	--	ll	lm	lm	lm	ll	lm	ll	ll	ll	ll	ll	--	ll		B5764Sb7g014910s	53.099	32	lm	ll	--	--
B4796Sb7g023740i	64.256	18	lm	ll	lm	--	ll	--	lm	--	ll	ll	ll	ll	--	ll	ll	lm	ll	lm	ll	ll	ll	ll	lm	ll	ll	ll	ll	lm	--	ll	ll	lm	ll	ll	ll	ll	ll	ll	ll		B1061Sb7(3,5)s	54.008	32	lm	ll	lm	lm
B3874Sb7g024320s	64.372	18	lm	ll	lm	--	ll	lm	lm	lm	ll	ll	--	ll	--	ll	ll	lm	ll	lm	ll	ll	lm	ll	lm	ll	ll	ll	ll	lm	lm	ll	ll	ll	ll	ll	ll	ll	ll	--	ll		B2912Sb7(2,2)s	55.467	32	lm	ll	lm	ll
B2943Sb7(5,5)s	68.257	18	lm	ll	lm	lm	ll	lm	lm	lm	ll	ll	ll	lm	ll	ll	ll	lm	ll	lm	ll	ll	ll	ll	lm	ll	ll	ll	ll	lm	lm	ll	ll	ll	ll	ll	ll	ll	ll	ll	ll		B5761Sb7g009500s	56.482	32	--	ll	lm	--
B7821Sb7g027510s	73.103	18	--	ll	--	--	ll	--	lm	lm	ll	ll	ll	lm	ll	ll	ll	--	ll	--	ll	ll	ll	--	lm	--	ll	lm	ll	lm	lm	ll	ll	ll	ll	ll	ll	ll	ll	ll	lm		B4780Sb7g011060s	57.209	32	--	ll	ll	--
B6810Sb7g025570i	76.683	18	--	ll	lm	ll	ll	lm	--	lm	ll	ll	ll	lm	ll	--	ll	lm	ll	--	ll	lm	--	ll	lm	ll	ll	ll	ll	lm	lm	ll	ll	lm	ll	--	ll	lm	--	ll	ll		B1981Sb7(9,14)s	59.861	32	lm	ll	lm	lm
B4801Sb7(g025570,2)s	84.24	18	lm	lm	lm	ll	ll	lm	lm	lm	ll	ll	ll	lm	ll	lm	ll	lm	ll	lm	ll	lm	lm	ll	lm	ll	ll	ll	ll	lm	lm	ll	ll	lm	ll	lm	ll	lm	lm	lm	ll		B5757Sb7g006370s	61.346	32	ll	ll	--	lm
B3880Sb7(2,3)s	86.59	18	lm	lm	lm	--	ll	lm	lm	lm	ll	ll	ll	lm	lm	lm	ll	lm	ll	lm	ll	lm	lm	ll	lm	ll	ll	ll	ll	lm	lm	ll	ll	lm	ll	lm	ll	lm	lm	lm	ll		B4775Sb7g008090s	62.678	32	ll	ll	ll	--
																																											B7755Sb7g003130s	63.282	32	--	ll	ll	--
																																											B2906Sb7(5,5)s	63.898	32	ll	ll	lm	ll
																																											B2894Sb7(4,5)s	64.204	32	lm	ll	lm	lm
																																											B3833Sb7(2,2)s	64.486	32	lm	ll	--	lm
																																											B2903Sb7(2,3)s	64.578	32	lm	ll	lm	lm
																																											B7770Sb7g004970s	67.605	32	--	ll	--	--
																																											B4750Sb7(2,2)s	68.79	32	ll	ll	ll	ll
																																											B1967Sb7(2,3)s	69.428	32	ll	ll	lm	ll
																																											B3807Sb7(2,2)s	70.58	32	ll	ll	lm	ll
																																											B1021Sb7(7,8)s	71.178	32	ll	ll	lm	ll
																																											B6751Sb7(2,2)s	72.666	32	ll	ll	ll	ll
																																											B5734Sb7g002280s	73.633	32	ll	ll	lm	ll
																																											B7813Sb7g024700s	73.946	32	ll	ll	--	ll
																																											B4755Sb7(2,2)s	75.425	32	lm	ll	lm	ll
																																											B5746Sb7(g004110,2)s	79.265	32	ll	ll	lm	ll
																																											B3829Sb7(g004780,2)s	87.986	32	lm	lm	lm	lm
																																											B2886Sb7g001240s	95.331	32	ll	ll	--	ll
Locus	Position	64	Chr07																																								Locus	Position	65	Chr07
B1976Sb7g004990s	0	64	lm	ll	--	lm	lm	lm	lm	lm	ll	ll	lm	lm	lm	lm	ll	lm	lm	lm	ll	lm	lm	--	lm	ll	ll	ll	lm	lm	lm	lm	ll	lm	lm	lm	lm	ll	lm	lm	ll		B3805Sb7(3,3)s	0	65	ll	lm	ll	lm
B3810Sb7(3,3)s	14.122	64	ll	lm	lm	ll	ll	ll	lm	lm	ll	lm	ll	ll	--	ll	lm	ll	ll	lm	lm	lm	ll	ll	ll	ll	lm	ll	lm	ll	ll	ll	--	ll	lm	ll	lm	ll	ll	ll	lm		B4742Sb7g001610s	3.165	65	--	lm	ll	ll
B1028Sb7(4,4)s	15.779	64	ll	lm	lm	lm	ll	ll	lm	lm	ll	lm	ll	ll	lm	ll	lm	ll	ll	lm	lm	lm	ll	lm	ll	ll	lm	ll	lm	ll	ll	ll	lm	ll	lm	ll	lm	ll	ll	ll	lm		B3813Sb7g002090s	4.876	65	ll	lm	ll	--
B3815Sb7(2,2)s	16.59	64	ll	lm	lm	ll	ll	ll	lm	--	ll	lm	ll	ll	--	ll	lm	ll	ll	lm	lm	lm	ll	lm	ll	ll	lm	ll	lm	ll	ll	ll	lm	ll	lm	ll	lm	ll	ll	ll	lm		B7758Sb7(3,3)s	6.201	65	ll	lm	ll	ll
B4738Sb7(g000950,2)s	18.693	64	ll	lm	lm	--	ll	ll	lm	lm	ll	--	ll	ll	ll	ll	lm	ll	ll	--	lm	lm	ll	ll	ll	lm	lm	lm	lm	ll	ll	ll	lm	ll	lm	ll	lm	ll	ll	ll	lm		B6756Sb7g002900s	8.479	65	ll	lm	ll	--
B315Sb7(9,13)s	19.66	64	ll	lm	lm	ll	ll	ll	lm	lm	ll	lm	ll	ll	lm	ll	lm	ll	ll	lm	lm	lm	ll	ll	ll	lm	lm	lm	lm	ll	ll	ll	lm	ll	lm	ll	lm	ll	ll	ll	lm		B4754Sb7(3,3)s	9.996	65	ll	lm	ll	ll
B316Sb7(6,8)s	21.328	64	ll	lm	lm	ll	ll	ll	lm	lm	ll	lm	ll	ll	lm	ll	lm	ll	ll	lm	lm	lm	ll	lm	ll	lm	lm	lm	lm	ll	ll	ll	lm	ll	lm	ll	lm	ll	ll	ll	lm		B7765Sb7g004420s	14.09	65	ll	ll	ll	ll
B1029Sb7(4,6)s	22.128	64	ll	lm	lm	lm	ll	ll	lm	lm	ll	lm	ll	ll	lm	ll	lm	ll	ll	lm	lm	lm	ll	lm	ll	lm	lm	lm	lm	ll	ll	ll	lm	ll	lm	ll	lm	ll	ll	ll	lm		B7764Sb7g004370s	14.8	65	ll	ll	ll	ll
B1973Sb7g004290i	27.054	64	ll	lm	lm	ll	ll	ll	lm	lm	ll	lm	ll	ll	--	ll	lm	ll	ll	lm	lm	lm	ll	lm	ll	lm	lm	ll	lm	ll	ll	ll	lm	lm	lm	ll	lm	lm	ll	ll	--		B7759Sb7g003740s	17.455	65	ll	--	ll	--
B3821Sb7g003750s	28.142	64	ll	--	lm	lm	ll	ll	lm	--	ll	lm	ll	ll	--	ll	lm	ll	--	lm	lm	lm	ll	lm	ll	lm	lm	lm	lm	ll	ll	ll	lm	lm	lm	ll	lm	lm	ll	ll	lm		B6761Sb7g004180s	18.277	65	ll	ll	ll	--
B322Sb7(2,2)s	29.379	64	ll	lm	lm	lm	ll	ll	lm	lm	lm	lm	ll	ll	lm	ll	lm	ll	ll	lm	lm	lm	ll	lm	ll	lm	lm	ll	lm	ll	ll	ll	lm	lm	lm	ll	lm	lm	ll	ll	lm		B3823Sb7(5,5)i	20.389	65	ll	ll	ll	ll
B2895Sb7(3,3)s	29.84	64	ll	lm	lm	ll	ll	ll	lm	lm	lm	lm	ll	ll	lm	ll	lm	ll	ll	lm	lm	lm	ll	--	ll	lm	lm	lm	lm	ll	ll	ll	lm	lm	lm	ll	lm	lm	ll	ll	lm		B5771Sb7g019530s	24.117	65	ll	ll	ll	ll
B6767Sb7g004770s	30.676	64	ll	--	--	ll	--	ll	lm	--	lm	lm	ll	ll	ll	ll	lm	ll	ll	lm	--	lm	ll	--	ll	lm	lm	lm	lm	ll	ll	ll	lm	--	lm	ll	lm	lm	ll	ll	lm		B7783Sb7g019430s	25.846	65	--	ll	ll	ll
B1975Sb7(2,2)s	32.374	64	ll	lm	lm	ll	lm	ll	lm	lm	ll	lm	ll	ll	ll	ll	lm	ll	ll	lm	lm	lm	ll	lm	ll	lm	lm	lm	lm	ll	ll	ll	lm	lm	lm	ll	lm	lm	ll	ll	lm		B4779Sb7g009500s	26.971	65	ll	ll	ll	ll
B4767Sb7g005460s	36.446	64	ll	lm	ll	lm	lm	ll	lm	lm	--	lm	ll	ll	--	ll	lm	ll	--	lm	lm	lm	ll	--	ll	lm	lm	lm	lm	ll	ll	ll	--	lm	lm	lm	lm	lm	ll	ll	lm		B5766Sb7g017810s	27.883	65	ll	ll	ll	--
B3831Sb7(g005390,3)s	38.333	64	ll	lm	lm	lm	lm	ll	lm	lm	lm	lm	ll	ll	--	ll	lm	ll	lm	lm	lm	lm	ll	ll	ll	--	lm	ll	lm	ll	ll	ll	lm	lm	lm	lm	lm	lm	ll	ll	lm		B2918Sb7|015(3,3)s	29.042	65	ll	ll	ll	ll
B2900Sb7(g005200,2)s	39.127	64	ll	lm	lm	ll	lm	ll	lm	lm	lm	lm	ll	ll	--	ll	lm	ll	lm	lm	lm	lm	ll	lm	ll	lm	lm	ll	lm	ll	ll	ll	lm	lm	lm	--	lm	lm	ll	ll	lm		B5749Sb7g004340s	31.205	65	ll	ll	ll	--
B2902Sb7g006030s	40.87	64	lm	lm	lm	lm	lm	ll	lm	lm	--	lm	ll	ll	--	ll	lm	ll	lm	lm	lm	lm	ll	lm	ll	lm	lm	ll	lm	ll	ll	ll	lm	lm	lm	lm	lm	--	ll	ll	lm		B1050Sb7(3,3)s	32.039	65	ll	ll	ll	lm
B5759Sb7g007640s	41.337	64	--	lm	lm	--	lm	ll	lm	lm	lm	--	ll	ll	ll	ll	lm	ll	--	lm	lm	lm	ll	--	ll	lm	lm	ll	lm	ll	lm	ll	lm	lm	lm	--	lm	lm	ll	ll	lm		B1040Sb7(2,2)s	32.961	65	ll	ll	ll	lm
B7680Sb6g015900s	42.933	64	lm	ll	--	--	lm	ll	--	--	--	lm	ll	ll	--	ll	lm	ll	lm	lm	lm	lm	ll	--	ll	lm	lm	ll	lm	ll	--	ll	lm	lm	lm	lm	lm	lm	ll	ll	lm		B3824Sb7(g004310,2)i	35.441	65	ll	ll	ll	ll
B4773Sb7g006910s	44.832	64	lm	lm	--	--	lm	ll	lm	--	--	lm	ll	ll	--	ll	lm	ll	lm	lm	lm	lm	ll	lm	ll	lm	lm	lm	lm	ll	lm	ll	lm	lm	lm	lm	lm	lm	ll	ll	lm		B6760Sb7g004090s	39.744	65	ll	ll	ll	--
B3842Sb7(2,2)s	45.344	64	lm	lm	lm	ll	lm	ll	lm	lm	lm	lm	ll	ll	lm	ll	lm	ll	lm	lm	lm	lm	ll	--	ll	lm	lm	ll	lm	ll	lm	ll	lm	lm	lm	lm	lm	lm	ll	ll	lm		B4761Sb7g004190s	42.404	65	ll	ll	ll	ll
B332Sb7(2,3)s	49.837	64	ll	lm	lm	ll	lm	ll	lm	lm	lm	lm	lm	ll	lm	ll	lm	ll	lm	lm	lm	lm	ll	lm	lm	lm	lm	ll	lm	ll	lm	ll	lm	lm	lm	lm	lm	lm	ll	ll	lm		B2579Sb3(g027920,4)s	56.047	65	lm	lm	lm	lm
B4791Sb7g021620s	50.451	64	lm	lm	lm	ll	lm	ll	lm	--	--	lm	lm	ll	lm	ll	lm	ll	lm	--	lm	lm	ll	lm	lm	lm	lm	ll	lm	ll	--	ll	lm	lm	lm	lm	lm	lm	ll	--	lm		B7060Sb0015s003030s	59.663	65	lm	lm	ll	lm
B5785Sb7g021470s	51.099	64	--	lm	--	ll	lm	ll	lm	--	--	lm	lm	ll	ll	ll	lm	ll	lm	lm	lm	lm	--	--	lm	lm	lm	ll	lm	ll	lm	ll	lm	lm	lm	lm	lm	lm	ll	ll	lm
B4792Sb7g021780s	51.923	64	lm	lm	lm	ll	lm	ll	lm	lm	ll	lm	lm	ll	ll	ll	ll	ll	lm	lm	lm	lm	ll	lm	--	--	lm	ll	lm	ll	--	ll	--	lm	lm	--	lm	lm	ll	ll	lm
B5743Sb7g003690s	53.589	64	ll	lm	lm	--	lm	--	lm	lm	--	lm	lm	ll	--	ll	lm	ll	--	lm	lm	lm	lm	lm	lm	lm	lm	lm	lm	lm	--	ll	lm	lm	lm	lm	lm	lm	ll	ll	lm
B2927Sb7(g020650,2)s	54.413	64	lm	lm	--	ll	lm	ll	lm	lm	--	lm	lm	ll	lm	ll	ll	ll	lm	lm	lm	lm	ll	lm	lm	lm	lm	ll	lm	ll	lm	ll	lm	lm	lm	lm	lm	lm	ll	ll	lm
B2932Sb7(2,5)s	55.86	64	lm	lm	lm	ll	lm	ll	lm	lm	lm	lm	lm	ll	--	ll	ll	ll	lm	lm	lm	lm	ll	lm	lm	lm	lm	lm	lm	ll	lm	ll	lm	lm	lm	lm	lm	lm	ll	ll	lm
B2930Sb7g021020s	56.773	64	ll	lm	--	ll	lm	ll	lm	lm	lm	lm	lm	ll	lm	ll	ll	ll	lm	lm	lm	lm	ll	--	lm	lm	lm	lm	lm	ll	lm	ll	--	lm	lm	lm	lm	lm	ll	ll	lm
B7910Sb9g001380s	59.838	64	ll	lm	--	ll	lm	ll	--	--	--	ll	lm	ll	ll	ll	ll	ll	lm	--	lm	lm	ll	--	lm	--	lm	ll	lm	ll	lm	ll	--	lm	lm	lm	lm	lm	ll	ll	lm
B3863Sb7(g022140,2)s	62.032	64	lm	lm	lm	ll	lm	ll	lm	lm	lm	lm	lm	ll	--	lm	ll	ll	lm	lm	lm	lm	ll	lm	lm	lm	lm	ll	lm	ll	lm	lm	lm	lm	lm	lm	lm	lm	ll	ll	lm
B6797Sb7g022110s	66.209	64	ll	--	--	ll	lm	ll	lm	--	lm	lm	lm	ll	ll	lm	ll	ll	lm	lm	lm	lm	ll	--	lm	lm	lm	ll	lm	ll	ll	lm	--	--	lm	--	lm	lm	ll	ll	lm
B3825Sb7(g004340,2)s	68.342	64	ll	lm	lm	--	lm	ll	lm	--	lm	lm	lm	ll	lm	lm	lm	ll	lm	--	lm	lm	lm	lm	lm	lm	lm	lm	lm	lm	lm	ll	lm	lm	lm	lm	lm	lm	ll	lm	lm
B3834Sb7g005500s	69.864	64	ll	lm	--	ll	lm	lm	lm	lm	lm	lm	lm	lm	lm	ll	lm	ll	lm	lm	lm	lm	ll	--	lm	lm	lm	lm	lm	ll	lm	ll	lm	--	lm	lm	lm	lm	lm	lm	--
B3827Sb7g004370s	70.9	64	lm	lm	--	lm	lm	ll	lm	lm	lm	lm	lm	ll	--	lm	lm	ll	lm	lm	lm	lm	lm	--	lm	lm	lm	lm	lm	lm	lm	ll	lm	lm	lm	--	lm	lm	ll	lm	lm
[truncated: 161 more columns]

## Sheet: Chr08
Locus	Position	20	Chr08																																								Locus	Position	53	Chr08
B2739Sb5|8(5,6)s	0	20	ll	ll	lm	ll	lm	ll	ll	lm	ll	lm	lm	ll	ll	ll	ll	ll	lm	ll	lm	lm	ll	ll	ll	lm	lm	lm	lm	lm	ll	ll	ll	ll	ll	ll	lm	lm	ll	lm	ll		B1089Sb8(4,5)s	0	53	lm	lm	ll	lm
B1157Sb9(g004470,2)s	5.148	20	lm	lm	lm	lm	lm	lm	lm	lm	lm	ll	ll	lm	lm	lm	lm	lm	ll	lm	ll	lm	lm	lm	lm	lm	ll	lm	lm	ll	lm	lm	lm	lm	lm	lm	lm	lm	lm	lm	lm		B6825Sb8(g003220,2)s	3.068	53	ll	lm	ll	ll
B5572Sb5|8(2,3)s	12.783	20	ll	ll	lm	ll	lm	ll	ll	ll	ll	lm	lm	ll	ll	ll	ll	ll	lm	ll	lm	lm	ll	ll	ll	ll	lm	ll	ll	lm	ll	ll	ll	ll	ll	ll	ll	lm	ll	ll	ll		B6824Sb8g002890s	5.127	53	--	lm	ll	ll
B2968Sb8(2,2)s	15.065	20	ll	ll	lm	ll	lm	ll	ll	ll	ll	lm	lm	ll	--	ll	ll	ll	lm	ll	lm	lm	ll	ll	ll	ll	lm	ll	lm	lm	lm	ll	ll	lm	ll	ll	lm	lm	ll	ll	ll		B6818Sb8g001030s	6.418	53	--	--	ll	--
B2971Sb8(2,2)s	16.427	20	ll	ll	lm	ll	lm	ll	ll	ll	ll	lm	lm	ll	lm	ll	ll	ll	lm	ll	lm	lm	ll	ll	ll	ll	lm	ll	ll	lm	--	ll	ll	lm	ll	ll	lm	lm	ll	--	ll		B5833Sb8g001540s	6.626	53	lm	lm	ll	--
B2969Sb8g004730s	17.585	20	ll	ll	lm	ll	lm	lm	ll	--	ll	--	lm	ll	--	ll	ll	ll	lm	ll	lm	lm	ll	ll	ll	ll	lm	ll	lm	lm	lm	ll	ll	lm	ll	ll	lm	lm	ll	lm	ll		B5831Sb8g001400s	10.124	53	--	lm	ll	ll
B1098Sb8(2,3)s	18.909	20	ll	ll	lm	ll	lm	lm	ll	ll	ll	lm	lm	ll	lm	ll	ll	ll	lm	ll	lm	lm	ll	ll	ll	ll	lm	ll	ll	lm	lm	ll	ll	lm	ll	ll	lm	lm	ll	lm	ll		B1818Sb5|8(2,3)s	11.274	53	ll	lm	ll	lm
B6153Sb1g031230s	19.077	20	lm	lm	lm	lm	lm	--	lm	lm	ll	ll	lm	--	--	--	lm	lm	ll	lm	ll	lm	--	ll	lm	lm	ll	lm	lm	ll	lm	lm	lm	lm	lm	lm	lm	lm	--	ll	--		B1099Sb8g005260s	19.451	53	lm	lm	ll	lm
B3897Sb8g005200s	20	20	ll	ll	lm	ll	--	lm	ll	ll	ll	lm	lm	--	ll	ll	ll	ll	lm	ll	lm	lm	ll	ll	ll	ll	lm	ll	ll	lm	--	ll	ll	lm	ll	ll	lm	lm	ll	--	ll		B1320Sb10g030770s	22.093	53	lm	lm	ll	lm
B5841Sb8g005200s	21.74	20	ll	ll	lm	ll	--	lm	ll	ll	ll	lm	lm	--	ll	ll	lm	ll	lm	ll	lm	--	ll	ll	ll	ll	lm	ll	--	lm	--	ll	ll	lm	ll	ll	lm	lm	ll	--	ll		B8090Sb10g031020s	24.557	53	--	lm	ll	lm
B3903Sb8(2,2)i	22.12	20	ll	ll	--	ll	lm	ll	ll	ll	ll	ll	lm	ll	ll	ll	ll	lm	lm	lm	lm	lm	ll	ll	ll	ll	lm	ll	ll	lm	ll	ll	ll	lm	ll	ll	ll	--	ll	ll	ll		B2070Sb8(4,5)s	24.717	53	lm	lm	ll	ll
B2053Sb8(4,5)s	24.002	20	ll	ll	lm	ll	lm	lm	ll	ll	ll	lm	lm	ll	ll	ll	ll	lm	lm	ll	lm	lm	ll	ll	ll	ll	lm	ll	ll	lm	lm	ll	ll	lm	ll	ll	lm	lm	ll	ll	ll		B7872Sb8g017710s	26.268	53	lm	lm	ll	ll
B3901Sb8(6,6)s	26.414	20	ll	ll	ll	ll	lm	ll	ll	ll	ll	lm	lm	ll	ll	ll	ll	lm	lm	lm	lm	lm	ll	ll	ll	ll	lm	ll	ll	lm	lm	ll	ll	lm	ll	ll	ll	lm	ll	ll	ll		B1100Sb8(5,8)s	27.696	53	lm	lm	ll	lm
B3907Sb8(g014630,2)s	27.174	20	ll	ll	ll	ll	lm	lm	ll	ll	ll	lm	lm	ll	ll	ll	ll	lm	lm	lm	lm	lm	ll	ll	ll	ll	lm	ll	ll	ll	lm	ll	ll	lm	ll	ll	ll	lm	ll	ll	ll		B4855Sb8(2,2)s	31.032	53	lm	lm	ll	--
B367Sb3|8(10,15)s	30.279	20	ll	ll	lm	ll	lm	lm	ll	ll	ll	lm	lm	ll	lm	ll	ll	lm	lm	lm	lm	lm	ll	ll	ll	ll	lm	ll	ll	lm	lm	ll	ll	lm	ll	ll	ll	lm	ll	ll	ll		B5038Sb0111s002010s	31.044	53	lm	lm	ll	--
B2059Sb8(2,2)s	32.101	20	ll	ll	lm	ll	lm	lm	ll	ll	ll	lm	lm	ll	--	ll	lm	lm	lm	lm	lm	lm	ll	ll	ll	ll	lm	ll	ll	lm	lm	ll	ll	lm	ll	ll	ll	lm	ll	ll	ll		B2982Sb8(6,6)s	31.284	53	lm	lm	ll	ll
B2976Sb8(2,2)s	32.901	20	ll	ll	lm	ll	lm	lm	ll	ll	ll	lm	lm	ll	lm	ll	ll	lm	lm	lm	lm	lm	ll	ll	ll	--	lm	lm	ll	lm	lm	ll	ll	lm	ll	ll	ll	lm	ll	ll	ll		B1119Sb8|111(8,11)s	31.607	53	lm	lm	ll	lm
B3085Sb9(g029440,2)s	34.038	20	ll	ll	lm	ll	lm	lm	ll	ll	ll	lm	lm	ll	--	ll	lm	lm	lm	ll	lm	lm	ll	ll	ll	--	lm	lm	ll	lm	lm	ll	ll	lm	ll	ll	ll	lm	ll	ll	ll		B1108Sb8(9,11)s	33.798	53	lm	lm	ll	ll
B2067Sb8(2,2)s	35.593	20	lm	ll	lm	ll	lm	lm	ll	ll	ll	lm	lm	ll	--	ll	lm	lm	lm	lm	lm	lm	ll	ll	ll	ll	lm	ll	ll	lm	lm	ll	ll	ll	ll	ll	ll	lm	ll	ll	ll		B5844Sb8g012560s	34.949	53	--	lm	ll	ll
B1106Sb8(2,2)s	36.378	20	ll	ll	lm	ll	lm	lm	ll	ll	ll	lm	lm	ll	lm	ll	lm	lm	lm	lm	lm	lm	ll	ll	ll	lm	lm	lm	ll	lm	lm	ll	ll	lm	ll	ll	ll	lm	ll	ll	ll		B2054Sb8(3,3)s	35.396	53	lm	lm	ll	ll
B370Sb8(5,8)s	36.74	20	ll	ll	lm	ll	lm	lm	ll	ll	ll	lm	lm	ll	ll	ll	lm	lm	lm	lm	lm	lm	ll	ll	ll	lm	lm	lm	ll	lm	lm	ll	ll	lm	ll	ll	ll	lm	ll	ll	ll		B5842Sb8(2,2)s	35.807	53	lm	lm	ll	ll
B6846Sb8g017250s	36.993	20	ll	ll	--	ll	ll	--	ll	ll	ll	lm	--	ll	--	ll	lm	lm	lm	--	lm	--	ll	ll	ll	--	lm	lm	ll	lm	lm	ll	ll	lm	ll	ll	ll	lm	ll	ll	ll		B3922Sb8(2,2)s	41.439	53	--	lm	ll	--
B5855Sb8g017010s	37.967	20	ll	ll	--	ll	--	lm	ll	ll	ll	lm	lm	ll	--	ll	lm	lm	lm	--	lm	lm	ll	ll	ll	--	lm	lm	ll	--	lm	ll	ll	lm	ll	ll	ll	ll	ll	ll	ll		B2990Sb8(3,3)s	43.065	53	--	lm	ll	lm
B3913Sb8(3,3)s	39.157	20	ll	ll	ll	ll	lm	ll	ll	ll	ll	lm	lm	ll	ll	ll	lm	lm	lm	lm	lm	--	ll	ll	ll	lm	lm	lm	ll	lm	lm	ll	ll	lm	ll	ll	ll	lm	ll	ll	ll		B7886Sb8g020230s	44.098	53	lm	--	ll	ll
B2983Sb8(g018220,2)s	40.942	20	ll	ll	lm	ll	lm	lm	ll	ll	ll	lm	ll	ll	--	ll	lm	lm	lm	lm	lm	lm	ll	ll	ll	--	lm	lm	ll	lm	--	ll	ll	ll	ll	ll	ll	lm	ll	ll	ll		B4861Sb8(2,3)s	45.086	53	lm	lm	ll	ll
B2985Sb8g018570s	41.515	20	ll	ll	ll	ll	lm	ll	ll	ll	ll	lm	ll	ll	lm	ll	--	lm	lm	lm	lm	--	ll	ll	ll	ll	lm	--	ll	lm	lm	ll	ll	ll	ll	ll	ll	lm	ll	ll	ll		B6862Sb8g022310s	47.354	53	--	lm	--	--
B6855Sb8g019950s	43.039	20	lm	ll	lm	lm	lm	--	ll	ll	ll	lm	ll	ll	ll	ll	--	--	lm	--	lm	--	ll	ll	ll	ll	lm	ll	ll	--	--	ll	ll	ll	ll	ll	ll	ll	ll	ll	ll		B4867Sb8g022690s	50.202	53	lm	lm	ll	--
B5866Sb8g018570s	43.584	20	--	ll	ll	ll	lm	--	ll	--	ll	--	ll	ll	ll	ll	lm	lm	--	--	lm	lm	ll	ll	ll	lm	lm	lm	ll	lm	lm	ll	ll	ll	ll	ll	ll	lm	ll	ll	ll		B3159Sb10(3,3)s	54.194	53	lm	lm	ll	lm
B372Sb8(3,5)s	44.765	20	lm	ll	lm	ll	lm	lm	ll	ll	ll	lm	ll	ll	lm	ll	lm	lm	lm	lm	lm	lm	ll	ll	ll	lm	lm	lm	ll	lm	lm	ll	ll	ll	ll	ll	ll	lm	ll	ll	ll		B4091Sb3|8|10(3,3)s	55.645	53	ll	lm	ll	ll
B7884Sb8g019860s	46.169	20	--	ll	ll	--	lm	lm	ll	--	--	lm	ll	ll	ll	--	lm	--	lm	ll	lm	lm	--	ll	ll	ll	lm	ll	ll	--	lm	ll	ll	ll	ll	ll	ll	lm	ll	ll	ll		B6079Sb10g030840s	57.88	53	--	lm	ll	ll
B6861Sb8g021910s	47.617	20	--	ll	--	--	ll	--	ll	ll	ll	lm	ll	ll	--	lm	lm	lm	lm	--	lm	lm	ll	ll	ll	ll	lm	ll	ll	lm	ll	ll	ll	lm	ll	ll	ll	ll	ll	--	ll		B1313Sb10g029560s	59.468	53	lm	lm	ll	lm
B7897Sb8g022273s	48.696	20	lm	ll	lm	--	--	lm	ll	ll	ll	--	ll	ll	ll	lm	lm	--	--	--	lm	--	ll	ll	ll	ll	lm	ll	ll	lm	lm	ll	ll	lm	ll	ll	ll	ll	ll	ll	--		B3158Sb10g028780s	61.705	53	--	lm	ll	ll
B5936Sb9g017810s	50.055	20	lm	ll	ll	lm	--	lm	ll	ll	ll	lm	ll	ll	--	--	lm	--	lm	lm	lm	lm	ll	ll	ll	ll	lm	ll	ll	--	lm	ll	ll	lm	ll	ll	ll	ll	ll	--	ll		B8074Sb10g025580s	63.522	53	--	lm	--	ll
B2992Sb8(3,4)s	50.927	20	lm	ll	lm	--	lm	lm	ll	ll	ll	lm	ll	ll	lm	lm	lm	lm	lm	lm	lm	lm	ll	ll	ll	ll	lm	ll	ll	lm	lm	ll	ll	ll	ll	ll	ll	ll	ll	ll	ll		B7035Sb10g025250s	66.626	53	ll	--	--	lm
B4866Sb8(2,2)s	52.646	20	lm	ll	lm	lm	lm	lm	ll	ll	ll	lm	ll	ll	lm	lm	lm	lm	lm	lm	lm	lm	ll	ll	ll	ll	lm	ll	ll	lm	lm	ll	ll	lm	ll	ll	ll	ll	ll	ll	ll		B3143Sb10g024820s	68.34	53	--	lm	--	lm
B2087Sb8(2,4)s	55.176	20	lm	ll	lm	lm	lm	lm	lm	ll	ll	lm	ll	ll	lm	lm	lm	lm	lm	lm	lm	lm	ll	ll	ll	ll	lm	ll	ll	lm	lm	ll	ll	lm	ll	ll	ll	ll	ll	ll	ll		B1299Sb10(5,6)i	70.618	53	lm	lm	lm	lm
B4865Sb8(2,2)s	56.669	20	lm	ll	ll	lm	lm	lm	ll	ll	ll	lm	ll	ll	--	lm	lm	lm	lm	--	lm	lm	ll	ll	ll	lm	lm	lm	ll	lm	lm	ll	ll	lm	ll	ll	ll	ll	ll	ll	ll		B3142Sb10(2,2)s	72.188	53	lm	lm	ll	--
B2997Sb8(g022000,3)s	58.724	20	lm	ll	lm	lm	lm	lm	ll	ll	ll	lm	ll	ll	--	lm	lm	lm	lm	lm	lm	lm	--	ll	ll	lm	lm	lm	ll	lm	ll	ll	ll	lm	ll	ll	ll	ll	ll	ll	ll		B7030Sb10g023640s	74.793	53	--	lm	ll	ll
B6863Sb8g022550s	60.61	20	lm	ll	--	lm	lm	lm	lm	ll	ll	lm	ll	--	--	lm	lm	lm	lm	--	lm	--	ll	ll	ll	ll	--	lm	ll	lm	ll	ll	--	lm	ll	ll	ll	ll	ll	ll	ll		B7025Sb10g022780s	75.589	53	ll	lm	--	ll
B383Sb8(2,7)i	63.665	20	lm	ll	lm	lm	lm	lm	lm	ll	ll	lm	ll	ll	lm	lm	lm	lm	lm	lm	lm	lm	lm	ll	ll	lm	lm	lm	ll	lm	lm	ll	ll	lm	ll	ll	ll	ll	ll	ll	ll		B3140Sb10(3,3)s	79.941	53	lm	ll	lm	--
B6860Sb8g021850s	67.062	20	lm	--	lm	lm	lm	lm	lm	ll	--	lm	lm	--	ll	lm	lm	lm	lm	lm	lm	lm	ll	ll	--	ll	lm	ll	ll	ll	--	--	ll	lm	lm	ll	ll	ll	ll	ll	--		B8058Sb10g022260s	83.05	53	lm	ll	lm	lm
B6868Sb8g022960s	78.782	20	lm	ll	lm	lm	lm	lm	lm	--	ll	lm	lm	lm	--	lm	lm	lm	lm	lm	lm	lm	lm	ll	ll	lm	lm	ll	lm	lm	--	ll	ll	lm	ll	lm	lm	--	--	--	--		B4065Sb10g022230s	85.447	53	--	ll	lm	lm
B7896Sb8g022030s	80.484	20	lm	ll	--	lm	lm	--	lm	lm	ll	--	lm	lm	lm	lm	lm	lm	lm	lm	lm	lm	--	ll	ll	lm	lm	lm	--	lm	lm	--	--	lm	ll	--	lm	ll	lm	ll	ll		B8007Sb10g001900s	89.878	53	ll	lm	ll	ll
B3930Sb8g022940s	81.554	20	lm	ll	--	lm	lm	lm	lm	ll	ll	lm	lm	lm	lm	lm	lm	lm	lm	lm	lm	lm	lm	ll	ll	lm	lm	lm	lm	lm	--	ll	ll	lm	--	lm	lm	ll	--	ll	ll
B2089Sb8(g022960,2)s	83.838	20	lm	ll	lm	lm	lm	lm	lm	ll	ll	lm	lm	lm	lm	lm	lm	lm	lm	lm	lm	lm	lm	ll	ll	lm	lm	lm	lm	lm	lm	ll	ll	lm	ll	lm	lm	ll	lm	lm	ll
B7899Sb8g022550s	85.785	20	lm	lm	--	--	lm	lm	lm	--	ll	lm	lm	lm	--	lm	lm	lm	lm	lm	lm	lm	lm	ll	ll	lm	lm	lm	lm	lm	lm	--	--	lm	ll	lm	lm	ll	--	--	ll
B2086Sb8g022690s	86.668	20	lm	ll	lm	lm	lm	lm	lm	ll	ll	lm	lm	lm	lm	lm	lm	lm	lm	lm	lm	lm	lm	ll	ll	lm	lm	ll	lm	lm	lm	ll	ll	--	lm	lm	lm	ll	lm	--	ll
Locus	Position	71	Chr08																																								Locus	Position	75	Chr08
B3893Sb8g003440s	0	71	--	lm	lm	ll	lm	lm	lm	lm	ll	lm	lm	lm	ll	ll	ll	ll	lm	ll	lm	lm	ll	ll	ll	lm	lm	lm	--	lm	lm	ll	lm	--	lm	lm	lm	lm	--	lm	ll		B5838Sb8(g003990,3)s	0	75	lm	ll	lm	lm
B1093Sb8(g003440,3)s	2.969	71	lm	lm	lm	ll	lm	lm	lm	lm	ll	lm	lm	lm	lm	ll	--	ll	lm	ll	lm	lm	ll	ll	ll	lm	lm	lm	lm	lm	lm	ll	lm	lm	lm	lm	lm	lm	lm	lm	ll		B6828Sb8g004730i	4.99	75	--	ll	--	lm
B353Sb8(g003300,4)s	5.838	71	lm	lm	lm	ll	lm	lm	lm	lm	ll	lm	lm	lm	lm	ll	lm	ll	lm	ll	lm	lm	ll	ll	ll	lm	lm	lm	lm	lm	lm	ll	ll	lm	lm	lm	lm	lm	lm	lm	ll		B3891Sb8g003300s	5.494	75	--	ll	lm	lm
B3890Sb8g003120s	7.239	71	--	lm	lm	ll	lm	lm	lm	lm	ll	lm	lm	lm	--	ll	lm	ll	lm	ll	lm	--	ll	ll	ll	--	lm	lm	lm	lm	lm	lm	ll	lm	lm	lm	lm	lm	lm	lm	ll		B2044Sb8g003963s	7.13	75	lm	ll	lm	lm
B7841Sb8g003330s	12.546	71	lm	--	--	ll	lm	lm	lm	--	ll	lm	lm	--	--	ll	lm	ll	lm	ll	lm	lm	ll	ll	ll	--	lm	ll	lm	lm	lm	ll	--	lm	lm	--	lm	lm	lm	ll	ll		B4828Sb8g004730s	7.886	75	--	ll	--	lm
B4824Sb8g003330s	14.078	71	lm	--	--	ll	lm	lm	lm	--	ll	lm	lm	--	ll	ll	lm	ll	lm	ll	lm	lm	ll	ll	ll	lm	lm	lm	lm	lm	--	ll	ll	lm	lm	lm	lm	lm	lm	ll	ll		B6832Sb8g005270s	9.005	75	lm	ll	lm	--
B3894Sb8g003990s	22.527	71	ll	lm	ll	ll	lm	--	lm	ll	ll	--	ll	lm	ll	ll	lm	ll	ll	ll	lm	ll	ll	ll	lm	ll	--	ll	ll	ll	ll	ll	lm	lm	lm	ll	lm	--	ll	ll	ll		B5837Sb8g003410s	10.191	75	lm	ll	--	--
B6826Sb8g004050s	23.645	71	--	lm	ll	ll	lm	--	lm	ll	ll	lm	ll	--	ll	ll	lm	ll	ll	ll	ll	ll	ll	ll	lm	ll	--	ll	ll	ll	ll	ll	lm	--	lm	--	lm	lm	--	ll	ll		B4842Sb8(2,2)s	11.647	75	--	ll	--	--
B5836Sb8g003410s	25.981	71	lm	lm	--	ll	lm	lm	lm	ll	ll	lm	--	lm	ll	ll	lm	ll	--	ll	lm	ll	--	ll	ll	--	lm	lm	ll	ll	ll	ll	ll	lm	lm	lm	lm	lm	lm	--	ll		B361Sb8(7,9)s	12.498	75	lm	ll	lm	lm
B2043Sb8(3,3)s	28.406	71	lm	lm	ll	ll	lm	lm	lm	ll	ll	lm	ll	lm	ll	ll	lm	ll	ll	ll	lm	ll	ll	ll	lm	ll	lm	ll	ll	ll	ll	ll	lm	lm	lm	lm	lm	lm	lm	ll	ll		B1105Sb8g013620s	13.845	75	lm	ll	lm	--
B1096Sb8(g004240,2)s	30.714	71	lm	lm	ll	ll	lm	lm	lm	ll	ll	lm	ll	lm	ll	ll	lm	ll	ll	ll	lm	ll	ll	ll	lm	ll	lm	ll	ll	ll	ll	ll	ll	lm	lm	lm	lm	lm	lm	ll	ll		B4840Sb8(2,2)s	14.922	75	--	ll	lm	ll
B1121Sb8(3,3)s	33.829	71	lm	lm	ll	ll	lm	lm	lm	ll	ll	lm	ll	lm	ll	ll	lm	lm	lm	ll	lm	ll	ll	ll	lm	lm	lm	lm	lm	ll	ll	ll	ll	lm	lm	lm	lm	lm	lm	ll	ll		B4101Sb8|011(3,3)s	15.858	75	lm	ll	lm	lm
B7882Sb8g019580s	35.823	71	--	--	ll	--	--	lm	lm	ll	ll	lm	ll	ll	ll	ll	lm	lm	lm	ll	--	ll	ll	ll	lm	--	--	lm	--	ll	ll	ll	ll	lm	lm	lm	lm	ll	lm	ll	ll		B5843Sb8(2,2)s	16.862	75	lm	ll	lm	--
B6838Sb8g010820s	37.512	71	lm	--	ll	--	lm	lm	lm	ll	ll	lm	ll	lm	ll	ll	ll	lm	lm	ll	lm	ll	ll	ll	lm	ll	--	lm	lm	ll	ll	ll	ll	--	lm	--	--	lm	--	ll	ll		B4847Sb8g016760s	18.73	75	lm	ll	lm	--
B5872Sb8(g020760,2)s	39.46	71	lm	lm	ll	--	lm	--	lm	ll	ll	lm	ll	lm	ll	ll	lm	lm	lm	ll	lm	ll	ll	ll	lm	ll	ll	ll	lm	ll	ll	ll	ll	lm	lm	lm	lm	ll	ll	ll	ll		B3910Sb8(3,4)s	19.568	75	lm	ll	lm	lm
B1113Sb8(11,11)s	39.566	71	lm	lm	ll	ll	lm	lm	lm	ll	ll	lm	ll	lm	ll	ll	lm	lm	lm	ll	lm	ll	ll	ll	lm	ll	lm	ll	lm	ll	ll	ll	ll	lm	lm	lm	lm	lm	lm	ll	ll		B1118Sb8g018350s	23.279	75	lm	ll	lm	lm
B4831Sb8g006370s	39.991	71	lm	--	ll	ll	lm	--	lm	ll	ll	lm	ll	lm	ll	ll	--	lm	ll	ll	lm	ll	ll	ll	lm	ll	--	ll	lm	ll	ll	ll	ll	lm	lm	lm	lm	lm	--	ll	ll		B5854Sb8(2,2)s	24.689	75	lm	ll	lm	--
B6848Sb8g017700s	40.389	71	--	lm	ll	ll	lm	--	--	ll	ll	--	ll	--	ll	ll	lm	--	lm	ll	lm	ll	ll	ll	lm	ll	lm	ll	lm	ll	ll	ll	ll	lm	lm	lm	ll	lm	--	ll	ll		B5859Sb8(2,2)s	26.277	75	lm	ll	lm	lm
B7864Sb8g016570s	41.197	71	lm	lm	ll	ll	--	--	ll	ll	ll	--	ll	--	ll	ll	--	lm	--	ll	lm	ll	ll	ll	lm	ll	--	ll	lm	ll	ll	ll	ll	--	lm	lm	lm	lm	lm	ll	ll		B1120Sb8(3,3)s	27.894	75	lm	ll	lm	lm
B1104Sb8|011(9,13)i	41.695	71	lm	lm	ll	ll	lm	lm	lm	ll	ll	lm	ll	lm	ll	ll	ll	lm	lm	ll	lm	ll	ll	ll	lm	ll	lm	ll	lm	ll	ll	ll	ll	lm	lm	lm	lm	lm	lm	ll	ll		B1123Sb8g018765s	29.306	75	lm	ll	lm	lm
B1127Sb5|8(4,4)s	42.761	71	lm	lm	ll	ll	lm	lm	lm	ll	ll	lm	ll	lm	ll	ll	lm	lm	lm	ll	lm	ll	ll	ll	lm	ll	lm	ll	lm	ll	ll	ll	ll	lm	lm	lm	lm	ll	lm	ll	ll		B3920Sb8g019520s	31.603	75	lm	ll	lm	ll
B4834Sb8(2,2)s	43.818	71	ll	lm	ll	ll	--	lm	lm	ll	ll	--	ll	lm	ll	ll	ll	lm	lm	ll	lm	ll	ll	ll	lm	ll	lm	ll	lm	ll	ll	ll	ll	lm	lm	lm	lm	lm	--	ll	ll		B4859Sb8g020010s	32.833	75	--	ll	lm	--
B5845Sb8g014320s	44.615	71	--	lm	ll	--	lm	lm	lm	ll	ll	lm	ll	ll	ll	ll	ll	lm	lm	ll	lm	ll	ll	ll	lm	ll	lm	ll	lm	ll	ll	ll	ll	--	lm	--	lm	--	lm	--	ll		B2989Sb8(3,6)s	34.314	75	lm	ll	lm	lm
B7880Sb8g019120s	45.249	71	ll	--	ll	--	--	lm	lm	ll	ll	lm	ll	lm	ll	ll	--	lm	lm	ll	lm	ll	ll	ll	--	ll	lm	ll	--	ll	ll	ll	ll	lm	lm	lm	--	ll	--	ll	ll		B7885Sb8g020210s	35.398	75	lm	ll	--	--
B7856Sb8g014580s	46.132	71	--	lm	ll	ll	ll	--	lm	ll	ll	--	ll	ll	ll	ll	ll	lm	lm	ll	lm	ll	ll	ll	lm	ll	--	ll	lm	ll	ll	ll	ll	--	lm	--	--	lm	--	ll	ll		B5858Sb8(g017560,4)s	38.434	75	lm	ll	lm	lm
B1126Sb8g020040s	46.958	71	ll	lm	ll	--	lm	lm	lm	ll	ll	lm	ll	lm	ll	ll	lm	lm	lm	ll	lm	ll	ll	ll	lm	ll	lm	ll	lm	ll	ll	ll	ll	lm	lm	ll	lm	ll	lm	ll	ll		B4863Sb8(2,3)s	39.543	75	lm	ll	--	lm
B6858Sb8g021460s	48.445	71	lm	lm	ll	ll	--	ll	lm	ll	ll	ll	lm	lm	ll	ll	lm	--	lm	ll	lm	ll	ll	ll	--	ll	lm	--	--	ll	ll	ll	ll	lm	lm	--	lm	ll	--	ll	ll		B382Sb8g022310s	42.021	75	lm	ll	lm	lm
B3926Sb8g021180s	49.742	71	lm	lm	ll	ll	lm	--	lm	ll	ll	lm	lm	lm	ll	ll	lm	lm	lm	ll	lm	ll	ll	ll	lm	ll	lm	ll	lm	ll	ll	ll	ll	--	lm	ll	--	ll	--	ll	ll		B7902Sb8g023120s	43.836	75	ll	ll	--	ll
B2082Sb8(2,2)s	51.504	71	lm	lm	ll	lm	lm	ll	lm	ll	ll	lm	lm	lm	ll	ll	lm	lm	lm	ll	lm	ll	ll	ll	lm	ll	lm	ll	lm	ll	ll	ll	ll	lm	lm	lm	lm	ll	--	ll	ll		B6871Sb8(2,2)s	46.878	75	ll	ll	--	ll
B4864Sb8g021850s	52.591	71	--	lm	ll	ll	lm	ll	lm	ll	ll	lm	lm	lm	ll	ll	ll	lm	lm	ll	lm	ll	ll	ll	lm	ll	lm	ll	lm	ll	ll	--	ll	lm	--	--	--	ll	lm	ll	ll
B3929Sb8(2,2)i	53.24	71	lm	lm	ll	ll	lm	ll	lm	ll	ll	lm	lm	lm	ll	ll	ll	lm	lm	ll	lm	ll	--	ll	lm	ll	lm	ll	lm	ll	ll	ll	ll	lm	lm	lm	lm	ll	ll	ll	ll
B7900Sb8g022690s	54.481	71	--	lm	ll	--	lm	ll	lm	ll	ll	lm	lm	--	ll	ll	ll	ll	lm	ll	lm	ll	--	ll	--	ll	--	ll	--	ll	ll	ll	ll	lm	lm	--	lm	ll	ll	ll	ll
B380Sb8(7,9)i	55.063	71	lm	lm	ll	lm	lm	ll	lm	ll	ll	lm	lm	lm	ll	ll	ll	lm	lm	ll	lm	ll	ll	ll	lm	ll	lm	ll	lm	ll	ll	ll	ll	lm	lm	lm	lm	ll	lm	ll	ll
B6870Sb8g022970s	55.918	71	lm	ll	ll	--	lm	ll	lm	ll	ll	--	lm	lm	ll	ll	ll	lm	--	ll	--	ll	ll	ll	lm	ll	lm	ll	lm	ll	ll	ll	ll	lm	--	--	lm	ll	--	ll	ll
B2091Sb8g022960s	57.569	71	lm	lm	ll	lm	lm	ll	lm	ll	ll	lm	lm	--	ll	ll	ll	lm	lm	ll	lm	ll	ll	ll	lm	ll	lm	lm	lm	ll	ll	ll	ll	lm	lm	--	lm	ll	lm	ll	ll
[truncated: 161 more columns]

## Sheet: Chr09
Locus	Position	4	Chr09																																								Locus	Position	12	Chr09
B4879Sb9(2,2)s	0	4	lm	lm	lm	--	lm	lm	lm	--	ll	lm	lm	lm	lm	lm	lm	ll	lm	ll	lm	lm	lm	ll	lm	lm	lm	lm	lm	lm	lm	lm	ll	ll	lm	lm	lm	ll	ll	lm	lm		B5574Sb5g001070s	0	12	lm	--	ll	lm
B2785Sb5g025700s	1.055	4	lm	lm	lm	lm	lm	ll	lm	lm	ll	lm	lm	lm	ll	lm	lm	lm	lm	lm	lm	lm	ll	ll	lm	lm	lm	lm	lm	lm	--	ll	lm	lm	lm	lm	lm	lm	--	--	ll		B2720Sb4g029450s	6.848	12	lm	lm	lm	--
B5889Sb9g002390s	2.537	4	--	lm	lm	lm	lm	lm	lm	--	--	lm	lm	lm	ll	lm	lm	ll	lm	ll	--	lm	lm	ll	lm	lm	lm	lm	--	lm	lm	lm	ll	ll	lm	lm	lm	ll	ll	lm	--		B4565Sb4g029450s	8.675	12	lm	lm	lm	lm
B2099Sb9(3,8)s	3.833	4	lm	lm	lm	lm	lm	lm	lm	lm	lm	lm	lm	lm	ll	lm	lm	ll	lm	ll	lm	lm	lm	lm	lm	lm	lm	lm	lm	lm	lm	lm	ll	ll	lm	lm	lm	ll	ll	lm	lm		B5541Sb4g029600s	13.337	12	lm	lm	--	ll
B6879Sb9g001170s	5.278	4	lm	lm	lm	lm	lm	lm	lm	lm	--	lm	lm	lm	--	--	lm	ll	lm	ll	lm	lm	lm	--	lm	--	lm	lm	lm	lm	--	lm	ll	ll	lm	--	lm	lm	ll	lm	lm		B3941Sb9g002720s	14.006	12	lm	lm	ll	ll
B2235Sb10(2,2)s	5.704	4	lm	lm	ll	lm	lm	lm	lm	lm	ll	lm	lm	ll	lm	lm	lm	ll	lm	lm	lm	lm	ll	lm	ll	lm	lm	lm	lm	ll	lm	ll	lm	lm	lm	lm	lm	ll	lm	ll	lm		B3034Sb9(g005200,2)s	21.667	12	lm	lm	ll	lm
B1793Sb4g029590s	7.203	4	lm	lm	lm	lm	lm	lm	lm	lm	lm	lm	lm	ll	ll	--	lm	lm	lm	lm	lm	lm	--	ll	lm	lm	lm	lm	lm	ll	lm	lm	ll	lm	lm	ll	lm	ll	ll	lm	ll		B3934Sb9g000680s	24.044	12	ll	ll	ll	ll
B4588Sb4g035410s	8.336	4	lm	lm	--	--	lm	ll	lm	--	ll	--	ll	lm	--	lm	lm	lm	lm	lm	lm	lm	ll	ll	lm	lm	lm	lm	lm	lm	lm	ll	ll	ll	lm	lm	lm	ll	lm	lm	ll		B3046Sb9g011450s	24.062	12	lm	lm	lm	lm
B395Sb9(4,5)i	9.342	4	lm	lm	lm	lm	lm	lm	lm	lm	lm	lm	lm	lm	lm	lm	lm	ll	lm	ll	lm	lm	lm	lm	lm	ll	lm	ll	lm	lm	lm	lm	ll	ll	lm	lm	lm	ll	ll	lm	lm		B1145Sb9(4,5)s	28.441	12	lm	lm	ll	ll
B7014Sb10g012720s	10.501	4	lm	lm	ll	ll	lm	--	lm	--	ll	lm	lm	ll	--	lm	lm	ll	lm	--	lm	lm	ll	--	ll	lm	lm	lm	--	ll	lm	ll	lm	lm	lm	lm	lm	ll	--	ll	lm		B2094Sb9g000970s	28.803	12	lm	lm	ll	ll
B2129Sb9g016850s	12.897	4	ll	--	ll	ll	ll	ll	lm	lm	ll	ll	ll	lm	--	ll	lm	lm	ll	ll	ll	lm	ll	ll	ll	lm	ll	lm	ll	ll	ll	lm	lm	ll	ll	ll	ll	ll	lm	lm	ll		B1132Sb9(4,5)s	29.451	12	lm	lm	ll	lm
B7915Sb9g003090s	13.773	4	lm	lm	lm	lm	lm	--	lm	lm	--	lm	lm	lm	ll	lm	lm	ll	lm	ll	lm	lm	lm	ll	lm	ll	lm	ll	--	--	--	--	ll	ll	lm	lm	lm	ll	ll	--	--		B4870Sb9(2,2)s	31.658	12	lm	lm	ll	--
B1203Sb9(2,2)s	14.328	4	lm	ll	ll	lm	lm	lm	lm	lm	ll	lm	lm	lm	lm	lm	lm	lm	ll	lm	lm	lm	lm	lm	lm	lm	lm	ll	lm	ll	lm	lm	ll	ll	lm	ll	lm	lm	lm	ll	lm		B1151Sb9(5,8)s	33.028	12	lm	lm	ll	--
B3053Sb9g016850s	14.506	4	lm	lm	--	ll	ll	--	lm	lm	ll	ll	ll	lm	lm	ll	ll	lm	ll	ll	ll	lm	ll	ll	ll	--	ll	ll	ll	ll	ll	lm	lm	ll	ll	ll	ll	ll	lm	lm	ll		B3949Sb9(3,3)s	33.519	12	lm	lm	ll	ll
B2180Sb9g029030s	15.381	4	lm	ll	ll	lm	lm	ll	lm	lm	ll	lm	lm	lm	lm	lm	lm	lm	ll	--	lm	lm	lm	--	lm	lm	lm	ll	lm	ll	lm	lm	ll	ll	lm	ll	lm	lm	lm	lm	lm		B2113Sb9(3,3)s	34.121	12	ll	lm	ll	lm
B2729Sb4(g033585,4)s	15.614	4	lm	lm	lm	lm	lm	ll	lm	lm	ll	lm	ll	ll	ll	lm	lm	lm	lm	lm	lm	lm	ll	ll	lm	lm	lm	lm	lm	lm	lm	ll	ll	lm	lm	lm	lm	ll	ll	lm	ll		B2115Sb9g005180s	35.733	12	ll	lm	ll	--
B5557Sb4(g033585,2)s	17.075	4	lm	lm	lm	ll	lm	ll	lm	lm	ll	--	ll	ll	ll	lm	lm	lm	lm	lm	lm	lm	ll	ll	lm	lm	lm	lm	lm	lm	lm	ll	ll	lm	lm	lm	lm	ll	ll	lm	ll		B3958Sb9(2,2)s	36.656	12	ll	lm	ll	ll
B3054Sb9g017821s	17.161	4	--	lm	ll	ll	ll	ll	lm	lm	ll	ll	ll	lm	lm	ll	ll	lm	ll	ll	ll	lm	ll	ll	ll	lm	ll	lm	ll	ll	ll	lm	lm	ll	ll	ll	--	ll	lm	--	ll		B2118Sb9g005450s	37.925	12	ll	lm	ll	ll
B3968Sb9g016480s	17.965	4	ll	lm	ll	ll	ll	ll	lm	lm	ll	ll	--	lm	ll	--	ll	lm	ll	ll	ll	lm	ll	ll	ll	lm	ll	lm	ll	ll	ll	lm	lm	ll	ll	ll	ll	ll	--	--	ll		B3036Sb9(2,3)s	38.897	12	ll	lm	ll	ll
B4938Sb9g023970s	18.169	4	lm	ll	ll	lm	lm	ll	lm	--	ll	lm	lm	lm	--	--	lm	lm	ll	--	lm	lm	lm	--	lm	lm	lm	lm	lm	ll	lm	lm	ll	ll	lm	ll	lm	lm	lm	ll	lm		B6904Sb9g005430s	39.992	12	ll	--	ll	ll
B5534Sb4(2,2)s	20.207	4	lm	lm	--	lm	lm	lm	lm	lm	ll	lm	ll	ll	ll	lm	lm	--	lm	lm	lm	lm	--	ll	lm	lm	lm	lm	lm	lm	lm	ll	ll	lm	lm	--	lm	ll	ll	lm	ll		B5920Sb9g005450s	41.911	12	ll	--	ll	ll
B415Sb9g019720s	21.172	4	lm	ll	lm	lm	ll	lm	lm	lm	ll	lm	lm	ll	lm	lm	lm	ll	ll	lm	lm	lm	lm	lm	lm	ll	lm	ll	ll	ll	lm	lm	ll	ll	lm	ll	lm	ll	lm	lm	lm		B4906Sb9(g006110,2)s	46.137	12	ll	lm	ll	ll
B2127Sb9(5,6)s	21.598	4	ll	lm	lm	ll	ll	ll	lm	lm	ll	ll	ll	lm	lm	ll	ll	lm	ll	ll	ll	lm	ll	ll	ll	lm	ll	lm	ll	ll	ll	lm	lm	ll	ll	ll	ll	ll	lm	ll	ll		B5927Sb9g007310s	47.923	12	ll	lm	ll	ll
B2128Sb9g016610s	23.148	4	ll	lm	lm	ll	ll	ll	lm	lm	ll	ll	ll	lm	--	ll	ll	lm	ll	ll	ll	lm	ll	ll	ll	ll	ll	lm	ll	ll	ll	lm	lm	ll	ll	ll	ll	ll	--	ll	ll		B3964Sb9(2,3)s	48.158	12	ll	lm	ll	ll
B4920Sb9(g018740,2)s	24.087	4	lm	ll	--	lm	lm	--	lm	lm	ll	lm	lm	ll	ll	lm	lm	ll	ll	ll	lm	lm	lm	--	lm	lm	lm	lm	ll	ll	lm	lm	ll	ll	lm	ll	lm	ll	lm	lm	lm		B3041Sb9(6,8)s	48.417	12	ll	lm	ll	ll
B7921Sb9g004260s	25.637	4	--	lm	lm	ll	ll	ll	lm	lm	ll	ll	ll	--	--	ll	ll	lm	ll	--	ll	--	--	--	ll	lm	ll	lm	ll	ll	ll	ll	lm	ll	ll	--	ll	ll	lm	ll	ll		B2123Sb9g007890s	48.46	12	ll	lm	ll	--
B1181Sb9(g019980,3)s	28.229	4	lm	ll	ll	lm	ll	lm	lm	lm	ll	lm	lm	ll	ll	lm	lm	ll	ll	ll	lm	lm	lm	lm	ll	lm	lm	lm	ll	ll	lm	lm	ll	ll	lm	ll	lm	ll	lm	lm	lm		B3045Sb9(3,3)s	50.762	12	ll	lm	ll	--
B6584Sb4(g033010,2)s	29.355	4	lm	lm	--	ll	lm	ll	lm	lm	ll	lm	ll	ll	--	lm	lm	ll	lm	--	lm	lm	ll	ll	ll	lm	lm	--	lm	ll	--	ll	ll	lm	lm	ll	lm	ll	ll	--	ll		B408Sb9(3,6)s	51.485	12	lm	lm	ll	lm
B2146Sb9(g020410,3)s	30.008	4	lm	ll	ll	ll	ll	lm	lm	lm	ll	lm	lm	ll	ll	lm	lm	lm	ll	ll	lm	lm	lm	ll	ll	lm	lm	lm	ll	ll	lm	lm	ll	ll	lm	ll	lm	ll	lm	lm	lm		B1170Sb9g017540s	53.323	12	lm	lm	ll	lm
B2711Sb4(g026510,2)s	30.237	4	lm	lm	lm	ll	lm	ll	lm	lm	lm	lm	ll	ll	ll	lm	lm	ll	lm	lm	lm	lm	ll	ll	ll	lm	lm	lm	lm	ll	lm	ll	ll	lm	lm	ll	lm	ll	ll	lm	--		B4917Sb9g018520s	54.03	12	lm	lm	--	--
B1185Sb9(2,19)s	30.801	4	lm	ll	ll	lm	ll	lm	lm	lm	ll	lm	lm	ll	ll	lm	lm	lm	ll	ll	lm	lm	lm	lm	ll	lm	lm	lm	ll	ll	lm	lm	ll	ll	lm	ll	lm	ll	lm	lm	lm		B4916Sb9g018520s	54.816	12	lm	lm	--	ll
B3979Sb9(g020410,4)s	31.986	4	lm	ll	ll	lm	ll	ll	lm	--	ll	lm	lm	ll	ll	lm	lm	lm	ll	ll	lm	lm	lm	ll	ll	lm	lm	lm	ll	ll	lm	lm	ll	ll	lm	ll	lm	ll	lm	lm	lm		B3966Sb9(2,3)s	57.487	12	ll	lm	ll	ll
B6929Sb9g019980s	32.552	4	lm	--	ll	--	--	--	lm	--	ll	lm	lm	ll	ll	lm	lm	ll	ll	ll	lm	lm	lm	--	ll	lm	lm	lm	ll	ll	lm	lm	ll	ll	lm	ll	lm	ll	lm	ll	--		B6920Sb9g018500s	58.853	12	--	ll	--	lm
B5948Sb9(g020410,2)s	33.994	4	lm	ll	ll	--	ll	--	lm	--	ll	lm	lm	ll	ll	--	lm	lm	ll	ll	lm	lm	lm	--	ll	lm	lm	lm	ll	ll	lm	lm	ll	ll	lm	ll	lm	ll	ll	--	lm		B7947Sb9g015460s	59.158	12	ll	lm	ll	ll
B7977Sb9g023830s	34.983	4	--	ll	ll	--	ll	--	lm	--	ll	--	lm	ll	--	ll	lm	--	ll	ll	ll	lm	lm	--	ll	lm	lm	lm	ll	ll	lm	ll	ll	ll	lm	ll	lm	ll	lm	ll	lm		B7961Sb9g018740s	59.872	12	lm	--	ll	lm
B1194Sb9g023130s	35.366	4	lm	ll	ll	lm	ll	ll	lm	lm	ll	lm	lm	ll	lm	lm	lm	lm	ll	ll	lm	lm	lm	lm	ll	lm	lm	lm	ll	ll	lm	--	ll	ll	lm	ll	lm	ll	lm	ll	lm		B4921Sb9(2,2)s	61.57	12	lm	lm	ll	lm
B1229Sb9(2,2)s	35.629	4	lm	ll	ll	lm	ll	lm	lm	lm	ll	lm	lm	ll	lm	lm	lm	lm	ll	ll	lm	lm	lm	lm	ll	lm	lm	lm	ll	ll	lm	ll	ll	ll	lm	ll	lm	lm	lm	ll	lm		B1180Sb9(4,6)s	63.686	12	lm	lm	lm	lm
B6877Sb9(g001020,3)s	35.786	4	lm	ll	ll	--	lm	lm	ll	lm	--	lm	lm	ll	ll	lm	lm	ll	lm	lm	lm	ll	--	--	lm	ll	lm	ll	lm	lm	lm	lm	ll	ll	ll	lm	lm	--	ll	--	lm		B3062Sb9(3,3)s	65.201	12	lm	lm	lm	lm
B3630Sb4g030560s	36.481	4	lm	lm	--	lm	lm	lm	lm	--	ll	lm	ll	ll	ll	lm	ll	ll	lm	lm	lm	lm	--	ll	ll	lm	lm	ll	lm	ll	lm	ll	ll	lm	lm	ll	lm	ll	ll	--	ll		B2141Sb9g019980s	66.584	12	lm	lm	--	lm
B1222Sb9(3,3)s	36.689	4	lm	ll	ll	lm	ll	lm	lm	lm	ll	lm	lm	ll	ll	lm	lm	lm	ll	ll	lm	lm	lm	lm	ll	lm	lm	lm	ll	ll	lm	ll	ll	ll	lm	ll	lm	lm	lm	ll	lm		B7981Sb9g024870s	67.928	12	--	lm	ll	--
B2153Sb9g022040s	38.156	4	lm	ll	ll	lm	ll	ll	lm	lm	ll	lm	lm	ll	ll	lm	lm	lm	ll	ll	lm	lm	lm	--	ll	lm	lm	lm	ll	ll	--	ll	ll	ll	lm	ll	lm	ll	lm	ll	lm		B2140Sb9g019820s	68.895	12	--	lm	lm	lm
B1187Sb9(6,8)s	38.852	4	lm	ll	ll	lm	ll	lm	lm	lm	ll	lm	lm	ll	ll	lm	lm	lm	ll	ll	lm	lm	lm	lm	ll	ll	lm	ll	ll	ll	lm	lm	ll	ll	lm	ll	lm	ll	lm	lm	lm		B3980Sb9g020410s	70.142	12	lm	--	--	lm
B3066Sb9(3,3)s	39.711	4	lm	ll	ll	lm	ll	ll	lm	lm	ll	lm	lm	ll	ll	lm	lm	lm	ll	ll	lm	lm	lm	--	ll	ll	lm	ll	ll	ll	lm	lm	ll	ll	lm	ll	lm	ll	lm	lm	lm		B3073Sb9g023560s	71.24	12	--	lm	lm	lm
B5447Sb4g001690s	40.557	4	lm	ll	lm	--	lm	lm	lm	lm	--	lm	lm	ll	--	lm	lm	ll	lm	ll	lm	lm	ll	ll	lm	lm	lm	lm	ll	ll	lm	lm	lm	ll	ll	--	lm	lm	--	--	ll		B6963Sb9g026040s	72.259	12	lm	lm	ll	lm
B3558Sb4(2,2)s	41.573	4	lm	ll	lm	ll	lm	lm	lm	lm	ll	lm	lm	ll	ll	lm	lm	ll	lm	ll	lm	lm	ll	--	lm	--	lm	lm	ll	ll	lm	lm	lm	ll	ll	lm	lm	lm	ll	lm	lm		B1209Sb9(13,19)s	73.163	12	lm	lm	lm	lm
B5949Sb9(2,3)s	41.624	4	lm	ll	ll	--	ll	lm	lm	lm	ll	lm	lm	ll	ll	lm	lm	lm	ll	ll	lm	lm	lm	--	ll	ll	lm	ll	ll	ll	lm	lm	ll	ll	lm	ll	lm	ll	lm	ll	lm		B3075Sb9(3,3)s	74.071	12	ll	lm	lm	lm
B1224Sb9(7,10)s	41.945	4	lm	ll	ll	lm	ll	lm	lm	lm	ll	lm	lm	ll	lm	lm	lm	lm	ll	ll	lm	lm	lm	lm	ll	ll	lm	ll	ll	ll	lm	ll	ll	ll	lm	ll	lm	lm	lm	ll	lm		B2175Sb9(2,2)s	75.828	12	lm	lm	lm	lm
B1206Sb9(6,9)i	43.064	4	lm	ll	ll	lm	ll	lm	lm	lm	ll	lm	lm	ll	lm	lm	lm	lm	ll	ll	lm	lm	lm	lm	ll	ll	lm	ll	ll	ll	lm	ll	ll	ll	lm	ll	lm	ll	lm	ll	lm		B439Sb9(8,8)s	77.598	12	lm	lm	lm	lm
B2164Sb9g024340s	43.66	4	lm	ll	ll	lm	ll	ll	lm	lm	ll	lm	lm	ll	lm	lm	lm	lm	--	ll	lm	lm	lm	lm	ll	ll	lm	ll	--	ll	lm	ll	ll	ll	lm	ll	lm	ll	lm	ll	lm		B3088Sb9(2,2)s	78.628	12	lm	lm	lm	lm
B427Sb9(6,7)s	44.493	4	lm	ll	ll	lm	ll	lm	lm	lm	ll	lm	lm	ll	ll	lm	lm	lm	ll	ll	lm	lm	lm	lm	ll	ll	lm	ll	ll	ll	lm	ll	ll	ll	lm	ll	lm	ll	lm	ll	lm		B2181Sb9(3,3)s	80.431	12	lm	lm	lm	lm
B3082Sb9(3,3)s	45.579	4	lm	ll	ll	ll	ll	lm	lm	lm	ll	lm	lm	ll	lm	lm	lm	lm	ll	ll	lm	lm	lm	ll	ll	ll	lm	ll	ll	ll	lm	ll	ll	ll	lm	ll	lm	lm	lm	ll	lm		B6975Sb9g029100s	81.748	12	ll	lm	--	--
B4959Sb9(2,2)s	47.044	4	lm	ll	ll	--	ll	lm	lm	lm	ll	lm	lm	ll	ll	--	lm	lm	ll	ll	lm	lm	lm	--	ll	ll	lm	ll	ll	ll	--	ll	ll	ll	lm	ll	lm	lm	ll	ll	lm		B4958Sb9(2,2)s	83.825	12	lm	lm	lm	lm
B4008Sb9(4,4)s	47.51	4	lm	ll	ll	lm	ll	ll	lm	lm	ll	lm	lm	ll	ll	lm	lm	lm	ll	ll	lm	lm	lm	ll	ll	ll	lm	ll	ll	ll	lm	ll	ll	ll	lm	ll	lm	lm	lm	ll	lm		B4010Sb9(3,3)s	85.936	12	ll	lm	ll	lm
B5961Sb9(2,2)s	48.243	4	lm	ll	ll	ll	ll	ll	lm	lm	ll	lm	lm	ll	ll	lm	lm	lm	ll	ll	lm	lm	lm	--	ll	ll	lm	ll	ll	ll	lm	ll	ll	ll	lm	ll	lm	ll	lm	ll	lm
B6945Sb9(2,2)s	48.965	4	lm	ll	ll	--	ll	--	lm	ll	ll	lm	lm	ll	ll	lm	lm	lm	ll	ll	lm	lm	lm	--	ll	ll	--	ll	ll	ll	lm	ll	ll	ll	lm	ll	lm	ll	--	ll	lm
B5973Sb9g027850s	49.142	4	lm	ll	ll	--	lm	ll	lm	ll	ll	lm	lm	ll	ll	ll	lm	ll	ll	lm	lm	--	--	ll	lm	lm	--	ll	lm	ll	--	lm	ll	ll	ll	ll	ll	lm	--	ll	ll
B4941Sb9g024670s	49.665	4	lm	ll	ll	lm	ll	lm	ll	--	ll	--	lm	ll	ll	--	lm	lm	ll	ll	lm	lm	lm	--	ll	ll	lm	ll	ll	ll	--	ll	ll	ll	lm	ll	lm	ll	lm	ll	lm
B6947Sb9(2,2)s	50.645	4	lm	ll	ll	--	ll	ll	lm	lm	ll	lm	lm	ll	ll	lm	lm	lm	ll	ll	lm	lm	lm	--	ll	ll	lm	ll	ll	ll	--	ll	ll	ll	lm	ll	--	ll	ll	ll	--
B6940Sb9(2,2)s	51.035	4	lm	ll	ll	lm	ll	ll	lm	--	ll	lm	lm	ll	ll	lm	lm	--	ll	ll	lm	lm	lm	--	ll	ll	lm	ll	ll	ll	ll	lm	ll	ll	lm	ll	lm	ll	ll	ll	lm
B4962Sb9g030750s	52.703	4	--	ll	ll	lm	ll	ll	lm	ll	ll	lm	lm	ll	ll	lm	lm	--	ll	ll	lm	lm	--	ll	ll	ll	lm	ll	ll	ll	lm	ll	ll	ll	lm	ll	lm	lm	--	ll	--
B5954Sb9g022370s	54.524	4	lm	ll	ll	lm	ll	lm	lm	--	ll	lm	lm	ll	ll	--	ll	lm	ll	ll	lm	lm	ll	--	ll	ll	lm	ll	ll	ll	--	ll	ll	ll	lm	ll	lm	ll	--	ll	--
B5965Sb9g024120s	54.967	4	--	ll	ll	--	lm	ll	lm	ll	ll	ll	lm	lm	ll	ll	lm	ll	ll	--	--	lm	--	ll	lm	lm	--	ll	lm	ll	ll	lm	ll	ll	ll	ll	ll	lm	ll	ll	ll
B5959Sb9(2,2)s	55.538	4	lm	ll	ll	ll	ll	ll	lm	ll	ll	lm	lm	ll	ll	lm	lm	lm	ll	ll	lm	lm	--	ll	ll	ll	lm	ll	ll	ll	ll	ll	ll	ll	lm	ll	lm	ll	--	ll	lm
B6958Sb9(2,2)s	56.614	4	lm	ll	ll	--	ll	lm	lm	ll	ll	lm	lm	ll	ll	ll	ll	lm	ll	ll	lm	lm	lm	ll	ll	ll	lm	ll	ll	ll	lm	ll	ll	ll	lm	ll	lm	ll	lm	ll	lm
B5446Sb4(2,3)s	57.082	4	ll	ll	ll	ll	ll	lm	ll	lm	ll	--	ll	ll	ll	lm	lm	ll	ll	ll	lm	lm	ll	ll	ll	lm	ll	lm	ll	ll	--	lm	ll	ll	ll	lm	lm	lm	ll	lm	ll
B6509Sb4g006730s	59.901	4	--	lm	--	ll	ll	ll	ll	--	ll	lm	ll	ll	ll	--	lm	ll	ll	ll	lm	lm	ll	ll	ll	lm	lm	lm	--	ll	lm	lm	ll	ll	ll	--	lm	lm	ll	--	ll
B196Sb4(4,7)i	61.022	4	lm	lm	lm	ll	ll	lm	ll	lm	ll	lm	ll	ll	ll	lm	lm	ll	ll	ll	lm	lm	ll	ll	ll	lm	lm	lm	ll	ll	lm	lm	ll	ll	ll	lm	lm	lm	ll	lm	ll
B7942Sb9g006630s	61.574	4	--	ll	ll	--	lm	ll	ll	ll	ll	--	lm	ll	--	--	ll	ll	ll	ll	lm	lm	--	ll	lm	ll	lm	ll	ll	ll	--	lm	ll	ll	lm	ll	lm	ll	lm	--	ll
B186Sb4(3,4)s	61.87	4	lm	ll	lm	ll	ll	lm	ll	lm	ll	lm	ll	ll	ll	lm	lm	ll	ll	ll	lm	lm	ll	ll	ll	lm	lm	lm	ll	ll	lm	lm	ll	ll	ll	ll	lm	lm	ll	lm	ll
B815Sb4(2,3)s	62.563	4	ll	ll	lm	ll	ll	lm	ll	lm	ll	lm	ll	ll	ll	lm	lm	ll	ll	ll	lm	lm	ll	ll	ll	lm	lm	lm	ll	ll	lm	lm	ll	ll	ll	lm	lm	lm	ll	lm	ll
B183Sb4|9(13,20)s	63.46	4	lm	ll	lm	ll	ll	lm	ll	lm	ll	lm	ll	ll	ll	lm	lm	ll	ll	ll	lm	lm	ll	ll	ll	lm	lm	lm	ll	ll	lm	lm	ll	ll	ll	lm	lm	lm	ll	lm	ll
B2649Sb4g004540s	64.042	4	lm	ll	lm	ll	--	lm	ll	lm	ll	lm	ll	ll	ll	lm	--	ll	ll	ll	lm	lm	ll	ll	ll	lm	lm	lm	ll	ll	ll	lm	ll	ll	ll	--	lm	lm	ll	lm	ll
B6499Sb4g004400s	65.17	4	--	ll	lm	ll	ll	--	ll	lm	ll	ll	ll	--	ll	lm	lm	ll	ll	ll	lm	lm	ll	ll	ll	--	lm	lm	ll	ll	--	lm	ll	--	ll	lm	lm	lm	ll	--	ll
B7976Sb9g023380s	65.55	4	lm	ll	ll	--	lm	ll	--	ll	ll	--	lm	--	--	ll	ll	ll	ll	lm	ll	--	lm	--	ll	lm	--	ll	ll	ll	lm	lm	ll	ll	ll	ll	ll	lm	ll	ll	ll
B193Sb4|9(10,12)s	65.617	4	lm	ll	ll	ll	ll	lm	ll	lm	ll	lm	ll	ll	ll	lm	lm	ll	ll	ll	lm	lm	ll	ll	ll	lm	lm	lm	ll	ll	lm	lm	ll	ll	ll	lm	lm	lm	ll	ll	ll
B5460Sb4g004030s	66.313	4	ll	ll	--	ll	ll	lm	ll	lm	ll	lm	ll	ll	ll	lm	--	ll	ll	ll	lm	lm	ll	ll	ll	--	lm	lm	ll	ll	lm	lm	ll	ll	--	--	lm	--	ll	ll	ll
B5440Sb4g001010s	67.128	4	--	ll	lm	ll	ll	lm	ll	--	ll	lm	ll	ll	ll	--	ll	ll	ll	ll	lm	lm	ll	ll	ll	--	ll	lm	ll	ll	--	lm	ll	ll	ll	lm	lm	lm	ll	--	ll
B7905Sb9g000670s	67.52	4	lm	ll	ll	ll	--	--	ll	ll	ll	--	lm	ll	ll	--	lm	ll	ll	ll	lm	ll	lm	ll	lm	ll	--	ll	--	lm	ll	lm	ll	ll	--	ll	--	ll	ll	ll	ll
B1726Sb4(2,3)s	68.016	4	lm	ll	lm	ll	ll	lm	ll	lm	ll	lm	ll	ll	ll	lm	lm	ll	ll	ll	lm	lm	ll	ll	ll	ll	lm	lm	ll	ll	lm	lm	ll	ll	ll	lm	lm	lm	ll	ll	ll
B4466Sb4g000620s	69.59	4	lm	ll	lm	ll	ll	ll	ll	lm	ll	--	ll	ll	ll	lm	ll	ll	ll	ll	lm	lm	ll	ll	ll	--	lm	--	ll	ll	lm	lm	ll	ll	ll	lm	--	lm	ll	--	ll
B1722Sb4(6,6)s	70.221	4	ll	ll	lm	ll	ll	lm	ll	lm	ll	lm	ll	ll	ll	lm	lm	ll	ll	ll	lm	lm	ll	ll	ll	ll	lm	ll	ll	ll	lm	lm	ll	ll	ll	lm	lm	lm	ll	--	ll
B187Sb4(2,2)s	70.864	4	lm	ll	lm	ll	ll	lm	ll	lm	ll	lm	ll	ll	ll	lm	lm	ll	ll	ll	lm	lm	ll	ll	ll	ll	lm	ll	ll	ll	lm	lm	ll	ll	ll	ll	lm	lm	ll	lm	ll
B185Sb4|7(15,22)i	71.152	4	lm	ll	lm	ll	ll	lm	ll	lm	ll	lm	ll	ll	ll	lm	lm	ll	ll	ll	lm	lm	ll	ll	ll	ll	lm	ll	ll	ll	lm	lm	ll	ll	ll	lm	lm	lm	ll	lm	ll
B4489Sb4(2,2)s	71.592	4	lm	ll	--	ll	ll	ll	ll	--	ll	lm	ll	ll	ll	lm	lm	ll	ll	ll	lm	lm	ll	ll	ll	--	lm	lm	ll	ll	lm	ll	ll	ll	ll	lm	lm	lm	ll	--	ll
B6932Sb9g020400s	72.663	4	lm	ll	ll	--	--	ll	lm	ll	ll	ll	ll	lm	ll	ll	ll	ll	ll	ll	--	--	lm	ll	--	--	--	ll	ll	ll	lm	lm	ll	ll	ll	ll	ll	lm	ll	ll	ll
B831Sb4(3,3)i	72.826	4	lm	lm	lm	ll	ll	lm	ll	lm	ll	lm	ll	ll	ll	lm	lm	ll	ll	ll	lm	lm	ll	ll	ll	ll	lm	ll	ll	ll	lm	lm	ll	ll	ll	lm	lm	lm	ll	lm	ll
B5452Sb4g002540s	74.638	4	lm	ll	ll	ll	ll	--	ll	--	ll	lm	ll	ll	ll	--	lm	ll	ll	ll	lm	lm	ll	ll	ll	ll	lm	ll	ll	ll	lm	ll	ll	ll	ll	--	lm	--	ll	--	ll
B6481Sb4(2,2)s	75.401	4	lm	ll	lm	ll	ll	lm	ll	--	ll	lm	ll	ll	ll	lm	ll	ll	ll	ll	lm	lm	ll	ll	ll	ll	lm	ll	ll	ll	--	lm	ll	ll	ll	lm	lm	lm	ll	ll	ll
B5477Sb4g006790s	76.313	4	lm	lm	ll	ll	ll	--	ll	--	ll	lm	ll	ll	--	lm	--	ll	ll	ll	lm	lm	ll	ll	ll	ll	lm	ll	ll	ll	--	lm	ll	ll	ll	lm	lm	lm	ll	--	ll
B2644Sb4(2,3)s	77.107	4	lm	ll	ll	ll	ll	lm	ll	--	ll	lm	ll	ll	ll	lm	lm	ll	ll	ll	lm	lm	ll	ll	ll	ll	lm	ll	ll	ll	ll	lm	ll	ll	ll	lm	lm	lm	ll	lm	ll
B4924Sb9g020390s	78.301	4	lm	ll	ll	ll	--	ll	lm	ll	ll	--	ll	ll	ll	ll	ll	ll	ll	ll	lm	lm	lm	ll	lm	ll	lm	ll	--	ll	lm	--	ll	ll	ll	ll	ll	--	ll	ll	ll
B807Sb4(2,2)s	79.679	4	lm	ll	lm	ll	ll	ll	ll	lm	ll	lm	ll	ll	ll	lm	ll	ll	ll	ll	lm	lm	ll	ll	ll	ll	lm	ll	ll	ll	ll	lm	ll	ll	ll	lm	lm	lm	ll	ll	ll
Locus	Position	44	Chr09																																								Locus	Position	68	Chr09
B6949Sb9g023320s	0	44	ll	ll	lm	ll	ll	lm	ll	--	ll	ll	ll	ll	--	lm	lm	lm	--	ll	ll	ll	lm	--	ll	lm	ll	lm	--	ll	ll	ll	--	ll	lm	--	lm	ll	lm	ll	lm		B6960Sb9g024960s	0	68	--	lm	lm	lm
B3991Sb9(3,3)s	1.876	44	lm	ll	ll	ll	ll	lm	ll	lm	ll	ll	ll	ll	ll	lm	lm	lm	lm	ll	ll	ll	lm	lm	ll	lm	ll	lm	lm	lm	ll	ll	lm	ll	lm	lm	lm	ll	lm	ll	lm		B1218Sb9(2,2)s	8.986	68	lm	lm	lm	ll
B5962Sb9(3,3)s	6.049	44	lm	ll	--	ll	ll	lm	ll	lm	lm	ll	ll	ll	ll	lm	lm	lm	lm	ll	ll	ll	lm	ll	ll	ll	ll	ll	lm	lm	ll	ll	lm	ll	lm	lm	lm	ll	lm	ll	lm		B1204Sb9(g024120,2)s	9.322	68	lm	lm	lm	lm
B6962Sb9g025820s	6.826	44	lm	ll	--	ll	--	lm	ll	lm	--	ll	ll	ll	--	lm	ll	lm	lm	ll	ll	ll	--	ll	ll	ll	ll	ll	--	lm	ll	ll	--	ll	lm	lm	lm	ll	lm	lm	lm		B6957Sb9g024220s	12.396	68	lm	lm	--	lm
B2160Sb9(5,5)s	9.102	44	lm	ll	lm	ll	ll	lm	ll	lm	ll	ll	ll	ll	ll	lm	lm	lm	lm	ll	ll	ll	lm	lm	ll	ll	ll	ll	lm	lm	ll	ll	lm	ll	lm	lm	lm	ll	lm	lm	lm		B7968Sb9g020396s	15.094	68	--	lm	--	--
B3068Sb9(g021620,2)s	12.426	44	lm	ll	lm	ll	ll	lm	ll	lm	--	ll	ll	ll	lm	lm	lm	lm	lm	ll	ll	ll	lm	lm	ll	lm	ll	lm	lm	lm	ll	ll	lm	lm	lm	lm	lm	ll	lm	lm	lm		B2150Sb9(5,5)s	15.891	68	lm	lm	lm	lm
B1207Sb9(6,7)s	13.254	44	lm	ll	lm	ll	ll	lm	ll	lm	lm	ll	ll	ll	lm	lm	lm	lm	lm	ll	ll	ll	lm	lm	ll	lm	ll	lm	lm	lm	ll	ll	lm	ll	lm	lm	lm	ll	lm	lm	lm		B6961Sb9g025120s	17.432	68	lm	lm	--	ll
B5960Sb9g022800s	13.516	44	ll	ll	lm	ll	ll	lm	ll	lm	lm	ll	ll	ll	lm	--	lm	lm	lm	ll	ll	ll	lm	--	ll	--	ll	lm	--	lm	ll	ll	lm	ll	lm	lm	lm	ll	--	--	lm		B4925Sb9g020460s	19.181	68	ll	lm	--	lm
B423Sb9(12,13)s	15.239	44	lm	ll	lm	ll	ll	lm	ll	lm	lm	ll	ll	ll	lm	lm	lm	lm	lm	ll	ll	ll	lm	lm	ll	ll	ll	ll	lm	lm	ll	ll	lm	ll	lm	lm	lm	ll	lm	lm	lm		B6935Sb9g020810s	21.021	68	lm	lm	--	--
B4943Sb9g026790s	18.705	44	lm	ll	lm	ll	ll	lm	ll	lm	--	--	ll	ll	--	lm	--	lm	lm	ll	lm	ll	lm	lm	ll	lm	lm	lm	lm	lm	ll	ll	lm	ll	lm	lm	lm	ll	lm	--	lm		B6936Sb9g020850s	23.657	68	lm	lm	ll	ll
B4948Sb9(2,3)s	22.47	44	lm	ll	lm	ll	ll	lm	ll	lm	--	lm	ll	ll	lm	lm	ll	lm	lm	ll	lm	ll	lm	--	ll	ll	lm	ll	lm	lm	ll	ll	lm	ll	lm	lm	lm	ll	ll	ll	lm		B6938Sb9g021070s	24.679	68	lm	lm	--	ll
B5972Sb9g027810s	23.593	44	--	ll	lm	ll	ll	lm	ll	lm	--	lm	ll	ll	--	--	ll	lm	--	ll	lm	ll	ll	lm	ll	ll	lm	ll	lm	lm	ll	ll	lm	ll	lm	lm	lm	ll	ll	--	lm		B4002Sb9(2,2)s	29.315	68	ll	lm	lm	ll
B1215Sb9(3,4)s	25.062	44	lm	ll	lm	ll	ll	lm	ll	lm	lm	lm	ll	ll	lm	lm	ll	lm	lm	ll	lm	ll	lm	lm	ll	ll	lm	ll	lm	lm	ll	ll	lm	ll	lm	lm	lm	ll	lm	lm	lm		B7984Sb9g025340s	30.154	68	lm	lm	--	ll
B1219Sb9g027380s	26.445	44	ll	ll	lm	ll	ll	lm	ll	lm	lm	lm	ll	ll	lm	lm	ll	lm	lm	ll	lm	ll	lm	lm	--	ll	lm	ll	lm	lm	ll	ll	lm	ll	lm	lm	lm	ll	ll	lm	lm		B6971Sb9g028250s	30.599	68	lm	lm	ll	ll
B6934Sb9g020630s	29.964	44	ll	ll	ll	ll	ll	lm	ll	lm	--	lm	ll	ll	--	--	ll	lm	lm	ll	lm	ll	lm	--	ll	ll	lm	ll	lm	lm	ll	ll	--	lm	lm	lm	lm	ll	lm	--	--		B3078Sb9(2,2)s	32.178	68	lm	lm	ll	ll
B4930Sb9g021560s	32.16	44	ll	ll	--	ll	ll	lm	ll	lm	lm	lm	ll	ll	--	--	lm	lm	lm	ll	lm	ll	lm	--	ll	ll	lm	ll	lm	lm	ll	ll	lm	lm	lm	lm	lm	ll	lm	--	lm		B4934Sb9(2,2)s	32.838	68	lm	lm	ll	ll
B5941Sb9g019740s	33.623	44	--	ll	lm	ll	ll	lm	ll	lm	--	lm	ll	ll	--	lm	lm	lm	lm	lm	lm	ll	lm	--	ll	ll	lm	ll	lm	--	ll	ll	lm	lm	lm	lm	lm	ll	lm	--	lm		B6946Sb9g023280s	33.705	68	lm	--	--	ll
B2145Sb9(2,2)s	34.248	44	ll	ll	lm	ll	ll	lm	ll	lm	lm	lm	ll	ll	lm	lm	ll	lm	lm	lm	lm	ll	lm	lm	ll	ll	lm	ll	lm	lm	ll	ll	lm	lm	lm	lm	lm	ll	lm	--	lm		B4961Sb9(2,2)s	35.695	68	lm	lm	--	ll
B5904Sb9g004200s	34.292	44	--	ll	ll	lm	--	ll	lm	ll	lm	ll	ll	--	ll	lm	ll	ll	lm	ll	ll	ll	ll	ll	lm	--	ll	ll	--	ll	ll	--	ll	lm	ll	ll	ll	lm	ll	ll	ll		B2171Sb9(2,3)s	36.092	68	lm	lm	lm	ll
B412Sb9(4,4)s	38.591	44	ll	ll	lm	ll	ll	lm	ll	lm	lm	lm	ll	ll	lm	lm	lm	lm	ll	lm	lm	lm	lm	lm	ll	lm	lm	lm	lm	lm	ll	ll	lm	lm	lm	lm	lm	ll	lm	lm	lm		B3083Sb9(3,3)s	36.382	68	ll	lm	lm	ll
B411Sb9(2,3)i	40.394	44	ll	ll	lm	ll	ll	lm	ll	lm	lm	lm	ll	ll	lm	lm	lm	lm	ll	lm	lm	lm	lm	lm	ll	ll	lm	ll	lm	lm	ll	ll	lm	lm	lm	lm	lm	ll	lm	lm	lm		B2184Sb9(6,8)s	37.306	68	lm	lm	lm	ll
B3972Sb9g017160s	41.625	44	ll	ll	--	ll	ll	lm	ll	lm	lm	lm	ll	ll	ll	lm	lm	lm	ll	lm	lm	lm	lm	--	ll	lm	lm	lm	ll	lm	lm	ll	lm	lm	lm	lm	lm	ll	--	--	lm		B443Sb9(18,20)i	37.933	68	lm	lm	lm	ll
B3973Sb9(2,2)s	41.877	44	ll	ll	lm	ll	ll	lm	ll	lm	lm	lm	ll	ll	--	lm	lm	lm	ll	lm	lm	lm	lm	lm	ll	lm	lm	lm	lm	lm	lm	ll	lm	lm	lm	lm	lm	ll	lm	lm	lm		B432Sb9(9,14)s	39.109	68	lm	lm	lm	ll
B6918Sb9g017990s	42.731	44	--	ll	lm	ll	ll	lm	ll	lm	--	lm	ll	ll	--	lm	--	lm	ll	--	lm	lm	lm	--	ll	ll	--	lm	lm	lm	lm	ll	lm	lm	lm	lm	lm	ll	lm	ll	lm		B436Sb9(18,23)i	39.517	68	lm	lm	lm	ll
B3976Sb9g018870s	43.553	44	ll	ll	lm	--	ll	lm	ll	lm	lm	lm	ll	ll	ll	lm	ll	lm	--	lm	lm	lm	lm	--	ll	ll	lm	ll	lm	lm	lm	ll	lm	lm	lm	lm	lm	ll	lm	--	lm		B2183Sb9(3,3)s	39.743	68	lm	lm	ll	ll
B2136Sb9(3,4)s	44.081	44	ll	ll	lm	ll	ll	lm	ll	lm	lm	lm	ll	ll	lm	lm	ll	lm	ll	lm	lm	lm	lm	lm	ll	ll	lm	ll	lm	lm	lm	ll	lm	lm	lm	lm	lm	ll	lm	lm	lm		B6974Sb9g029030s	40.61	68	ll	lm	--	ll
B410Sb9(2,2)s	44.751	44	ll	ll	lm	ll	ll	lm	ll	lm	lm	lm	ll	ll	lm	lm	lm	lm	ll	lm	lm	lm	lm	lm	ll	ll	lm	ll	lm	lm	lm	ll	lm	lm	lm	lm	lm	ll	lm	lm	lm		B5985Sb9(2,2)s	41.138	68	lm	lm	ll	ll
B4894Sb9g005250s	46.73	44	ll	ll	lm	ll	ll	--	ll	lm	--	lm	ll	ll	lm	ll	ll	lm	ll	lm	lm	lm	lm	--	ll	--	lm	lm	lm	lm	lm	ll	lm	lm	lm	lm	lm	ll	lm	--	lm		B5975Sb9(2,2)s	42.231	68	lm	lm	--	ll
B4909Sb9g008090s	46.902	44	ll	ll	lm	ll	ll	lm	ll	lm	--	lm	--	ll	--	ll	lm	lm	ll	lm	lm	lm	lm	--	ll	--	lm	lm	lm	lm	lm	ll	lm	lm	lm	lm	lm	ll	lm	lm	lm		B5953Sb9g021980s	44.477	68	lm	lm	lm	ll
B3035Sb9(6,8)s	47.665	44	ll	ll	lm	ll	ll	lm	ll	lm	lm	lm	ll	ll	lm	ll	lm	lm	ll	lm	lm	lm	lm	lm	ll	ll	lm	ll	lm	lm	lm	ll	lm	lm	lm	lm	lm	ll	lm	lm	lm		B4927Sb9g021290s	45.068	68	--	lm	--	--
B3059Sb9(g019130,2)s	48.034	44	ll	ll	lm	ll	ll	lm	ll	lm	--	lm	ll	ll	ll	lm	lm	lm	ll	lm	lm	lm	lm	--	ll	ll	lm	ll	lm	lm	lm	ll	lm	lm	lm	lm	lm	ll	lm	ll	lm		B431Sb9(5,5)s	46.542	68	lm	lm	lm	ll
B5916Sb9(2,2)s	49.785	44	ll	ll	--	ll	ll	lm	ll	lm	lm	lm	ll	ll	ll	ll	lm	lm	ll	--	lm	lm	lm	ll	ll	ll	lm	ll	lm	lm	lm	ll	lm	lm	lm	lm	lm	ll	lm	--	lm		B422Sb9(3,5)s	47.49	68	lm	lm	lm	ll
B7966Sb9g019610s	50.595	44	ll	ll	lm	ll	ll	--	ll	--	--	--	ll	ll	ll	--	lm	--	ll	lm	lm	lm	lm	lm	ll	ll	lm	ll	lm	lm	ll	ll	--	lm	lm	--	lm	ll	lm	ll	lm		B7974Sb9g022765s	48.744	68	--	lm	lm	--
B3954Sb9(3,3)s	54.514	44	ll	ll	lm	ll	ll	lm	ll	lm	lm	lm	ll	ll	ll	ll	lm	lm	ll	lm	lm	lm	ll	--	ll	ll	lm	ll	ll	lm	lm	ll	lm	lm	lm	lm	lm	ll	lm	lm	lm		B421Sb9g021400s	49.269	68	lm	lm	lm	ll
B3024Sb9(g004380,2)s	55.188	44	ll	ll	lm	ll	ll	--	ll	lm	lm	lm	ll	ll	lm	ll	lm	lm	ll	lm	lm	lm	ll	--	ll	ll	lm	ll	ll	lm	lm	ll	lm	lm	lm	lm	lm	ll	lm	lm	lm		B6959Sb9g024940s	50.283	68	lm	ll	--	ll
B7927Sb9g004740s	56.449	44	ll	ll	lm	ll	ll	--	ll	lm	--	lm	ll	ll	--	ll	ll	lm	ll	--	lm	lm	ll	--	ll	ll	lm	ll	ll	--	--	ll	lm	lm	lm	lm	lm	ll	lm	--	lm		B6922Sb9g018870s	51.2	68	lm	lm	--	--
B5906Sb9g004290i	58.067	44	ll	ll	--	ll	ll	--	ll	--	ll	lm	ll	ll	lm	ll	lm	lm	ll	lm	lm	lm	ll	--	ll	ll	lm	ll	ll	lm	lm	ll	lm	lm	lm	lm	lm	ll	lm	--	--		B6977Sb9(2,3)s	57.751	68	ll	--	lm	ll
B5899Sb9g004000s	62.44	44	ll	ll	lm	ll	ll	--	ll	lm	--	lm	ll	ll	lm	ll	--	ll	--	lm	lm	lm	ll	--	ll	--	lm	lm	ll	ll	lm	ll	lm	lm	lm	lm	lm	ll	lm	lm	lm		B5958Sb9g022670s	61.391	68	lm	lm	lm	--
B2110Sb9(4,4)s	63.186	44	ll	ll	lm	ll	ll	lm	ll	lm	lm	lm	ll	ll	lm	ll	ll	ll	ll	lm	lm	lm	ll	lm	ll	lm	lm	ll	ll	ll	lm	ll	lm	lm	lm	lm	lm	ll	lm	lm	lm		B5955Sb9g022450s	69.072	68	lm	lm	--	--
B4882Sb9(g002710,2)s	69.149	44	ll	ll	ll	ll	ll	ll	ll	lm	lm	lm	ll	ll	ll	ll	lm	ll	ll	lm	lm	lm	ll	lm	ll	lm	lm	lm	ll	ll	lm	ll	lm	lm	lm	lm	ll	ll	--	lm	lm
B3940Sb9(2,3)s	71.28	44	ll	ll	ll	ll	ll	ll	ll	lm	lm	lm	ll	ll	--	ll	lm	ll	ll	lm	lm	lm	ll	lm	ll	lm	lm	ll	ll	ll	lm	ll	lm	lm	lm	lm	ll	ll	lm	ll	lm
B4883Sb9g002710s	73.079	44	ll	ll	ll	ll	ll	--	ll	lm	lm	ll	ll	ll	--	ll	lm	ll	ll	lm	lm	lm	ll	lm	ll	lm	lm	ll	ll	ll	lm	ll	lm	lm	lm	--	ll	--	--	ll	lm
B2100Sb9g002510s	74.573	44	ll	ll	ll	ll	ll	lm	ll	lm	--	lm	ll	ll	lm	ll	lm	ll	ll	lm	lm	lm	--	lm	ll	lm	lm	ll	ll	ll	lm	ll	lm	lm	lm	lm	ll	lm	lm	lm	lm
B5883Sb9g001910s	77.315	44	ll	ll	ll	ll	ll	--	ll	lm	--	lm	ll	ll	--	ll	lm	ll	ll	lm	lm	lm	ll	--	ll	--	lm	ll	ll	ll	lm	ll	lm	lm	ll	lm	ll	lm	lm	--	lm
B4875Sb9(g001580,2)s	78.677	44	ll	ll	ll	ll	ll	lm	ll	--	--	lm	ll	ll	--	ll	lm	ll	ll	lm	lm	lm	ll	lm	lm	lm	lm	ll	ll	ll	lm	ll	lm	lm	ll	lm	ll	lm	lm	lm	lm
B4878Sb9g002225s	79.444	44	ll	ll	ll	ll	ll	ll	ll	ll	lm	lm	ll	ll	--	ll	lm	--	ll	lm	lm	lm	ll	--	ll	lm	lm	ll	ll	ll	lm	ll	--	lm	ll	lm	ll	lm	lm	--	lm
B2097Sb9g001700s	80.026	44	lm	lm	lm	lm	lm	lm	lm	ll	lm	ll	lm	lm	ll	lm	--	lm	lm	--	ll	lm	lm	ll	lm	lm	ll	lm	lm	lm	lm	lm	lm	ll	lm	ll	lm	lm	ll	ll	ll
B3938Sb9g001700s	82.683	44	lm	lm	--	lm	lm	lm	lm	ll	lm	ll	lm	lm	ll	lm	ll	lm	lm	ll	ll	lm	--	ll	lm	ll	ll	ll	lm	lm	lm	lm	--	ll	lm	ll	lm	--	ll	ll	ll
B5886Sb9g002180s	84.238	44	lm	lm	--	lm	lm	lm	lm	ll	--	ll	ll	lm	ll	lm	lm	lm	lm	ll	ll	lm	--	ll	lm	ll	ll	--	lm	lm	--	lm	--	ll	lm	ll	lm	lm	ll	ll	ll
B3013Sb9g001930s	89.64	44	lm	ll	lm	lm	lm	lm	--	ll	ll	ll	ll	--	ll	lm	lm	lm	lm	ll	ll	ll	--	ll	lm	lm	ll	lm	lm	lm	ll	lm	ll	ll	lm	ll	lm	ll	ll	ll	ll
B3936Sb9(2,2)s	92.477	44	lm	ll	--	lm	lm	lm	lm	ll	--	ll	ll	lm	ll	lm	lm	lm	lm	ll	ll	ll	ll	ll	ll	lm	ll	lm	lm	lm	ll	lm	ll	ll	lm	ll	lm	ll	ll	ll	ll
B390Sb9(g001920,2)s	95.028	44	lm	ll	lm	lm	lm	lm	lm	ll	lm	ll	ll	lm	ll	lm	ll	lm	lm	ll	ll	ll	ll	ll	lm	ll	ll	ll	lm	lm	ll	lm	ll	ll	lm	ll	lm	ll	ll	ll	ll
B5885Sb9g002060s	96.751	44	lm	ll	--	ll	--	lm	lm	ll	--	ll	ll	lm	ll	--	ll	--	lm	ll	ll	ll	ll	ll	lm	ll	ll	ll	lm	lm	ll	lm	ll	ll	--	ll	lm	ll	ll	ll	ll
B3011Sb9(2,2)s	98.268	44	lm	ll	lm	--	lm	lm	lm	ll	lm	ll	ll	lm	ll	lm	ll	lm	lm	ll	ll	ll	ll	ll	ll	ll	ll	ll	lm	lm	ll	lm	ll	ll	lm	ll	lm	ll	ll	ll	ll
B2096Sb9(2,4)s	98.878	44	lm	ll	lm	lm	lm	lm	lm	ll	lm	ll	ll	lm	ll	lm	lm	lm	lm	ll	ll	ll	ll	ll	ll	ll	ll	ll	lm	lm	ll	lm	ll	ll	lm	ll	lm	ll	ll	ll	ll
B5881Sb9g001450s	100.12	44	lm	ll	--	--	--	lm	lm	ll	ll	ll	ll	--	ll	--	--	lm	lm	ll	ll	ll	ll	ll	ll	ll	ll	ll	lm	lm	ll	lm	ll	ll	lm	ll	lm	ll	ll	ll	ll
B1134Sb9(4,4)s	101.895	44	lm	ll	lm	lm	lm	lm	lm	ll	lm	ll	ll	lm	ll	lm	ll	lm	ll	ll	ll	ll	ll	ll	ll	ll	ll	ll	lm	lm	ll	lm	ll	ll	lm	ll	lm	ll	ll	ll	ll
B6872Sb9(2,2)s	108.474	44	ll	ll	lm	ll	lm	--	--	ll	ll	ll	ll	lm	ll	lm	ll	lm	ll	ll	ll	ll	ll	ll	ll	ll	ll	ll	--	lm	ll	lm	ll	ll	--	ll	lm	ll	ll	ll	ll
[truncated: 161 more columns]

[truncated: 1 more sheets: Chr10]
