# Supplementary material for: Recent polyploidization events in three Saccharum founding species
Source: Plant Biotechnol J. 2018 Jul 24;17(1):264–74. doi: 10.1111/pbi.12962 (PMC6330536; doi:10.1111/pbi.12962)
Supplement: Supplementary file 3 — Table S2 Genetic maps for S. robustum. [file PBI-17-264-s005.xlsx]

## Sheet: readme
Supplemental Table 2 The distribution of bin markers in linkage groups of Saccharum species Locus: the SNP locus based on Sorghum gene model. For example B4447Sb4g06900s, bin44447 homologous to Sb4g06900 which is SNP; Group: Linkage group number. Position : the genetic map location (cM). The blue color indicated "nn", The pink color indicated "np"( same pattern as parent S. robustum). White space…

## Sheet: Chr01
Locus	Group	Position	Chr01																																								Locus	Group	Position	Chr01
B1343Sb1(3,3)s	7	0	np	np	nn	nn	np	nn	np	nn	nn	nn	np	nn	nn	nn	nn	nn	nn	nn	nn	nn	nn	nn	nn	np	nn	np	np	nn	nn	nn	nn	nn	nn	np	np	np	nn	nn	nn		B4108Sb1(2,2)s	8	0	--	nn	nn	nn
B4183Sb1(2,2)s	7	1.882	np	np	nn	--	--	nn	np	np	nn	nn	np	nn	nn	nn	nn	nn	nn	nn	nn	nn	nn	nn	nn	--	nn	nn	nn	nn	np	nn	nn	nn	nn	nn	--	np	nn	nn	nn		B2678Sb1g018450s	8	1.923	np	np	np	--
B2748Sb1(4,4)s	7	3.511	nn	np	nn	np	np	nn	np	np	nn	nn	np	nn	nn	nn	nn	nn	nn	nn	nn	nn	nn	nn	nn	np	nn	nn	np	nn	nn	nn	nn	nn	nn	np	np	np	nn	nn	nn		B1286Sb1(g017890,2)s	8	4.941	np	nn	nn	nn
B1338Sb1(3,3)s	7	5.245	nn	np	nn	nn	np	nn	np	np	nn	nn	np	nn	nn	nn	nn	nn	nn	nn	nn	nn	nn	nn	nn	np	nn	nn	np	nn	np	nn	nn	nn	nn	np	np	np	nn	nn	nn		B2671Sb1g017310s	8	5.616	np	nn	nn	nn
B725Sb1(6,7)s	7	7.168	nn	np	nn	np	np	nn	np	np	nn	nn	np	nn	nn	nn	np	nn	nn	nn	nn	nn	nn	nn	nn	np	nn	np	np	nn	np	nn	nn	nn	nn	np	np	np	nn	nn	nn		B1285Sb1g017840s	8	7.915	np	nn	nn	nn
B744Sb1g049780s	7	8.274	--	np	nn	np	--	nn	np	np	np	nn	np	nn	nn	nn	np	nn	nn	nn	nn	nn	nn	nn	nn	np	nn	np	np	nn	np	nn	nn	nn	nn	np	np	np	nn	nn	nn		B1933Sb1(2,2)s	8	8.356	--	nn	nn	nn
B19Sb1(8,11)s	7	9.428	np	np	nn	np	np	nn	np	np	nn	nn	np	nn	nn	nn	nn	nn	nn	nn	nn	nn	nn	nn	nn	np	nn	np	np	nn	np	nn	nn	nn	nn	np	np	np	nn	nn	nn		B1932Sb1(3,3)s	8	9.958	np	nn	nn	nn
B2002Sb1(6,6)s	7	10.622	np	np	nn	np	np	nn	np	np	nn	nn	np	nn	nn	nn	nn	nn	nn	nn	nn	nn	nn	nn	nn	nn	nn	nn	np	nn	np	nn	nn	nn	nn	np	np	np	nn	nn	nn		B2648Sb1(g010990,2)s	8	12.427	np	np	nn	nn
B2016Sb1g049780s	7	11.471	--	np	nn	np	np	nn	np	--	np	nn	np	nn	nn	nn	--	nn	nn	nn	nn	nn	nn	nn	nn	--	nn	nn	np	nn	np	nn	nn	nn	nn	np	np	np	nn	nn	nn		B3346Sb1g009530s	8	14.366	nn	--	nn	np
B269Sb1(6,7)i	7	12.253	np	np	nn	np	np	nn	np	nn	nn	nn	np	nn	nn	nn	nn	nn	nn	nn	nn	nn	nn	nn	nn	np	nn	nn	np	nn	np	nn	nn	nn	nn	np	np	np	nn	nn	nn		B4880Sb1g004720s	8	15.156	np	np	nn	nn
B1330Sb1(5,5)s	7	13.937	np	np	nn	np	np	nn	np	np	nn	nn	np	nn	nn	nn	nn	nn	nn	nn	nn	nn	nn	nn	nn	np	nn	nn	np	nn	np	nn	nn	np	nn	np	np	np	nn	nn	nn		B2636Sb1(2,2)s	8	19.258	np	np	nn	--
B3408Sb1g035880s	7	14.405	--	np	nn	nn	np	nn	np	--	nn	nn	--	nn	nn	nn	nn	nn	nn	nn	nn	nn	nn	nn	nn	--	nn	nn	np	nn	np	nn	nn	np	nn	--	np	--	nn	nn	nn		B1264Sb1(g007170,3)i	8	19.481	np	np	nn	np
B275Sb1(4,7)s	7	16.259	np	np	nn	np	np	nn	np	np	np	nn	np	nn	nn	nn	nn	nn	nn	nn	nn	nn	np	nn	nn	np	nn	nn	np	nn	np	nn	nn	nn	nn	np	np	np	nn	nn	nn		B2650Sb1g011310s	8	21.076	np	np	nn	--
B4147Sb1g034230s	7	18.767	--	nn	nn	--	np	nn	nn	--	nn	nn	np	nn	nn	nn	nn	nn	nn	nn	nn	nn	--	nn	nn	nn	nn	nn	np	nn	--	nn	nn	--	nn	--	np	np	np	nn	nn		B654Sb1(4,5)s	8	21.443	np	np	nn	np
B244Sb1g033720s	7	20.639	--	nn	nn	np	np	nn	np	np	nn	nn	np	nn	nn	nn	nn	nn	nn	nn	nn	nn	nn	nn	nn	np	nn	np	np	nn	np	nn	nn	np	nn	np	np	np	np	nn	nn		B642Sb1(2,2)s	8	21.775	np	np	nn	nn
B710Sb1(g032750,2)s	7	21.039	np	nn	np	np	nn	np	np	np	nn	np	nn	nn	np	nn	nn	np	np	np	np	nn	nn	np	np	np	np	nn	np	np	--	nn	np	nn	nn	nn	nn	np	np	nn	np		B2646Sb1g009800s	8	22.153	np	np	nn	nn
B5131Sb3g013100s	7	22.355	np	np	nn	nn	nn	np	--	nn	nn	nn	np	nn	--	--	nn	nn	nn	np	nn	nn	nn	nn	nn	--	nn	--	np	--	np	np	nn	np	np	np	nn	--	np	--	nn		B643Sb1(3,3)s	8	22.963	np	np	nn	np
B248Sb1g035310s	7	27.638	np	np	nn	np	np	np	np	np	np	nn	np	nn	nn	np	nn	nn	nn	nn	nn	nn	nn	nn	--	np	nn	nn	np	nn	np	np	nn	np	np	np	np	np	np	np	nn		B652Sb1(6,6)s	8	23.646	np	np	nn	np
B1979Sb1(2,2)s	7	29.506	np	np	nn	np	np	np	np	nn	nn	nn	np	nn	nn	np	nn	nn	nn	nn	nn	nn	nn	nn	nn	np	nn	nn	np	nn	np	np	nn	np	np	np	np	np	np	nn	nn		B1265Sb1g007340s	8	24.36	np	np	nn	np
B1975Sb1g033980s	7	30.877	--	np	nn	nn	np	np	nn	nn	nn	nn	np	nn	nn	np	nn	nn	nn	nn	nn	nn	nn	nn	nn	--	nn	np	nn	nn	np	--	nn	np	np	--	np	nn	nn	np	nn		B3Sb1(7,7)s	8	25.303	np	np	nn	np
B4981Sb1g034120s	7	32.442	nn	np	nn	nn	--	--	nn	nn	--	nn	np	nn	nn	--	nn	nn	nn	nn	nn	nn	nn	nn	nn	np	nn	np	nn	nn	nn	--	nn	np	np	--	--	nn	nn	--	nn		B639Sb1(8,8)s	8	26.937	np	np	nn	np
B15Sb1(2,2)s	7	34.823	np	np	nn	nn	np	np	nn	nn	np	nn	np	nn	nn	np	nn	nn	nn	nn	nn	nn	nn	nn	nn	nn	nn	nn	nn	nn	np	np	nn	np	np	np	np	np	np	np	nn		B658Sb1(2,4)s	8	27.776	np	np	nn	np
B4152Sb1g035540s	7	35.769	--	np	nn	--	np	--	np	nn	--	nn	np	nn	nn	np	nn	nn	nn	nn	nn	nn	nn	nn	nn	--	nn	nn	--	nn	np	np	nn	np	--	np	np	np	np	np	nn		B1907Sb1g006910s	8	28.649	np	np	nn	np
B253Sb1(3,3)s	7	36.624	np	np	nn	nn	np	np	nn	nn	np	nn	np	nn	nn	np	nn	nn	nn	nn	nn	nn	nn	nn	nn	nn	nn	nn	nn	nn	np	np	nn	np	np	np	nn	np	np	np	nn		B665Sb1g011840s	8	29.378	np	np	nn	np
B2724Sb1g034875s	7	39.067	nn	np	nn	nn	np	--	nn	nn	np	nn	np	nn	nn	--	nn	nn	nn	nn	nn	nn	nn	nn	nn	nn	nn	nn	nn	nn	--	np	nn	np	np	np	np	np	--	--	nn		B217Sb1(3,3)s	8	30.529	np	np	nn	np
B1984Sb1(4,4)s	7	39.418	nn	np	nn	nn	np	np	nn	nn	np	nn	np	nn	nn	np	nn	nn	nn	nn	nn	nn	nn	nn	nn	nn	nn	nn	nn	nn	nn	np	nn	np	np	np	nn	np	np	nn	nn		B669Sb1(5,5)s	8	31.742	np	np	nn	nn
B1982Sb1(2,2)i	7	40.757	--	np	nn	nn	np	np	nn	nn	np	nn	np	nn	nn	np	nn	nn	nn	nn	nn	nn	nn	nn	nn	np	nn	np	nn	nn	np	np	nn	np	np	np	nn	np	np	--	nn		B1903Sb1(g003940,2)s	8	36.059	np	np	nn	np
B1988Sb1(g036200,4)s	7	41.648	np	np	nn	nn	np	np	nn	nn	np	nn	np	nn	nn	np	np	nn	nn	nn	nn	nn	nn	nn	nn	np	nn	np	nn	nn	np	np	nn	np	np	np	nn	np	np	nn	nn		B1909Sb1g007880s	8	37.65	np	np	nn	np
B1994Sb1(g037420,6)s	7	42.038	np	np	nn	nn	np	np	np	nn	np	nn	np	nn	nn	np	np	nn	nn	nn	nn	nn	nn	nn	nn	np	nn	np	nn	nn	np	np	nn	np	np	np	nn	np	np	--	nn		B2642Sb1(g008450,2)s	8	38.338	np	np	nn	np
B2729Sb1(g036200,2)s	7	43.653	nn	np	nn	nn	np	np	nn	nn	np	nn	np	nn	nn	np	np	nn	nn	nn	nn	nn	nn	nn	nn	nn	nn	nn	nn	nn	--	np	nn	np	np	np	nn	np	nn	--	nn		B4887Sb1g008600s	8	40.287	np	--	nn	np
B3411Sb1g036200s	7	44.627	--	np	nn	nn	--	--	nn	nn	nn	nn	np	nn	nn	--	np	nn	nn	nn	nn	nn	nn	nn	nn	np	nn	np	nn	nn	np	--	nn	np	np	np	nn	np	np	--	nn		B655Sb1(3,4)s	8	42.887	np	np	nn	np
B2730Sb1(g036200,2)s	7	45.464	nn	np	nn	nn	np	--	nn	nn	np	nn	np	nn	nn	np	np	nn	nn	nn	nn	nn	nn	nn	nn	np	nn	np	nn	nn	--	np	nn	np	np	np	nn	np	np	--	nn		B3341Sb1(2,2)s	8	44.22	nn	nn	np	nn
B4163Sb1g037430s	7	45.955	nn	np	nn	nn	np	np	np	nn	nn	nn	np	nn	nn	--	np	nn	nn	nn	nn	nn	nn	nn	nn	--	nn	np	nn	nn	np	--	nn	--	np	--	nn	--	nn	--	nn		B3345Sb1(g009530,2)i	8	45.763	np	np	nn	np
B4151Sb1g035400s	7	48.016	np	nn	np	--	nn	--	np	np	nn	--	nn	np	--	nn	nn	np	np	--	np	np	np	--	np	--	np	nn	np	np	nn	nn	np	nn	np	nn	nn	nn	nn	nn	np		B4073Sb1g009090s	8	46.846	nn	nn	np	--
B1983Sb1g035750s	7	48.991	np	nn	--	--	nn	nn	np	np	nn	np	nn	np	--	nn	nn	np	np	np	np	np	np	--	np	np	np	nn	np	np	nn	nn	np	nn	np	nn	np	nn	nn	nn	np		B212Sb1(g009530,2)s	8	48.094	np	np	nn	np
B2733Sb1g036740i	7	49.79	np	nn	np	np	nn	np	np	np	nn	--	nn	np	--	nn	nn	np	np	np	np	np	np	nn	np	--	np	nn	np	--	nn	nn	np	nn	--	nn	np	nn	nn	nn	np		B4889Sb1g008920s	8	48.786	nn	nn	nn	nn
B18Sb1(3,3)s	7	49.858	np	nn	np	np	nn	np	np	np	nn	np	nn	np	np	nn	nn	np	np	np	np	np	np	np	np	np	np	nn	np	np	nn	nn	np	nn	np	nn	np	nn	nn	nn	np		B3344Sb1g009370s	8	49.057	nn	nn	--	--
B4160Sb1(2,3)s	7	50.033	nn	np	nn	nn	np	nn	np	nn	nn	nn	np	nn	nn	np	np	nn	nn	nn	nn	nn	nn	nn	nn	np	nn	np	nn	nn	np	np	nn	np	np	np	nn	np	np	--	nn		B2643Sb1(5,5)i	8	51.643	nn	nn	np	nn
B2622Sb0598s002020s	7	52.184	np	nn	np	np	nn	nn	np	np	np	np	nn	np	--	np	nn	np	np	np	np	np	np	--	np	--	np	--	np	np	nn	nn	np	nn	np	nn	nn	nn	nn	nn	np		B4907Sb1g012450s	8	52.82	nn	nn	nn	np
B4154Sb1(g036200,3)s	7	53.341	nn	np	nn	nn	np	np	nn	nn	nn	nn	np	nn	nn	np	np	nn	nn	nn	nn	nn	nn	nn	nn	nn	nn	np	nn	nn	--	np	nn	--	np	nn	nn	np	np	--	nn		B3750Sb5g008690s	8	54.291	nn	np	nn	nn
B1992Sb1(2,2)s	7	55.45	np	nn	nn	np	nn	np	nn	np	nn	np	nn	np	--	nn	nn	np	np	np	np	np	np	nn	np	np	np	nn	np	np	nn	nn	np	nn	np	nn	np	nn	nn	nn	np		B4093Sb1g014050s	8	55.928	np	nn	--	nn
B1435Sb3g010650s	7	56.784	nn	np	nn	nn	np	np	nn	nn	--	nn	np	nn	np	nn	nn	nn	np	nn	nn	nn	nn	nn	nn	nn	nn	nn	nn	nn	--	np	nn	np	np	nn	np	np	--	nn	nn		B3355Sb1g012790s	8	57.164	nn	nn	--	np
B259Sb1(6,9)i	7	57.012	np	nn	np	np	nn	np	nn	np	nn	np	nn	np	np	nn	nn	np	np	np	np	np	np	nn	np	np	np	nn	np	np	nn	nn	np	nn	np	nn	np	nn	nn	nn	nn		B3362Sb1(2,2)s	8	57.852	nn	nn	nn	nn
B257Sb1(2,2)s	7	58.45	np	nn	np	nn	nn	np	nn	np	nn	np	nn	np	np	nn	nn	np	np	np	np	np	np	nn	np	nn	np	nn	np	np	nn	nn	np	nn	np	nn	np	nn	nn	nn	nn		B4085Sb1g012450s	8	58.457	--	nn	nn	--
B1997Sb1(g038580,3)s	7	60.061	np	nn	np	--	nn	np	nn	np	nn	np	nn	np	--	nn	np	np	np	np	np	np	np	nn	np	np	np	np	np	np	nn	nn	np	nn	np	nn	np	nn	nn	nn	nn		B1899Sb1(2,2)s	8	61.259	nn	nn	nn	nn
B2009Sb1g044800s	7	62.365	np	nn	np	np	nn	np	nn	--	nn	--	nn	np	--	nn	nn	np	nn	np	np	np	np	nn	--	np	np	np	np	np	nn	nn	np	nn	np	nn	np	nn	nn	nn	nn		B5462Sb8g021110s	8	62.653	--	np	nn	--
B732Sb1(10,10)s	7	64.565	nn	np	nn	nn	np	nn	np	nn	np	nn	np	nn	nn	np	nn	nn	np	nn	nn	nn	nn	np	nn	nn	nn	nn	nn	nn	np	np	nn	np	np	np	nn	np	np	nn	np		B3749Sb5g008280s	8	68.68	nn	--	nn	--
B737Sb1(4,4)i	7	66.365	nn	np	nn	nn	np	nn	np	nn	nn	nn	np	nn	nn	np	nn	nn	np	nn	nn	nn	nn	np	nn	nn	nn	nn	nn	nn	np	np	nn	np	np	np	nn	np	np	nn	np		B3046Sb5(2,2)s	8	73.19	nn	np	nn	nn
B3439Sb1g050280s	7	67.953	nn	np	nn	nn	--	nn	np	nn	--	nn	np	nn	nn	--	nn	nn	np	nn	nn	nn	nn	--	nn	nn	nn	nn	nn	nn	nn	np	nn	np	np	nn	nn	np	--	nn	--
B280Sb2(3,3)s	7	68.859	np	nn	np	np	np	np	np	nn	nn	np	nn	nn	--	nn	nn	np	np	np	np	np	np	np	np	nn	np	nn	nn	np	np	nn	np	nn	np	nn	np	nn	nn	nn	np
B4177Sb1g043810s	7	69.725	nn	np	nn	nn	--	nn	np	nn	--	nn	np	nn	nn	--	nn	nn	np	nn	nn	nn	--	nn	nn	nn	nn	nn	nn	nn	nn	--	nn	np	--	np	nn	np	--	nn	np
B3437Sb1g049280s	7	72.182	nn	nn	nn	nn	np	nn	np	nn	--	nn	--	nn	--	nn	nn	nn	nn	nn	nn	nn	nn	--	nn	nn	nn	nn	nn	nn	--	np	nn	np	nn	nn	nn	np	np	--	nn
B4178Sb1(2,2)s	7	73.073	--	np	nn	nn	np	nn	np	nn	nn	nn	np	nn	nn	np	nn	nn	np	nn	nn	nn	nn	nn	nn	nn	nn	nn	nn	nn	--	np	nn	np	np	nn	nn	nn	nn	--	np
B3432Sb1(3,3)s	7	76.017	nn	nn	nn	nn	np	nn	np	nn	nn	nn	np	nn	nn	nn	nn	nn	np	nn	nn	nn	nn	nn	nn	nn	nn	nn	nn	nn	np	np	nn	np	np	np	nn	np	nn	nn	np
Locus	Group	Position	Chr01																																								Locus	Group	Position	Chr01
B719Sb1|598(3,3)s	18	0	np	np	np	np	np	nn	np	np	np	np	np	nn	nn	np	nn	np	np	np	np	np	np	nn	nn	np	np	nn	np	np	np	np	np	np	np	np	np	np	nn	np	np		B5048Sb2g023230s	19	0	--	np	np	nn
B4868Sb0598s002020s	18	4.959	np	np	--	np	np	nn	np	np	--	np	np	nn	nn	np	nn	np	np	--	np	np	--	np	nn	--	np	nn	np	np	np	np	np	np	np	np	np	--	nn	--	np		B2637Sb1g007690s	19	1.292	np	nn	np	np
B4173Sb1g042400s	18	10.078	np	np	--	--	np	nn	np	np	--	--	np	nn	nn	np	nn	nn	np	np	np	nn	nn	nn	--	--	np	nn	np	np	np	np	np	nn	np	np	np	np	nn	--	np		B1930Sb1(2,2)s	19	6.285	np	nn	np	np
B3405Sb1(2,2)s	18	10.786	np	np	np	np	np	nn	nn	np	nn	np	np	nn	nn	np	nn	np	np	np	np	np	--	np	nn	np	np	nn	nn	np	np	np	np	np	np	np	np	nn	nn	nn	np		B4927Sb1g018400s	19	10.632	np	nn	--	--
B2723Sb1(2,2)s	18	11.674	np	np	--	np	np	--	nn	np	nn	np	np	nn	nn	np	nn	np	np	np	np	np	--	np	nn	nn	np	nn	nn	np	np	np	np	np	np	np	np	nn	nn	np	np		B3449Sb2g004570s	19	13.921	np	nn	--	--
B4998Sb1g043550s	18	13.052	np	np	nn	--	--	--	nn	nn	np	np	np	nn	--	--	nn	nn	np	--	np	nn	nn	nn	nn	np	np	nn	nn	np	--	np	--	nn	np	np	np	nn	nn	nn	np		B1263Sb1g006470s	19	15.467	np	np	nn	nn
B4991Sb1g038010s	18	14.687	--	np	np	--	np	np	nn	np	nn	np	np	nn	nn	nn	nn	nn	np	--	np	nn	--	--	nn	--	np	nn	nn	np	np	np	np	nn	np	--	--	nn	nn	nn	np		B4099Sb1g016570s	19	17.659	np	np	--	nn
B2727Sb1g035860s	18	15.853	np	np	np	np	np	np	nn	np	nn	np	np	nn	nn	np	nn	np	np	np	np	np	--	--	nn	np	np	np	nn	np	--	--	np	nn	np	np	np	nn	nn	--	np		B2684Sb1(3,3)s	19	20.048	np	nn	np	nn
B4984Sb1g035620s	18	16.914	np	np	np	np	np	--	nn	np	np	np	np	nn	nn	--	nn	np	np	np	np	np	--	--	nn	--	--	nn	nn	np	np	np	--	nn	np	np	np	nn	nn	--	nn		B1262Sb1(2,2)s	19	20.719	np	np	np	nn
B3406Sb1(2,3)s	18	17.884	np	np	np	np	np	np	nn	np	np	np	np	nn	nn	np	nn	np	np	np	np	np	nn	nn	nn	np	np	nn	nn	np	np	np	np	nn	np	np	np	nn	nn	np	np		B1934Sb1(2,2)s	19	23.631	np	nn	--	--
B4156Sb1g037080s	18	18.468	np	--	--	--	np	np	nn	np	--	np	--	nn	nn	np	nn	np	np	np	np	nn	nn	nn	nn	np	np	nn	nn	np	np	np	np	nn	np	--	np	nn	nn	--	np		B3349Sb1g010820s	19	25.365	np	nn	np	nn
B2746Sb1g044110s	18	19.978	np	np	np	np	np	np	nn	np	np	np	np	nn	nn	--	nn	nn	np	np	np	nn	np	--	nn	nn	np	nn	nn	np	--	np	np	nn	np	np	np	nn	nn	--	--		B1910Sb1(5,5)s	19	29.06	np	nn	np	nn
B250Sb1(g036470,5)s	18	20.973	np	np	np	np	np	np	nn	np	np	np	np	nn	nn	np	nn	np	np	np	np	nn	np	np	nn	np	np	nn	nn	np	np	np	np	nn	np	np	np	nn	nn	np	np		B1904Sb1(3,3)i	19	29.826	np	nn	np	nn
B4165Sb1(g037510,2)s	18	22.22	np	np	--	--	np	np	nn	np	--	np	np	nn	nn	np	nn	nn	np	np	np	nn	nn	--	nn	nn	np	nn	nn	np	--	np	np	nn	--	np	np	nn	nn	--	np		B4925Sb1g018390s	19	30.719	np	nn	--	nn
B1339Sb1g041650s	18	23.125	np	np	np	np	np	nn	nn	np	np	np	np	nn	nn	np	nn	nn	np	np	np	nn	np	--	nn	np	np	nn	nn	np	np	np	np	--	np	np	np	nn	nn	--	np		B3354Sb1(3,4)s	19	31.343	np	nn	np	nn
B1344Sb1g043930s	18	23.812	np	np	np	np	np	nn	nn	nn	--	np	np	nn	nn	np	nn	nn	np	np	np	nn	nn	--	nn	np	np	nn	nn	np	np	np	np	nn	np	np	np	nn	nn	--	np		B662Sb1(7,9)s	19	32.17	np	nn	nn	nn
B731Sb1(9,13)i	18	24.748	np	np	np	np	np	np	nn	np	np	np	np	nn	nn	np	nn	nn	np	np	np	nn	nn	np	nn	np	np	nn	nn	np	np	np	np	nn	np	np	np	nn	nn	np	np		B4914Sb1g013930s	19	32.457	np	nn	--	nn
B2732Sb1(g036470,2)s	18	25.432	np	np	np	np	np	nn	nn	--	np	np	np	nn	nn	np	nn	np	np	np	np	nn	nn	np	nn	--	np	nn	nn	np	np	np	np	nn	np	np	np	nn	nn	np	np		B1923Sb1g013930s	19	33.1	np	nn	np	nn
B1347Sb1(5,8)s	18	25.988	nn	nn	nn	nn	nn	np	np	nn	nn	nn	nn	np	np	nn	np	np	nn	nn	nn	np	np	nn	np	np	nn	np	np	nn	nn	nn	nn	np	nn	nn	nn	np	np	nn	nn		B2656Sb1g012470s	19	33.748	np	nn	--	--
B4169Sb1g042060s	18	26.708	np	np	np	np	np	--	nn	--	--	np	np	nn	nn	np	nn	nn	np	np	np	nn	--	--	nn	np	np	np	nn	np	np	np	--	nn	np	np	np	nn	nn	--	np		B4097Sb1g015510s	19	34.287	--	nn	--	--
B3435Sb1(3,4)s	18	27.222	nn	nn	nn	nn	nn	nn	np	nn	nn	nn	nn	np	nn	nn	np	np	nn	nn	nn	np	np	nn	np	np	nn	np	np	nn	nn	nn	nn	np	nn	nn	nn	np	nn	nn	nn		B4910Sb1g013080s	19	35.222	np	nn	nn	nn
B2744Sb1(4,4)s	18	27.972	nn	nn	nn	nn	nn	nn	np	nn	nn	nn	nn	np	np	nn	nn	np	nn	nn	nn	np	np	nn	np	--	nn	np	np	nn	nn	nn	nn	np	nn	nn	nn	np	np	nn	nn		B3333Sb1g003500s	19	35.622	np	nn	nn	nn
B1999Sb1g038820s	18	28.752	np	nn	nn	np	--	np	np	nn	nn	nn	nn	np	np	nn	np	np	nn	nn	--	np	np	nn	np	np	--	np	np	nn	nn	--	nn	np	nn	nn	nn	np	np	nn	nn		B219Sb1(6,8)i	19	35.679	np	nn	np	nn
B2749Sb1(3,3)s	18	29.786	np	nn	nn	nn	nn	np	np	nn	nn	nn	nn	np	--	nn	np	np	nn	nn	nn	np	np	nn	np	np	nn	np	np	nn	nn	nn	nn	np	nn	nn	nn	np	np	nn	nn		B2652Sb1g011700s	19	35.967	np	nn	np	nn
B723Sb1(8,10)s	18	30.099	np	nn	nn	np	nn	np	np	nn	nn	nn	nn	np	nn	nn	np	np	nn	nn	nn	np	np	nn	np	np	nn	np	np	nn	nn	nn	nn	np	nn	nn	nn	np	np	nn	nn		B4891Sb1g009170s	19	36.639	np	nn	np	--
B1348Sb1(3,4)s	18	30.98	np	nn	nn	np	nn	np	np	nn	nn	nn	nn	np	np	nn	nn	np	nn	nn	nn	np	np	nn	np	np	nn	np	np	nn	nn	nn	nn	np	nn	nn	nn	np	np	nn	nn		B674Sb1g015200s	19	36.945	np	--	np	np
B1346Sb1(2,2)s	18	31.826	np	nn	nn	np	nn	np	np	nn	nn	nn	nn	np	np	nn	np	np	nn	nn	nn	np	np	nn	np	nn	nn	--	np	nn	nn	nn	nn	np	nn	nn	nn	np	np	nn	nn		B226Sb1(3,3)s	19	38.084	np	nn	np	nn
B4184Sb1g046260s	18	32.708	--	nn	nn	nn	nn	--	--	nn	nn	nn	nn	np	nn	nn	np	--	nn	nn	nn	np	nn	nn	np	--	nn	np	--	nn	nn	nn	nn	--	nn	nn	nn	np	nn	nn	nn		B1275Sb1(6,7)s	19	38.788	np	nn	np	nn
B1991Sb1g036980i	18	33.593	--	nn	nn	--	--	np	np	nn	nn	nn	nn	np	--	nn	np	nn	nn	nn	nn	np	np	nn	np	nn	nn	nn	np	nn	nn	nn	nn	np	nn	nn	nn	np	np	nn	nn		B663Sb1(12,13)i	19	39.251	np	nn	np	np
B3434Sb1(2,3)s	18	34.455	nn	nn	nn	nn	nn	np	np	nn	nn	nn	nn	np	nn	nn	nn	np	nn	nn	nn	np	--	nn	np	nn	nn	np	np	nn	nn	nn	nn	np	nn	nn	nn	np	np	nn	nn		B645Sb1(2,2)s	19	39.853	np	nn	np	nn
B261Sb1(19,25)s	18	35.11	np	nn	nn	np	nn	np	np	nn	nn	nn	nn	np	np	nn	nn	np	nn	nn	nn	np	np	nn	np	nn	nn	nn	np	nn	nn	nn	nn	np	nn	nn	nn	np	np	nn	nn		B644Sb1(3,4)s	19	40.591	np	nn	np	nn
B270Sb1(3,8)s	18	35.92	np	nn	nn	nn	nn	np	np	nn	nn	nn	nn	np	nn	nn	np	np	nn	nn	nn	np	np	nn	np	nn	nn	nn	np	nn	nn	nn	nn	np	nn	nn	nn	np	np	nn	nn		B202Sb1(3,4)s	19	41.716	np	nn	np	np
B729Sb1(9,11)s	18	36.487	np	nn	nn	nn	nn	np	np	nn	nn	nn	nn	np	nn	nn	nn	np	nn	nn	nn	np	np	nn	np	nn	nn	np	np	nn	nn	nn	nn	np	nn	nn	nn	np	np	nn	nn		B1279Sb1(3,3)s	19	42.151	np	nn	np	nn
B5001Sb1g046585s	18	37.14	nn	nn	nn	--	--	np	np	nn	nn	nn	nn	--	nn	nn	nn	--	nn	nn	nn	np	nn	--	np	np	nn	--	--	nn	nn	nn	nn	np	nn	nn	nn	np	--	nn	nn		B203Sb1(9,11)s	19	42.971	np	nn	np	nn
B271Sb1(5,5)s	18	37.953	nn	nn	nn	np	nn	np	np	nn	nn	nn	nn	np	nn	nn	nn	np	nn	nn	nn	np	np	nn	np	nn	nn	nn	np	nn	nn	nn	nn	np	nn	nn	nn	np	np	nn	nn		B4878Sb1(2,2)s	19	43.254	np	nn	nn	nn
B2000Sb1(5,5)s	18	38.443	nn	nn	nn	nn	nn	np	np	nn	nn	nn	nn	np	np	nn	nn	np	nn	nn	nn	np	np	nn	np	nn	nn	nn	np	nn	nn	nn	nn	np	nn	nn	nn	np	nn	nn	nn		B1918Sb1(2,3)s	19	43.846	np	nn	--	nn
B263Sb1(38,50)i	18	39.126	np	nn	nn	nn	nn	np	np	nn	nn	nn	nn	np	nn	nn	nn	np	nn	nn	nn	np	np	nn	np	nn	nn	nn	np	nn	nn	nn	nn	np	nn	nn	nn	np	np	nn	nn		B2659Sb1g013080s	19	44.773	np	nn	np	np
B268Sb1(3,4)s	18	39.805	np	nn	nn	nn	nn	nn	np	nn	nn	nn	nn	np	nn	nn	nn	np	nn	nn	nn	np	np	nn	np	nn	nn	nn	np	nn	nn	nn	nn	np	nn	nn	nn	np	np	nn	nn		B1917Sb1(2,2)s	19	46.745	np	nn	--	nn
B2012Sb1g045510s	18	40.116	np	nn	nn	nn	nn	--	np	nn	nn	nn	nn	--	--	nn	nn	np	nn	nn	nn	--	nn	nn	np	nn	nn	nn	np	nn	nn	nn	nn	np	nn	nn	nn	np	np	nn	nn		B204Sb1(2,2)s	19	47.151	np	nn	np	np
B2751Sb1g046585s	18	40.678	--	nn	nn	--	nn	np	np	nn	nn	nn	nn	nn	nn	nn	nn	--	nn	nn	nn	np	np	--	np	nn	nn	nn	np	nn	nn	nn	nn	np	nn	nn	nn	--	np	nn	nn		B1266Sb1(2,2)s	19	47.56	nn	nn	np	nn
B1331Sb1(2,2)i	18	40.923	np	nn	nn	nn	nn	--	np	nn	nn	nn	nn	np	nn	nn	nn	nn	nn	nn	nn	np	np	nn	np	nn	nn	nn	np	nn	nn	nn	nn	np	nn	nn	nn	np	np	nn	nn		B216Sb1(5,5)s	19	48.083	nn	nn	np	np
B5000Sb1g046150s	18	41.622	nn	nn	nn	--	nn	--	--	nn	nn	nn	nn	np	nn	nn	nn	--	nn	nn	nn	np	np	nn	--	--	nn	nn	np	nn	nn	nn	nn	--	nn	nn	nn	np	nn	--	nn		B1901Sb1g003700s	19	48.863	nn	nn	np	--
B2734Sb1(4,4)s	18	42.091	nn	nn	nn	nn	nn	np	np	nn	nn	nn	nn	np	nn	nn	nn	np	nn	nn	nn	np	np	nn	np	nn	nn	nn	nn	nn	nn	nn	nn	np	nn	nn	nn	np	np	nn	nn		B3350Sb1(2,2)s	19	52.67	nn	nn	--	np
B720Sb1(4,5)s	18	42.597	np	nn	nn	nn	nn	np	np	nn	nn	nn	nn	np	--	nn	nn	nn	nn	nn	nn	nn	np	nn	np	nn	nn	nn	np	nn	nn	nn	nn	np	nn	nn	nn	np	np	nn	nn		B4083Sb1g011710s	19	55.538	nn	nn	nn	nn
B4172Sb1g042350s	18	43.004	np	nn	nn	nn	nn	np	np	nn	nn	nn	nn	nn	--	nn	nn	--	nn	nn	nn	nn	--	nn	--	--	nn	np	--	nn	nn	nn	nn	np	nn	nn	--	np	np	nn	nn
B724Sb1(4,4)s	18	43.512	np	nn	nn	nn	nn	np	np	nn	nn	nn	nn	np	--	nn	nn	nn	nn	nn	nn	np	np	nn	np	nn	nn	nn	np	nn	nn	nn	nn	np	nn	nn	nn	np	nn	nn	nn
B4182Sb1g046140s	18	44.407	nn	nn	nn	--	nn	np	--	nn	nn	nn	nn	--	nn	nn	nn	--	nn	nn	nn	np	np	nn	np	--	nn	--	nn	nn	nn	nn	nn	np	nn	nn	nn	nn	--	nn	nn
B2726Sb1g035450s	18	45.229	--	nn	nn	nn	nn	np	--	nn	nn	nn	nn	np	nn	nn	nn	nn	nn	nn	nn	nn	--	nn	np	nn	nn	nn	np	nn	nn	nn	nn	nn	nn	nn	nn	np	--	--	nn
B734Sb1g046610s	18	45.692	np	nn	nn	nn	nn	np	np	nn	nn	nn	nn	nn	nn	nn	nn	--	nn	nn	nn	--	np	nn	np	nn	nn	nn	np	nn	nn	nn	nn	np	nn	nn	nn	np	nn	nn	nn
B2740Sb1(2,2)s	18	46.258	np	nn	nn	nn	nn	np	np	nn	nn	nn	nn	np	nn	nn	nn	np	nn	nn	nn	np	np	nn	np	nn	nn	nn	np	nn	nn	nn	nn	nn	nn	nn	nn	np	nn	nn	nn
B3433Sb1|4(2,2)s	18	50.032	nn	nn	nn	nn	nn	nn	np	nn	nn	nn	nn	np	--	nn	nn	nn	nn	nn	nn	np	np	nn	np	nn	nn	nn	nn	nn	nn	nn	nn	np	nn	nn	nn	nn	nn	nn	nn
B714Sb1(3,5)s	18	52.482	np	nn	nn	nn	nn	np	np	nn	nn	nn	nn	np	nn	nn	nn	nn	nn	nn	nn	nn	np	nn	np	nn	nn	nn	np	nn	nn	nn	nn	nn	np	nn	np	np	np	nn	nn
B3922Sb8g023070s	18	53.93	np	nn	np	nn	nn	--	np	nn	--	nn	nn	nn	np	nn	nn	np	np	nn	nn	nn	nn	nn	np	nn	nn	nn	np	nn	--	nn	--	np	nn	nn	--	np	np	nn	--
B705Sb1g031870s	18	56.552	np	nn	nn	nn	nn	nn	np	nn	nn	nn	--	np	np	--	nn	nn	np	nn	nn	nn	np	nn	np	nn	nn	nn	np	nn	nn	nn	nn	np	np	nn	np	np	np	nn	nn
Locus	Group	Position	Chr01																																								Locus	Group	Position	Chr01
B1601Sb5g003660s	40	0	np	np	np	np	nn	nn	np	np	nn	nn	np	np	nn	np	nn	nn	np	nn	nn	nn	np	--	np	--	nn	nn	nn	nn	nn	nn	np	nn	--	nn	nn	nn	nn	np	np		B3383Sb1(2,2)s	54	0	np	np	--	nn
B2303Sb5g003390s	40	3.788	np	np	np	np	nn	--	np	--	nn	nn	np	np	nn	--	nn	nn	np	nn	nn	nn	np	np	np	--	nn	nn	nn	nn	nn	nn	np	nn	nn	nn	nn	nn	nn	nn	np		B4947Sb1g027640s	54	6.988	np	np	np	--
B1931Sb1g017100s	40	13.833	np	np	np	np	nn	np	np	np	nn	nn	np	np	--	np	np	np	np	nn	nn	nn	np	np	np	np	nn	nn	nn	--	--	nn	nn	nn	nn	np	np	np	np	--	np		B12Sb1g027680s	54	9.941	np	np	np	np
B2676Sb1(g018450,2)s	40	15.597	np	np	np	np	nn	np	np	--	nn	nn	np	np	nn	np	nn	np	np	nn	nn	nn	np	nn	np	np	nn	nn	nn	np	--	nn	np	nn	nn	np	np	np	np	--	np		B3388Sb1g027690s	54	13.311	--	np	np	np
B4111Sb1g018450s	40	17.668	np	np	--	np	nn	np	np	--	nn	nn	np	np	nn	np	nn	np	np	nn	--	nn	np	np	np	--	nn	nn	nn	np	--	nn	--	nn	nn	np	np	np	np	--	np		B2699Sb1g027690s	54	14.417	np	np	np	--
B2669Sb1g017100s	40	19.112	np	np	--	np	nn	np	np	np	--	nn	np	np	--	np	np	np	np	nn	nn	nn	np	np	np	--	nn	nn	nn	np	np	nn	np	nn	nn	np	np	np	np	--	np		B3385Sb1(g027640,2)s	54	15.492	np	np	np	nn
B4101Sb1g017100s	40	20.458	np	np	--	np	nn	np	np	--	nn	nn	np	np	--	np	np	--	np	nn	nn	nn	np	--	np	np	nn	nn	nn	nn	np	nn	--	nn	nn	nn	np	np	np	--	np		B692Sb1(g027800,2)s	54	19.208	np	np	np	np
B4100Sb1g017100s	40	24.707	np	np	np	np	nn	np	np	np	nn	nn	np	np	--	--	nn	np	--	nn	nn	nn	np	np	np	nn	nn	nn	nn	--	--	nn	np	nn	nn	nn	--	np	np	--	np		B237Sb1(2,2)s	54	21.77	np	np	np	np
B1282Sb1g016050s	40	33.297	np	nn	--	--	nn	np	nn	np	nn	nn	np	np	nn	nn	nn	nn	np	nn	nn	--	np	np	np	nn	nn	nn	nn	np	np	nn	np	nn	nn	nn	np	np	np	nn	np		B4131Sb1g028230s	54	26.481	--	np	--	--
B2670Sb1g017290s	40	34.456	np	nn	np	--	nn	np	nn	--	nn	nn	np	np	nn	nn	nn	nn	nn	nn	nn	nn	np	--	np	nn	nn	nn	nn	np	--	nn	--	nn	nn	nn	np	nn	np	nn	np		B1309Sb1(3,4)s	54	30.571	np	np	np	np
B4104Sb1g018010s	40	34.685	np	nn	nn	--	nn	--	nn	np	nn	nn	np	np	nn	nn	nn	nn	nn	nn	nn	nn	np	--	np	nn	nn	nn	nn	np	--	nn	nn	nn	nn	nn	np	--	--	--	np		B4955Sb1g028380s	54	31.211	--	np	np	--
B2665Sb1(g016140,2)s	40	35.873	np	nn	nn	np	nn	np	nn	np	nn	nn	np	np	nn	nn	nn	nn	nn	nn	nn	nn	np	--	np	nn	nn	nn	nn	np	np	nn	np	nn	nn	nn	np	np	np	nn	np		B4960Sb1g029120s	54	31.706	--	--	np	nn
B4926Sb1g018390s	40	37.695	np	--	nn	--	nn	np	nn	--	nn	nn	np	--	nn	nn	nn	nn	nn	nn	nn	nn	np	--	np	np	nn	np	nn	np	--	nn	--	nn	nn	nn	np	np	np	--	np		B4952Sb1(2,2)s	54	32.895	np	np	--	nn
B1935Sb1(2,2)s	40	38.058	np	np	np	np	nn	np	nn	np	nn	nn	np	np	nn	nn	nn	nn	nn	nn	nn	nn	np	--	np	nn	nn	nn	nn	np	np	nn	np	nn	nn	nn	np	np	--	np	np		B1311Sb1(2,2)s	54	35.552	np	np	--	nn
B1287Sb1g018020s	40	39.211	nn	np	nn	nn	np	nn	np	nn	np	np	nn	nn	--	np	np	np	np	np	np	np	nn	nn	nn	np	np	np	np	nn	nn	np	nn	np	np	--	nn	nn	nn	--	nn		B2708Sb1g029120s	54	36.109	nn	--	np	nn
B677Sb1(5,6)s	40	39.893	np	nn	np	np	nn	np	nn	np	nn	nn	np	np	nn	nn	nn	nn	nn	nn	nn	nn	np	nn	np	nn	nn	nn	nn	np	np	nn	np	nn	nn	nn	np	np	np	np	np		B700Sb1(2,2)s	54	40.696	--	np	np	nn
B4921Sb1g018020s	40	41.907	--	nn	--	--	nn	--	nn	--	nn	nn	np	np	nn	nn	np	nn	nn	nn	nn	nn	np	--	np	nn	nn	nn	nn	np	--	nn	np	nn	nn	nn	np	np	np	--	np		B695Sb1g028790s	54	42.675	np	np	--	nn
B4105Sb1g018095s	40	42.54	np	nn	np	np	nn	np	nn	--	nn	nn	np	np	nn	nn	nn	nn	nn	nn	nn	nn	--	--	--	--	nn	np	nn	np	np	nn	np	nn	nn	nn	np	np	np	--	--		B1957Sb1g028420s	54	49.217	np	np	--	np
B227Sb1(2,2)s	40	43.568	nn	np	nn	nn	np	nn	np	nn	--	np	nn	nn	np	np	nn	np	np	np	np	np	nn	nn	nn	np	np	np	np	nn	nn	np	nn	np	np	np	nn	nn	nn	nn	nn		B1310Sb1g028380s	54	54.96	nn	nn	nn	nn
B1284Sb1(2,2)i	40	46.32	nn	np	nn	nn	np	nn	np	nn	np	np	nn	nn	--	np	nn	np	np	np	np	np	nn	nn	nn	np	np	nn	np	nn	nn	np	nn	np	np	np	nn	nn	nn	nn	nn		B694Sb1(2,3)s	54	57.031	np	nn	nn	nn
B4924Sb1g018230s	40	49.322	nn	np	nn	nn	--	nn	np	nn	--	--	nn	nn	np	np	nn	np	--	--	np	np	nn	nn	nn	nn	--	nn	--	nn	nn	np	nn	np	np	--	nn	nn	nn	nn	nn		B1296Sb1g019730s	54	65.645	np	np	nn	np
B679Sb1(6,6)s	40	50.464	nn	np	nn	nn	np	nn	np	nn	nn	np	nn	nn	nn	np	nn	np	np	np	np	np	nn	nn	nn	np	np	nn	np	nn	nn	np	nn	np	np	np	nn	nn	nn	nn	nn
B2673Sb1(2,4)i	40	52.56	nn	np	nn	nn	np	nn	np	nn	nn	np	nn	nn	nn	--	nn	np	np	np	np	np	nn	nn	nn	nn	np	nn	np	nn	nn	np	nn	np	np	np	nn	nn	nn	nn	nn
[truncated: 161 more columns]

## Sheet: Chr02
Locus	Group	Position	Chr02																																								Locus	Group	Position	Chr02
B4250Sb2g028960s	1	0	--	nn	nn	np	np	np	np	nn	nn	np	np	--	nn	--	nn	np	np	np	--	np	np	--	np	nn	np	nn	np	nn	nn	np	--	np	nn	np	nn	nn	np	--	np		B781Sb2g025720s	2	0	nn	nn	--	nn
B5071Sb2g034090s	1	8.474	np	nn	nn	nn	--	np	np	nn	nn	nn	np	nn	--	nn	nn	nn	--	nn	--	--	np	nn	--	nn	np	nn	np	nn	nn	nn	--	nn	np	nn	nn	nn	nn	nn	--		B2065Sb2(3,3)s	2	5.587	np	np	np	np
B4244Sb2g028255s	1	9.318	nn	nn	nn	nn	np	--	np	nn	nn	np	--	nn	nn	np	nn	nn	--	nn	--	nn	--	nn	np	np	np	np	--	nn	nn	np	--	nn	nn	nn	nn	nn	nn	nn	np		B3494Sb2g026720s	2	8.39	np	np	np	np
B4245Sb2g028255s	1	10.859	nn	nn	nn	nn	--	np	np	nn	nn	np	np	nn	nn	np	nn	nn	np	nn	--	--	--	--	--	nn	np	nn	--	nn	nn	np	nn	nn	nn	nn	nn	nn	nn	nn	np		B773Sb2g023230s	2	9.792	nn	np	np	nn
B4252Sb2g029520s	1	14.315	np	nn	nn	nn	--	np	np	nn	nn	--	np	--	nn	np	--	nn	np	nn	np	np	np	--	np	np	np	np	np	nn	nn	np	--	nn	nn	nn	nn	nn	nn	nn	--		B2798Sb2g025660s	2	18.36	np	np	np	--
B2098Sb2(3,3)i	1	15.18	np	nn	nn	nn	np	np	np	nn	nn	np	np	nn	nn	nn	nn	nn	np	nn	np	np	np	nn	np	nn	np	nn	np	nn	nn	np	np	nn	np	nn	nn	nn	nn	nn	nn		B298Sb2(g025180,2)s	2	18.716	nn	nn	nn	nn
B4258Sb2g030410s	1	16.335	np	nn	--	--	--	--	np	nn	nn	nn	np	nn	nn	np	nn	nn	--	nn	np	np	np	--	np	nn	np	nn	np	nn	nn	np	--	nn	nn	nn	nn	nn	nn	nn	np		B779Sb2g024920s	2	21.545	nn	nn	nn	nn
B790Sb2(3,3)s	1	17.298	np	nn	nn	nn	np	np	np	nn	nn	np	np	nn	nn	np	nn	nn	np	nn	np	np	np	np	np	nn	np	nn	np	nn	nn	np	np	nn	nn	nn	nn	nn	nn	nn	np		B297Sb2g025180s	2	23.684	np	np	np	np
B3505Sb2(2,2)s	1	18.649	np	nn	--	np	np	np	np	nn	nn	np	np	nn	nn	np	nn	nn	np	nn	np	np	np	nn	np	nn	np	nn	nn	nn	nn	--	np	nn	np	nn	nn	nn	nn	nn	np		B5054Sb2g024760s	2	27.063	nn	nn	nn	nn
B4251Sb2g029040s	1	19.555	--	nn	nn	nn	--	np	np	nn	nn	--	np	nn	nn	nn	nn	nn	np	nn	np	np	--	--	np	nn	np	nn	np	nn	nn	np	--	nn	nn	nn	nn	nn	nn	--	np		B2792Sb2g024000s	2	27.603	nn	np	nn	nn
B3530Sb2g042540s	1	20.766	np	nn	np	--	--	np	np	nn	nn	--	np	nn	nn	nn	nn	nn	np	nn	np	np	np	nn	--	nn	np	nn	nn	nn	nn	--	np	nn	np	nn	nn	nn	nn	--	np		B1390Sb2g024000s	2	29.062	nn	np	nn	nn
B1408Sb2(4,4)s	1	21.25	np	nn	nn	np	np	np	np	nn	nn	np	np	nn	nn	nn	nn	nn	np	nn	np	np	np	nn	np	nn	np	nn	np	nn	nn	np	np	nn	np	nn	nn	nn	nn	nn	np		B2060Sb2g024620s	2	30.234	np	nn	np	np
B2083Sb2(2,2)s	1	22.028	np	nn	--	--	np	np	np	nn	nn	np	np	nn	nn	np	nn	nn	np	nn	np	np	np	nn	np	nn	np	nn	np	nn	nn	np	nn	nn	np	nn	nn	nn	nn	np	np		B772Sb2g022910s	2	30.758	nn	np	np	nn
B2092Sb2g036410s	1	23.205	np	nn	nn	--	np	np	np	nn	nn	np	np	nn	nn	nn	nn	nn	np	nn	np	np	np	nn	np	--	np	np	np	nn	nn	np	--	nn	np	nn	nn	nn	nn	--	np		B3470Sb2g013390s	2	34.704	nn	np	nn	nn
B5083Sb2g042440s	1	23.639	np	nn	--	--	np	nn	np	nn	nn	--	np	nn	nn	nn	nn	nn	--	nn	np	np	np	--	np	nn	np	nn	np	nn	nn	np	--	nn	--	nn	nn	nn	nn	--	np		B4229Sb2(2,2)s	2	35.678	nn	np	np	nn
B2817Sb2(2,2)s	1	25.556	np	nn	--	--	np	np	np	nn	nn	np	np	nn	nn	nn	np	nn	np	nn	np	np	np	nn	np	nn	np	nn	np	nn	nn	np	np	nn	np	nn	nn	nn	nn	--	np		B290Sb2(3,4)s	2	40.616	np	nn	nn	np
B799Sb2(2,2)s	1	25.903	np	nn	np	np	np	np	np	nn	nn	np	np	nn	nn	np	nn	nn	np	nn	np	np	np	np	np	nn	np	nn	np	nn	nn	np	np	nn	np	nn	nn	nn	nn	nn	np		B764Sb2(g019610,2)s	2	41.086	np	nn	nn	np
B1405Sb2(4,4)s	1	26.782	np	nn	np	np	np	np	np	nn	nn	np	np	nn	nn	nn	nn	nn	np	nn	np	np	np	np	np	nn	np	nn	np	nn	nn	np	np	nn	np	nn	nn	nn	nn	nn	np		B1380Sb2(g012040,2)i	2	41.252	nn	nn	np	nn
B3518Sb2g034980s	1	27.729	--	nn	np	np	np	np	--	nn	nn	np	np	nn	--	nn	nn	nn	np	nn	np	np	np	--	nn	nn	np	nn	np	nn	nn	np	--	nn	np	nn	nn	nn	nn	--	np		B5044Sb2g021133s	2	41.397	nn	np	np	nn
B2809Sb2g033130s	1	28.684	np	nn	np	--	np	np	np	--	nn	np	np	nn	nn	nn	nn	nn	np	nn	np	np	np	--	np	np	np	np	np	nn	nn	np	--	nn	np	nn	nn	nn	nn	--	np		B762Sb2(2,3)s	2	41.916	nn	nn	np	nn
B317Sb2|466(25,28)i	1	29.312	np	nn	np	np	np	np	np	nn	nn	np	np	nn	nn	nn	nn	nn	np	nn	np	np	np	np	np	nn	np	nn	np	nn	nn	np	np	nn	np	nn	nn	nn	nn	np	np		B2779Sb2g010610s	2	43.688	nn	nn	--	nn
B793Sb2g030830s	1	29.899	nn	np	nn	nn	nn	nn	nn	np	--	nn	nn	np	--	nn	np	np	nn	np	nn	nn	nn	nn	nn	np	nn	np	nn	np	np	nn	nn	np	nn	np	np	np	np	nn	nn		B1378Sb2g011900s	2	45.189	nn	nn	--	nn
B3514Sb2(g033840,2)s	1	31.828	nn	np	nn	nn	nn	nn	nn	np	np	nn	nn	np	nn	--	np	--	nn	nn	nn	nn	nn	nn	nn	np	nn	np	nn	--	--	nn	nn	np	nn	np	np	np	--	nn	nn		B34Sb2|073(4,7)s	2	46.158	nn	nn	np	nn
B3521Sb2g037460s	1	32.292	--	np	nn	nn	nn	nn	--	nn	--	nn	nn	np	nn	--	np	--	nn	np	nn	nn	nn	nn	--	np	nn	np	nn	np	np	nn	nn	np	nn	np	np	np	np	nn	nn		B770Sb2g022580s	2	47.05	np	--	nn	np
B3516Sb2(2,2)s	1	32.422	nn	np	nn	nn	nn	nn	nn	--	--	nn	nn	np	nn	np	np	np	nn	np	nn	nn	nn	nn	nn	np	nn	np	nn	np	nn	nn	nn	np	nn	np	np	np	np	nn	nn		B2780Sb2g010610s	2	50.369	np	np	nn	nn
B1407Sb2g037730s	1	32.489	nn	np	nn	--	nn	nn	nn	np	np	nn	nn	np	--	np	nn	np	nn	np	nn	--	nn	nn	nn	np	nn	np	nn	np	np	nn	nn	np	nn	np	np	np	np	nn	nn		B289Sb2(2,3)s	2	50.919	np	np	nn	np
B309Sb2(3,3)s	1	32.511	np	np	nn	nn	nn	nn	nn	np	np	nn	nn	np	np	np	np	np	nn	np	nn	nn	nn	nn	nn	np	nn	np	nn	np	np	nn	nn	np	nn	np	np	np	np	nn	nn		B33Sb2|4(4,7)s	2	52.91	np	np	nn	np
B5075Sb2g036200s	1	33.387	nn	np	nn	--	nn	nn	nn	np	--	nn	--	np	--	np	np	np	nn	np	nn	nn	np	nn	nn	np	nn	--	nn	np	np	nn	nn	np	np	--	np	np	--	--	nn		B293Sb2(2,3)s	2	53.262	np	nn	nn	np
B308Sb2(2,2)s	1	34.552	np	np	nn	nn	nn	nn	nn	np	np	nn	nn	np	np	np	np	np	nn	np	nn	nn	nn	nn	nn	np	nn	nn	nn	np	np	nn	nn	np	nn	np	np	np	np	nn	nn		B2044Sb2(2,2)s	2	55.117	np	np	nn	np
B313Sb2(18,20)i	1	35.571	nn	np	nn	nn	nn	nn	nn	np	np	nn	nn	np	np	np	nn	np	nn	np	nn	nn	nn	nn	nn	np	nn	nn	nn	np	np	nn	nn	np	nn	np	np	np	np	nn	nn		B1384Sb2(4,4)s	2	56.845	np	nn	nn	np
B3515Sb2g033920s	1	36.317	np	np	nn	--	nn	nn	nn	--	--	nn	nn	np	--	--	nn	np	nn	np	nn	nn	nn	nn	nn	np	nn	np	nn	np	np	nn	nn	np	nn	--	np	np	np	nn	nn		B5040Sb2g019590s	2	60.193	np	nn	nn	np
B5080Sb2g039640s	1	37.385	nn	--	nn	--	nn	nn	nn	np	--	nn	nn	np	--	np	--	np	nn	--	--	nn	nn	nn	nn	np	nn	nn	--	np	np	nn	nn	np	nn	nn	np	np	np	nn	nn		B4223Sb2(2,2)s	2	61.684	np	nn	nn	np
B2084Sb2(2,2)s	1	37.817	np	np	nn	np	nn	nn	nn	np	np	nn	nn	np	np	np	nn	np	nn	np	nn	nn	nn	nn	nn	np	nn	nn	nn	np	np	nn	nn	np	nn	np	np	np	np	nn	nn		B2789Sb2(g020760,2)s	2	65.591	np	np	np	np
B811Sb2(4,4)s	1	39.652	np	np	nn	nn	nn	nn	nn	np	np	nn	nn	np	nn	np	nn	np	nn	np	nn	nn	nn	nn	nn	np	nn	nn	nn	np	np	nn	nn	np	nn	np	np	np	np	nn	nn		B5028Sb2g010020s	2	67.075	np	np	--	np
B1403Sb2(4,4)s	1	41.455	nn	np	nn	nn	nn	nn	nn	np	nn	nn	nn	np	np	np	nn	np	nn	np	nn	nn	nn	nn	nn	np	nn	nn	nn	np	np	nn	nn	np	nn	np	np	np	nn	nn	nn		B1369Sb2g007820s	2	71.925	np	np	nn	np
B808Sb2(5,6)s	1	42.121	np	np	nn	nn	nn	nn	nn	np	nn	nn	nn	np	nn	np	nn	np	nn	np	nn	nn	nn	nn	nn	np	nn	nn	nn	np	np	nn	nn	np	nn	np	np	np	np	nn	nn
B3517Sb2g034450s	1	45.194	--	np	nn	nn	nn	nn	nn	np	--	nn	nn	--	nn	--	nn	np	nn	--	nn	nn	nn	nn	nn	nn	nn	nn	nn	np	np	nn	nn	--	nn	np	np	np	nn	nn	nn
B4249Sb2g028640s	1	45.796	np	np	nn	--	nn	nn	nn	--	nn	nn	nn	np	np	nn	nn	np	nn	np	nn	nn	nn	nn	nn	--	nn	nn	nn	--	--	nn	nn	np	np	--	np	np	--	nn	nn
B2082Sb2(3,3)s	1	47.916	nn	np	nn	nn	nn	nn	nn	np	nn	nn	nn	np	nn	nn	nn	np	nn	np	nn	nn	nn	nn	nn	nn	nn	nn	nn	np	nn	nn	nn	np	nn	np	np	np	np	nn	nn
B5082Sb2g041160s	1	48.549	nn	np	nn	--	nn	nn	nn	np	np	nn	nn	nn	nn	np	nn	np	--	--	nn	nn	nn	nn	nn	--	nn	nn	--	np	--	nn	nn	np	nn	np	nn	--	--	nn	nn
B2074Sb2(3,3)s	1	49.575	np	np	np	np	nn	nn	nn	np	nn	nn	nn	np	nn	nn	nn	np	nn	np	nn	nn	nn	nn	nn	nn	nn	nn	nn	np	np	nn	nn	np	np	np	np	np	np	nn	nn
B3498Sb2(2,2)s	1	51.952	np	np	np	np	nn	nn	nn	--	nn	nn	nn	np	nn	nn	nn	np	nn	np	nn	nn	--	nn	nn	nn	nn	nn	nn	np	np	nn	nn	np	np	np	np	np	nn	nn	nn
B300Sb2g026600s	1	63.273	np	np	np	np	nn	nn	nn	np	np	np	nn	np	--	nn	nn	np	np	np	np	nn	nn	nn	nn	np	np	nn	nn	np	np	nn	nn	nn	np	np	np	np	np	nn	nn
Locus	Group	Position	Chr02																																								Locus	Group	Position	Chr02
B3499Sb2g028390s	34	0	np	nn	nn	--	np	nn	nn	nn	nn	nn	nn	--	--	nn	nn	--	nn	np	nn	nn	--	nn	nn	nn	nn	nn	nn	nn	nn	np	nn	np	nn	--	nn	nn	nn	nn	nn		B943Sb4g022040s	37	0	--	nn	np	nn
B4246Sb2g028390s	34	1.777	--	nn	nn	nn	np	--	nn	nn	nn	nn	nn	--	--	nn	nn	--	nn	np	nn	nn	nn	nn	--	np	nn	np	nn	nn	nn	np	nn	np	nn	--	nn	nn	nn	nn	nn		B4242Sb2(g026440,2)s	37	6.554	--	nn	np	nn
B2068Sb2(g027310,3)s	34	4.463	np	nn	nn	nn	np	np	nn	nn	nn	nn	nn	np	nn	nn	np	np	nn	np	nn	nn	nn	nn	np	np	nn	np	nn	nn	nn	np	nn	np	nn	np	np	nn	np	nn	nn		B782Sb2(2,2)i	37	10.117	np	np	nn	np
B2061Sb2g024630s	34	5.955	np	nn	nn	--	np	nn	nn	--	nn	nn	nn	np	nn	nn	nn	np	nn	--	nn	nn	nn	nn	np	nn	nn	np	nn	nn	nn	nn	nn	np	nn	np	np	nn	--	nn	nn		B784Sb2(2,3)s	37	11.115	np	np	nn	np
B4243Sb2(2,2)s	34	7.366	np	nn	nn	nn	--	np	nn	nn	nn	nn	nn	np	nn	nn	nn	np	nn	np	nn	nn	nn	nn	np	nn	nn	nn	nn	nn	nn	np	nn	np	nn	np	nn	nn	np	nn	nn		B2067Sb2g026010s	37	12.129	--	nn	np	nn
B2073Sb2g028630s	34	9.425	np	nn	nn	np	np	--	nn	nn	nn	nn	nn	np	np	nn	np	np	--	np	nn	nn	--	nn	np	nn	nn	nn	nn	nn	nn	np	nn	np	nn	np	nn	nn	--	nn	nn		B783Sb2(2,2)s	37	13.205	np	nn	np	nn
B791Sb2(5,5)s	34	10.027	np	nn	nn	np	np	np	nn	nn	nn	nn	nn	np	nn	nn	nn	np	nn	np	nn	nn	nn	nn	np	nn	nn	nn	nn	nn	nn	np	nn	np	nn	np	nn	nn	np	nn	nn		B5060Sb2g026430s	37	14.24	np	--	np	--
B1394Sb2g027000s	34	12.257	np	nn	nn	np	np	np	nn	nn	nn	nn	nn	np	--	nn	nn	np	--	np	nn	nn	np	nn	np	nn	nn	nn	nn	nn	nn	np	nn	np	nn	np	np	nn	np	nn	--		B1412Sb2(3,5)s	37	15.722	np	nn	np	nn
B785Sb2|10(7,7)s	34	12.492	np	nn	nn	np	np	np	nn	nn	nn	nn	nn	np	nn	nn	nn	np	nn	np	nn	nn	nn	nn	np	nn	nn	nn	nn	nn	nn	np	nn	np	nn	np	np	nn	np	nn	nn		B3525Sb2g041070s	37	16.592	np	nn	--	nn
B4253Sb2g029700s	34	13.42	np	nn	nn	--	np	--	nn	nn	nn	np	nn	np	--	nn	nn	nn	nn	--	np	nn	nn	nn	np	nn	np	nn	nn	nn	nn	--	nn	nn	nn	--	nn	nn	--	nn	nn		B2815Sb2g038970s	37	18.347	--	--	np	nn
B2824Sb2(2,2)s	34	14.57	np	nn	nn	nn	--	np	nn	nn	nn	np	nn	np	nn	nn	nn	np	nn	np	np	nn	nn	nn	np	nn	np	nn	nn	nn	nn	--	nn	np	nn	nn	nn	nn	np	nn	nn		B2820Sb2g041740s	37	19.929	nn	nn	np	nn
B4271Sb2(3,3)i	34	15.357	np	nn	nn	nn	np	np	nn	nn	nn	np	nn	--	nn	nn	nn	np	nn	np	np	nn	nn	nn	np	nn	nn	nn	nn	nn	nn	np	nn	np	nn	np	np	nn	nn	nn	nn		B2099Sb2(3,4)s	37	20.464	nn	nn	np	nn
B3512Sb2(2,2)s	34	16.135	np	nn	nn	nn	np	np	nn	nn	nn	np	nn	np	--	nn	nn	np	nn	np	np	nn	nn	nn	np	nn	np	nn	nn	nn	nn	np	nn	nn	nn	nn	np	nn	--	nn	nn		B4272Sb2g041030s	37	20.746	--	nn	--	nn
B4254Sb2g029830s	34	17.027	np	nn	nn	np	--	--	nn	nn	nn	np	nn	nn	nn	nn	nn	np	nn	--	--	nn	nn	nn	np	nn	np	nn	nn	nn	nn	--	nn	np	nn	--	nn	nn	--	nn	nn		B2818Sb2(2,2)i	37	21.318	np	nn	nn	nn
B2088Sb2(2,2)s	34	19.223	np	nn	nn	nn	np	np	nn	nn	nn	np	nn	np	nn	nn	nn	np	nn	np	np	nn	nn	nn	np	np	np	np	nn	nn	nn	np	nn	np	nn	--	np	nn	np	nn	nn		B2816Sb2g039000s	37	23.071	np	np	nn	np
B4262Sb2(2,2)s	34	19.844	np	nn	nn	--	np	--	nn	nn	nn	np	nn	np	nn	nn	nn	np	nn	np	np	nn	nn	nn	np	nn	np	np	nn	nn	nn	np	nn	np	nn	--	np	nn	nn	nn	nn		B2821Sb2g042560s	37	23.294	--	nn	np	nn
B1402Sb2(3,3)s	34	20.525	--	nn	nn	nn	np	np	nn	nn	nn	np	nn	np	nn	nn	nn	np	nn	np	np	nn	nn	nn	np	nn	np	nn	nn	nn	nn	np	nn	np	nn	np	np	nn	np	nn	nn		B319Sb2(5,7)s	37	24.911	np	nn	np	nn
B2813Sb2g037760s	34	21.158	np	nn	nn	np	np	--	nn	nn	nn	np	nn	np	nn	nn	nn	nn	nn	np	np	nn	--	nn	np	nn	np	nn	nn	nn	nn	--	nn	np	nn	--	np	nn	--	nn	nn		B44Sb2g043230s	37	27.068	np	nn	np	nn
B796Sb2(9,10)s	34	22.19	np	nn	nn	np	np	np	nn	nn	nn	np	nn	np	nn	nn	nn	np	nn	np	np	nn	nn	nn	np	nn	np	nn	nn	nn	nn	np	nn	np	nn	np	np	nn	np	nn	nn		B320Sb2(16,20)s	37	28.849	np	np	nn	np
B817Sb2(4,4)s	34	22.757	np	nn	nn	np	np	np	nn	nn	nn	np	nn	np	--	nn	nn	np	nn	np	np	nn	nn	nn	np	nn	np	nn	nn	nn	nn	np	nn	np	nn	np	np	nn	nn	nn	nn		B5085Sb2g043510s	37	31.895	--	np	nn	nn
B2095Sb2g037370s	34	23.73	np	nn	nn	np	np	np	nn	nn	nn	np	nn	np	--	nn	np	np	--	np	np	nn	--	nn	np	nn	np	nn	nn	nn	nn	np	nn	np	nn	np	np	nn	--	nn	nn		B3524Sb2g041060s	37	32.057	--	--	nn	np
B803Sb2g033370s	34	24.485	np	nn	nn	--	nn	np	nn	nn	nn	np	nn	np	np	nn	nn	np	nn	np	np	nn	--	nn	np	nn	np	nn	nn	nn	nn	np	nn	np	nn	np	np	nn	np	nn	nn		B816Sb2(2,2)s	37	34.119	np	np	nn	nn
B794Sb2(25,28)i	34	24.759	np	nn	nn	np	np	np	nn	nn	nn	np	nn	np	np	nn	nn	np	nn	np	np	nn	nn	nn	np	nn	np	nn	nn	nn	nn	np	nn	np	nn	np	np	nn	np	nn	nn		B2100Sb2(4,4)s	37	36.606	np	np	nn	np
B1416Sb2g042560s	34	24.776	np	nn	nn	--	np	nn	nn	nn	nn	np	nn	np	--	nn	nn	np	nn	--	np	nn	nn	nn	np	nn	np	nn	nn	nn	nn	np	nn	np	nn	np	np	nn	np	nn	nn		B2823Sb2(3,3)s	37	37.926	np	np	nn	nn
B5065Sb2g030960s	34	24.94	--	nn	nn	np	--	--	nn	nn	nn	nn	nn	np	np	nn	nn	np	nn	np	np	nn	nn	nn	np	--	--	--	nn	nn	nn	--	nn	np	nn	np	np	nn	--	nn	nn		B1415Sb2(2,2)s	37	40.98	--	np	nn	nn
B2805Sb2g029640s	34	25.384	np	nn	nn	np	np	nn	nn	nn	nn	--	nn	np	np	nn	--	np	nn	np	np	nn	nn	nn	np	nn	np	nn	nn	nn	nn	np	nn	--	nn	--	nn	nn	--	nn	nn
B5069Sb2g033940s	34	26.791	nn	nn	nn	--	--	np	nn	nn	nn	np	nn	--	--	nn	nn	np	nn	np	np	nn	--	nn	--	--	np	nn	nn	nn	nn	np	nn	--	nn	np	nn	nn	np	nn	nn
B812Sb2(2,2)s	34	27.558	np	nn	nn	np	np	np	nn	nn	nn	np	nn	np	np	nn	nn	np	nn	np	np	nn	nn	nn	np	nn	np	nn	nn	nn	nn	nn	nn	np	nn	np	nn	nn	--	nn	nn
B3507Sb2g032750s	34	28.337	np	--	nn	np	np	--	nn	nn	nn	np	nn	np	--	nn	--	np	nn	nn	np	nn	--	nn	np	nn	np	nn	nn	nn	nn	nn	nn	np	nn	np	np	nn	--	nn	nn
B312Sb2(7,8)i	34	30.978	np	nn	nn	np	np	np	nn	nn	nn	np	nn	np	np	nn	nn	np	nn	np	np	nn	--	nn	np	np	np	np	nn	nn	nn	np	nn	np	nn	np	np	nn	np	nn	nn
B311Sb2(2,3)s	34	33.029	np	nn	nn	np	np	np	nn	nn	nn	np	nn	np	np	nn	np	np	nn	np	np	nn	nn	nn	np	np	np	np	nn	nn	nn	np	nn	np	nn	np	np	nn	np	nn	--
B1406Sb2(4,4)s	34	47.694	np	nn	nn	np	np	np	nn	np	nn	np	np	np	np	nn	nn	np	nn	np	np	nn	np	nn	np	np	np	nn	nn	nn	np	np	nn	np	np	np	np	np	np	--	nn
B2808Sb2g032440s	34	51.46	np	nn	nn	np	np	--	nn	np	nn	--	np	np	np	nn	nn	np	nn	np	np	nn	np	np	np	--	np	nn	nn	nn	--	np	nn	np	np	np	np	np	np	--	np
B1411Sb2(2,3)i	34	57.654	np	np	nn	np	np	np	nn	np	np	np	nn	np	np	np	np	np	nn	np	np	nn	--	nn	np	np	np	np	nn	np	np	np	nn	np	nn	np	np	np	np	nn	nn
Locus	Group	Position	Chr02																																								Locus	Group	Position	Chr02
B32Sb2(4,4)s	63	0	np	np	np	nn	nn	np	nn	np	nn	nn	np	nn	nn	np	nn	np	np	np	nn	nn	np	nn	np	np	nn	nn	nn	np	np	nn	nn	np	nn	nn	np	nn	np	np	nn		B5078Sb2g036730s	78	0	--	np	--	nn
B288Sb2(2,3)s	63	9.51	nn	nn	np	nn	nn	np	nn	np	nn	nn	np	nn	nn	np	nn	np	np	nn	nn	nn	np	np	np	np	nn	nn	nn	np	np	nn	nn	np	nn	nn	np	nn	np	np	np		B5076Sb2g036530s	78	8.776	--	np	nn	--
B1371Sb2(4,4)s	63	11.806	nn	nn	np	nn	nn	np	nn	np	nn	nn	np	nn	nn	np	nn	np	np	nn	nn	nn	np	np	np	np	nn	nn	nn	np	nn	nn	nn	np	nn	nn	np	nn	np	nn	np		B4260Sb2g032280s	78	9.934	np	np	--	np
B1367Sb2g007330s	63	14.239	nn	nn	np	nn	nn	np	nn	np	nn	nn	np	nn	nn	--	nn	np	np	nn	nn	nn	np	--	np	np	nn	np	nn	np	nn	nn	nn	np	nn	nn	np	np	np	--	np		B1413Sb2(2,2)s	78	10.732	np	np	nn	np
B1365Sb2(3,3)s	63	16.341	nn	nn	np	nn	nn	np	nn	np	nn	nn	np	nn	nn	np	nn	np	np	nn	nn	nn	np	nn	np	--	nn	nn	nn	np	nn	nn	nn	np	nn	nn	np	np	np	nn	np		B2103Sb2(2,2)s	78	12.16	np	np	nn	np
B5023Sb2g006960s	63	18.161	nn	nn	--	nn	nn	np	nn	np	nn	nn	np	nn	nn	np	nn	np	--	nn	nn	nn	nn	nn	np	--	nn	nn	nn	--	nn	nn	--	np	nn	nn	np	--	--	nn	--		B5084Sb2g042930s	78	13.055	np	np	--	np
B5024Sb2g007020s	63	19.899	nn	nn	np	nn	nn	--	nn	--	nn	nn	np	nn	nn	--	nn	nn	np	nn	nn	nn	nn	--	np	--	--	nn	nn	--	nn	nn	--	np	nn	nn	np	np	np	nn	np		B3528Sb2(2,2)i	78	14.097	np	np	--	--
B5032Sb2g013040s	63	22.348	--	nn	--	nn	nn	np	nn	--	nn	nn	np	nn	nn	np	nn	--	nn	nn	nn	nn	np	nn	--	--	nn	nn	nn	np	--	nn	nn	np	nn	nn	np	np	--	nn	np		B2081Sb2(5,5)s	78	15.099	np	np	np	np
B3469Sb2g013180s	63	23.842	--	nn	np	nn	nn	nn	nn	np	nn	nn	np	nn	nn	np	np	nn	nn	nn	nn	nn	--	--	--	np	nn	np	nn	np	--	nn	nn	np	nn	nn	np	np	np	--	np		B318Sb2(5,5)i	78	16.234	np	np	np	np
B5033Sb2g013132s	63	24.68	np	nn	nn	nn	nn	--	nn	np	nn	nn	--	nn	nn	np	np	nn	nn	nn	nn	nn	--	--	np	np	nn	np	nn	np	--	nn	nn	--	nn	nn	np	np	--	--	np		B41Sb2(25,30)s	78	17.171	np	np	np	np
B1382Sb2(3,4)s	63	26.943	np	nn	--	nn	nn	np	nn	np	nn	nn	np	nn	nn	np	nn	nn	nn	nn	nn	nn	np	np	np	np	nn	nn	nn	np	np	nn	nn	np	nn	nn	np	np	np	--	np		B4263Sb2g032960s	78	17.775	np	np	--	np
B2785Sb2g019320s	63	28.762	np	nn	np	nn	nn	np	nn	np	nn	nn	np	nn	--	--	nn	--	nn	--	nn	nn	np	nn	np	nn	nn	nn	nn	np	np	nn	--	np	nn	nn	np	np	np	np	np		B805Sb2|466(3,3)s	78	18.743	np	np	np	np
B2048Sb2(g020475,2)s	63	30.182	nn	nn	--	nn	nn	np	nn	np	nn	nn	np	nn	nn	np	nn	nn	nn	nn	nn	nn	np	--	np	--	nn	nn	nn	np	np	nn	nn	np	nn	nn	nn	np	--	np	np		B305Sb2(4,4)s	78	19.618	np	np	np	np
B5031Sb2g011460s	63	34.453	np	nn	nn	nn	np	np	nn	--	nn	nn	np	nn	nn	--	nn	nn	nn	nn	nn	nn	np	np	np	np	nn	nn	nn	np	--	--	--	--	nn	nn	--	np	nn	--	np		B1397Sb2(2,2)s	78	20.491	np	np	np	np
B2781Sb2(2,2)s	63	38.494	np	nn	np	nn	np	np	nn	--	nn	nn	np	nn	nn	np	nn	nn	nn	nn	nn	nn	np	np	np	np	nn	nn	nn	np	np	np	np	np	nn	nn	np	np	np	--	np		B2080Sb2g031300s	78	21.463	np	np	np	--
B5046Sb2(g022530,2)s	63	48.221	np	nn	np	np	np	np	nn	np	nn	nn	np	nn	nn	nn	nn	np	nn	nn	nn	nn	np	--	np	nn	nn	nn	np	np	np	np	np	np	nn	nn	np	np	--	--	np		B798Sb2(2,2)i	78	22.45	np	np	np	np
																																											B2079Sb2g030150s	78	22.841	np	np	np	np
																																											B4257Sb2g030240s	78	22.927	np	np	nn	--
																																											B303Sb2g030430s	78	24.054	np	np	np	np
																																											B4255Sb2g030210s	78	26.161	np	np	np	np
																																											B3508Sb2g032860s	78	27.607	np	np	--	--
																																											B2076Sb2g029560s	78	28.935	np	np	--	nn
																																											B765Sb2(2,3)s	78	29.142	nn	np	nn	--
																																											B3497Sb2g028160s	78	32.58	np	np	--	np
																																											B2445Sb7g029190s	78	37.487	--	np	np	np
																																											B894Sb3g039990s	78	40.807	np	np	--	np
																																											B801Sb2g032815s	78	42.257	np	np	np	np
																																											B3481Sb2g023170s	78	43.444	nn	np	--	--
																																											B5137Sb3g024880s	78	44.135	np	np	--	--
																																											B354Sb3g018270s	78	45.847	np	np	nn	np
																																											B2860Sb3g024830s	78	48.221	np	np	np	--
																																											B853Sb3(2,3)s	78	49.571	np	np	np	np
																																											B3570Sb3g025700s	78	51.819	np	np	--	nn
																																											B2861Sb3(g025700,2)s	78	53.078	np	np	nn	nn
																																											B3568Sb3g023240s	78	54.657	--	np	np	--
																																											B353Sb1|3(4,4)s	78	56.396	np	np	np	np
																																											B1446Sb3(g014130,2)s	78	58.737	np	np	np	np
																																											B5140Sb3g025820s	78	61.429	np	np	--	np
																																											B3561Sb3g013290s	78	67.497	np	np	np	nn
[truncated: 161 more columns]

## Sheet: Chr03
Locus	Group	Position	Chr03																																								Locus	Group	Position	Chr03
B3606Sb3g037370s	9	0	np	np	--	np	np	np	np	--	np	--	nn	np	nn	nn	nn	--	np	np	np	np	--	nn	np	np	np	nn	np	np	np	np	--	nn	np	np	nn	nn	nn	nn	nn		B856Sb3(g025700,3)s	14	0	nn	nn	nn	nn
B2881Sb3g030660s	9	2.472	np	np	np	np	np	np	np	--	--	np	nn	np	nn	nn	nn	nn	np	np	np	np	--	nn	np	--	np	nn	np	np	np	np	np	nn	np	--	nn	np	nn	nn	nn		B861Sb3(3,3)s	14	10.578	nn	nn	nn	nn
B2205Sb3(2,2)i	9	4.287	nn	np	nn	nn	np	nn	np	--	np	np	nn	np	nn	nn	nn	nn	np	np	np	np	np	nn	np	nn	np	nn	np	np	np	np	np	nn	np	np	nn	nn	nn	nn	nn		B4315Sb3(2,2)s	14	16.443	nn	--	nn	nn
B1491Sb3g039180s	9	6.163	np	np	np	nn	np	np	np	np	np	np	nn	np	nn	nn	--	--	np	np	np	np	np	nn	np	nn	np	nn	np	--	np	np	np	nn	np	np	nn	nn	nn	nn	nn		B3878Sb8g001060s	14	22.261	np	np	nn	nn
B2204Sb3g045440i	9	7.224	np	np	nn	nn	np	--	np	--	--	np	nn	np	nn	nn	nn	nn	np	np	np	np	np	nn	np	nn	np	nn	--	np	np	np	np	nn	np	np	nn	nn	nn	nn	nn		B1103Sb8g001260s	14	24.254	np	np	nn	nn
B1498Sb3(5,5)s	9	8.933	np	np	np	nn	np	nn	np	np	nn	np	nn	np	nn	nn	nn	nn	np	np	np	np	np	nn	np	nn	np	nn	np	np	np	np	np	nn	np	np	nn	nn	nn	nn	nn		B935Sb4|5|8(3,6)s	14	26.57	np	np	nn	nn
B2179Sb3(2,3)s	9	9.888	np	np	np	nn	np	np	np	np	--	np	nn	np	nn	nn	nn	nn	np	np	np	np	np	nn	np	nn	np	nn	np	np	--	np	np	nn	nn	np	nn	nn	nn	nn	nn		B2145Sb3g027020s	14	26.918	nn	nn	nn	nn
B4343Sb3g034200s	9	11.527	np	np	--	--	np	--	--	nn	--	np	nn	np	nn	nn	nn	nn	np	--	np	np	--	nn	np	nn	np	nn	np	np	np	np	np	nn	nn	np	nn	nn	nn	nn	nn		B3605Sb3g037160s	14	33.468	np	np	np	np
B4351Sb3g037290s	9	12.747	np	np	np	nn	np	nn	np	nn	--	--	nn	np	nn	nn	nn	nn	np	--	np	np	np	nn	np	nn	--	nn	np	np	--	--	np	nn	np	nn	nn	nn	nn	nn	--		B627Sb0011s005450s	14	35.304	np	np	nn	np
B2891Sb3g033190s	9	14.359	np	np	--	nn	np	--	np	--	nn	np	nn	np	nn	nn	nn	nn	np	np	np	np	np	nn	np	nn	np	nn	np	--	np	--	np	nn	nn	nn	nn	nn	nn	nn	nn		B4896Sb1g010090s	14	37.906	--	np	nn	np
B1474Sb3(2,2)s	9	15.072	np	np	np	np	np	--	np	np	np	np	nn	np	nn	nn	np	nn	np	np	np	np	np	nn	np	nn	np	nn	np	np	np	np	np	nn	nn	nn	nn	nn	nn	nn	nn		B3771Sb5|6(2,2)s	14	39.173	np	np	np	np
B2174Sb3g033250s	9	16.398	np	np	np	nn	np	nn	np	np	np	--	nn	--	nn	nn	np	nn	np	--	np	np	np	nn	np	nn	np	nn	np	np	--	np	np	nn	nn	nn	nn	nn	nn	nn	nn		B2192Sb3g039370s	14	39.725	np	np	nn	--
B874Sb3(3,4)s	9	18.781	np	nn	np	nn	np	nn	np	np	--	np	nn	np	nn	nn	nn	nn	np	np	np	np	np	nn	np	nn	np	nn	np	np	np	np	np	nn	nn	nn	nn	nn	nn	nn	nn		B381Sb3(2,3)s	14	41.045	np	np	nn	np
B4326Sb3(g029140,2)s	9	20.753	--	nn	np	--	--	nn	np	--	np	--	nn	np	nn	nn	nn	np	np	--	np	np	np	nn	np	nn	np	nn	np	np	--	np	np	nn	nn	nn	nn	nn	nn	nn	nn		B2193Sb3g039370s	14	42.518	np	np	nn	np
B5156Sb3g031320s	9	23.478	--	nn	--	--	--	nn	np	np	nn	--	nn	np	nn	nn	nn	nn	np	--	np	np	nn	nn	np	nn	np	nn	np	np	--	--	np	nn	nn	nn	nn	nn	nn	nn	nn		B167Sb8g021100s	14	42.896	np	nn	nn	np
B866Sb3g028600s	9	25.726	--	nn	nn	np	np	nn	np	np	--	np	nn	np	nn	nn	nn	np	np	np	np	np	nn	nn	np	nn	np	nn	np	np	np	np	np	nn	nn	nn	nn	nn	nn	nn	nn		B1443Sb3g013760s	14	43.188	np	np	nn	--
B61Sb3g028510s	9	26.585	np	nn	nn	nn	np	nn	np	np	nn	np	nn	np	nn	nn	nn	np	np	np	np	np	nn	nn	np	nn	np	nn	np	np	np	np	np	nn	nn	nn	nn	nn	nn	nn	nn		B1122Sb8(2,2)s	14	44.455	np	nn	np	np
B2871Sb3(3,3)s	9	29.116	np	nn	nn	nn	np	nn	np	np	np	np	nn	np	nn	nn	nn	np	np	nn	np	np	nn	nn	np	nn	np	nn	np	np	--	np	np	nn	nn	nn	nn	nn	np	nn	nn		B1772Sb8g021100s	14	46.115	np	nn	nn	np
B1462Sb3g027380s	9	31.579	np	nn	nn	--	np	nn	np	--	--	np	nn	np	nn	nn	np	np	np	nn	np	np	nn	nn	np	np	np	np	np	np	np	np	np	nn	nn	nn	nn	nn	np	nn	nn		B4357Sb3g039320s	14	46.675	np	np	nn	--
B3572Sb3g026230s	9	33.771	--	nn	nn	--	--	nn	np	--	nn	--	nn	np	nn	nn	nn	np	np	nn	np	--	nn	nn	np	nn	np	nn	np	nn	np	np	np	nn	nn	nn	nn	nn	nn	nn	nn		B1492Sb3g039710s	14	47.926	np	np	np	np
B358Sb3(3,3)s	9	35.159	np	nn	nn	np	np	nn	np	np	nn	np	nn	np	nn	nn	nn	np	np	nn	np	np	nn	nn	np	nn	np	nn	np	nn	np	np	np	nn	nn	nn	nn	nn	np	nn	nn		B5146Sb3g027770s	14	48.211	np	--	nn	np
B804Sb2(5,6)s	9	36.07	np	np	nn	nn	np	np	np	nn	np	np	np	nn	nn	np	nn	np	nn	nn	np	nn	nn	nn	np	nn	np	nn	np	np	np	np	nn	nn	np	nn	np	np	nn	nn	nn		B2907Sb3g041010s	14	49.865	np	np	nn	--
B5141Sb3g025970s	9	37.253	np	nn	nn	nn	--	nn	np	nn	nn	np	nn	np	nn	nn	--	np	np	nn	np	np	nn	nn	np	nn	np	np	--	nn	--	--	np	nn	nn	nn	--	nn	--	--	nn		B5186Sb3g045590s	14	52.042	np	np	nn	nn
B1456Sb3g025820s	9	37.983	np	nn	nn	np	np	nn	nn	np	nn	np	nn	--	nn	nn	nn	np	np	nn	np	np	nn	nn	np	--	np	np	np	nn	--	np	np	nn	nn	nn	nn	nn	np	nn	nn		B887Sb3(5,6)s	14	53.564	np	nn	np	np
B1458Sb3g025820i	9	38.615	np	nn	nn	np	np	nn	nn	--	nn	np	nn	np	nn	nn	nn	np	np	nn	np	np	nn	nn	--	nn	np	nn	np	nn	np	--	np	nn	nn	nn	nn	nn	np	nn	nn		B2888Sb3|4(2,3)s	14	54.214	np	nn	np	np
B4617Sb7g004285s	9	40.685	np	--	nn	--	np	--	nn	--	nn	np	nn	np	nn	nn	nn	np	nn	nn	np	np	nn	--	np	--	np	nn	np	nn	np	np	nn	nn	nn	nn	nn	nn	np	nn	--		B2184Sb3|4(2,2)s	14	55.558	np	nn	np	np
B2859Sb3g024030i	9	43.626	np	nn	nn	np	--	nn	nn	np	nn	np	np	np	nn	nn	nn	np	np	nn	np	np	nn	nn	np	nn	--	nn	np	nn	--	--	--	nn	nn	nn	nn	np	np	nn	nn		B2896Sb3(g036400,2)s	14	60.851	np	nn	nn	np
B852Sb3g025190s	9	45.028	np	nn	nn	np	np	nn	nn	np	nn	np	np	np	np	nn	nn	np	np	nn	np	np	--	nn	np	nn	np	nn	np	nn	np	np	np	nn	nn	nn	nn	np	np	nn	--		B5158Sb3g032280s	14	64.313	--	nn	nn	np
B4312Sb3g023131s	9	45.976	np	nn	nn	--	np	--	--	np	nn	np	np	np	nn	nn	--	np	np	nn	np	np	--	nn	np	nn	np	nn	np	--	np	np	np	nn	nn	--	np	np	np	nn	nn		B1471Sb3g031470s	14	65.677	np	nn	nn	--
B2856Sb3(3,3)s	9	48.353	np	nn	nn	np	np	nn	nn	nn	nn	np	np	np	--	nn	nn	np	np	nn	np	np	nn	nn	np	nn	np	nn	np	nn	np	np	np	nn	nn	nn	np	np	np	nn	nn		B4342Sb3g033560s	14	66.611	--	nn	nn	np
B3563Sb3g013550s	9	51.591	np	nn	nn	np	np	np	np	nn	nn	np	np	np	--	nn	nn	np	np	nn	np	np	--	nn	np	--	np	nn	np	np	--	np	np	np	nn	--	np	np	--	nn	nn		B883Sb3g034430s	14	68.07	np	nn	nn	np
B3559Sb3g013030s	9	53.587	np	nn	nn	--	np	nn	nn	nn	nn	--	np	np	nn	nn	nn	--	nn	nn	np	np	nn	nn	np	nn	np	nn	np	nn	--	nn	--	nn	np	nn	--	np	nn	nn	nn		B370Sb3(3,3)s	14	68.526	np	nn	nn	np
B3557Sb3g012980s	9	55.949	np	nn	nn	np	np	nn	nn	nn	nn	--	np	np	--	nn	nn	np	nn	nn	np	np	--	nn	np	--	np	nn	np	nn	--	np	np	nn	--	nn	np	np	nn	nn	nn		B373Sb3(4,4)s	14	69.805	np	nn	nn	np
B2137Sb3(5,5)s	9	56.903	np	nn	nn	nn	np	nn	nn	nn	nn	np	np	np	nn	nn	nn	np	nn	nn	np	np	nn	nn	np	nn	np	nn	np	nn	np	np	np	nn	np	nn	np	np	nn	nn	nn		B2899Sb3(g038220,5)s	14	71.894	--	nn	nn	--
B2138Sb3g012030s	9	57.927	--	nn	nn	--	np	nn	nn	nn	nn	np	np	np	--	nn	np	np	nn	nn	np	np	--	nn	np	nn	np	nn	np	nn	np	np	np	nn	np	nn	np	np	nn	nn	nn		B5175Sb3g039500s	14	72.567	np	nn	nn	--
B348Sb3(5,5)i	9	59.106	np	nn	np	nn	np	nn	nn	nn	nn	np	np	np	nn	nn	nn	np	nn	nn	np	np	nn	nn	np	nn	np	nn	np	nn	np	np	np	nn	np	nn	np	np	nn	nn	nn		B888Sb3g037630s	14	72.807	--	nn	nn	--
B346Sb3(3,3)s	9	60.362	np	nn	np	--	np	nn	nn	nn	nn	np	np	np	np	nn	nn	np	nn	nn	np	np	nn	nn	np	nn	np	nn	np	nn	np	np	np	nn	np	nn	np	np	nn	nn	nn		B1490Sb3g038380s	14	73.238	np	nn	nn	--
B5119Sb3g010420i	9	61.378	np	nn	--	nn	--	nn	np	nn	nn	np	np	--	nn	nn	nn	np	nn	--	np	--	nn	nn	np	nn	np	nn	np	nn	--	np	--	nn	np	nn	np	--	nn	nn	nn		B902Sb3(5,5)i	14	73.4	np	nn	nn	np
B338Sb3(6,7)s	9	64.278	np	nn	np	nn	np	nn	np	nn	nn	np	np	np	np	nn	nn	np	nn	np	np	np	nn	nn	np	nn	np	nn	np	nn	np	np	np	nn	np	nn	np	np	nn	nn	nn		B376Sb3(36,43)i	14	74.294	np	nn	nn	np
B2843Sb3(2,2)s	9	65.653	np	nn	np	--	np	nn	np	nn	nn	np	np	np	nn	nn	nn	np	nn	np	np	np	nn	nn	nn	nn	np	nn	np	nn	np	np	np	nn	np	nn	np	np	nn	nn	nn		B892Sb3(9,9)s	14	75.004	np	nn	nn	np
B1428Sb3(2,2)s	9	68.061	np	nn	np	--	np	nn	np	nn	nn	--	np	np	nn	nn	nn	np	nn	np	np	np	nn	nn	nn	nn	np	nn	np	nn	--	np	np	nn	np	np	np	np	nn	nn	nn		B2919Sb3g045970s	14	76.03	--	nn	nn	--
B846Sb3(2,4)s	9	71.109	np	nn	np	nn	np	nn	np	nn	nn	np	np	np	np	nn	nn	np	nn	np	np	np	nn	nn	np	np	np	np	np	nn	np	np	np	nn	np	nn	np	np	nn	nn	nn		B903Sb3g044350s	14	76.652	np	nn	nn	--
B2128Sb3(g010380,3)s	9	72.514	np	nn	nn	nn	np	nn	np	nn	nn	np	np	np	--	nn	np	np	nn	np	np	np	nn	nn	np	np	np	np	np	nn	np	np	np	nn	np	nn	np	np	nn	nn	nn		B2902Sb3g039360s	14	77.366	--	--	nn	np
B339Sb3(2,4)s	9	75.264	np	nn	np	np	np	nn	np	nn	nn	np	np	np	np	nn	np	np	nn	np	np	np	nn	nn	np	np	np	np	np	nn	np	np	np	nn	np	nn	np	np	nn	nn	nn		B1895Sb3|621(2,2)s	14	79.268	--	nn	nn	np
B3546Sb3g009170s	9	78.27	--	nn	--	--	np	nn	np	nn	nn	np	np	np	nn	nn	np	np	nn	--	np	np	nn	nn	nn	np	np	np	np	nn	np	np	nn	nn	--	--	np	np	nn	nn	nn		B891Sb3(3,3)i	14	80.095	nn	nn	nn	np
B1427Sb3(g009170,3)s	9	79.225	np	nn	np	nn	np	nn	np	nn	nn	np	np	np	nn	nn	np	np	nn	np	np	np	nn	nn	nn	np	np	np	np	nn	np	np	np	nn	np	np	np	np	nn	nn	nn		B2904Sb3(2,2)s	14	80.807	np	nn	nn	np
B326Sb3g003810s	9	86.424	np	nn	nn	--	np	nn	np	nn	nn	np	np	nn	nn	nn	nn	np	np	np	np	np	nn	nn	nn	np	np	np	np	nn	np	np	np	np	np	np	np	nn	nn	nn	nn		B3609Sb3g039310s	14	81.625	--	nn	nn	nn
B2834Sb3g005030s	9	90.83	nn	nn	nn	--	np	nn	np	nn	nn	np	np	nn	nn	nn	nn	np	np	np	np	np	nn	nn	nn	nn	np	nn	--	nn	--	np	--	np	np	np	np	nn	nn	nn	--		B5169Sb3g034820s	14	82.566	--	nn	nn	--
																																											B3604Sb3g037080s	14	87.023	--	nn	nn	--
																																											B5167Sb3g034700s	14	87.706	--	nn	nn	--
																																											B5173Sb3|088(3,3)s	14	89.844	np	nn	nn	np
																																											B5174Sb3g038210s	14	93.941	--	nn	nn	--
																																											B3768Sb5g026810s	14	96.679	--	--	nn	np
																																											B1231Sb10g025350s	14	97.644	nn	nn	nn	nn
Locus	Group	Position	Chr03																																								Locus	Group	Position	Chr03
B355Sb3g024570s	27	0	nn	nn	nn	nn	np	np	np	--	nn	np	np	np	nn	nn	nn	np	np	np	np	np	np	np	np	nn	np	nn	nn	np	nn	np	np	nn	nn	np	np	np	np	nn	np		B2917Sb3(4,4)s	30	0	np	nn	nn	nn
B1463Sb3(2,2)s	27	0.423	np	np	--	nn	np	nn	nn	nn	nn	nn	nn	np	--	np	nn	nn	nn	np	nn	nn	nn	--	nn	nn	nn	nn	np	nn	nn	nn	nn	nn	np	np	nn	nn	nn	nn	np		B3623Sb3(2,2)i	30	1.511	np	nn	nn	np
B4316Sb3(2,2)s	27	2.179	--	np	np	nn	np	np	np	np	np	np	np	nn	nn	nn	nn	np	np	np	np	np	np	nn	np	np	np	nn	np	--	--	np	np	np	nn	np	np	np	np	np	nn		B5184Sb3g044330s	30	2.642	np	nn	nn	nn
B1457Sb3(2,2)s	27	2.255	np	np	np	nn	np	nn	nn	nn	nn	nn	nn	np	nn	np	nn	nn	nn	np	nn	nn	nn	np	nn	np	nn	nn	np	nn	np	nn	nn	nn	np	nn	nn	nn	nn	nn	np		B4350Sb3g036000s	30	3.183	--	nn	nn	--
B857Sb3(3,4)i	27	4.03	np	np	np	np	np	nn	nn	nn	nn	nn	nn	np	nn	np	nn	nn	nn	np	nn	nn	nn	np	nn	nn	nn	nn	np	nn	np	nn	nn	nn	np	nn	nn	nn	nn	nn	np		B2894Sb3g035370s	30	3.804	np	nn	nn	np
B1454Sb3(g025580,2)s	27	6.264	np	np	np	np	nn	nn	nn	nn	nn	nn	nn	np	--	np	nn	nn	nn	np	nn	nn	nn	np	nn	np	nn	np	np	nn	np	nn	nn	nn	np	nn	nn	nn	nn	nn	np		B5187Sb3g045970s	30	5.13	--	nn	nn	np
B858Sb3(4,4)s	27	7.541	np	np	np	np	np	nn	nn	nn	nn	nn	nn	np	np	np	nn	nn	nn	np	nn	nn	nn	np	nn	np	nn	nn	np	nn	np	nn	nn	nn	np	nn	nn	nn	nn	nn	np		B4356Sb3(2,2)i	30	6.342	np	nn	nn	np
B2148Sb3g027980s	27	9.165	np	np	np	np	np	nn	nn	nn	nn	nn	nn	np	--	--	nn	nn	nn	np	nn	nn	--	np	nn	--	nn	nn	np	nn	np	nn	nn	nn	np	np	nn	nn	nn	nn	np		B5172Sb3g036380s	30	8.169	--	nn	nn	--
B3582Sb3g028080s	27	9.808	--	np	--	--	np	nn	nn	nn	nn	nn	nn	np	--	np	np	nn	nn	np	nn	nn	nn	--	nn	np	nn	nn	np	nn	np	nn	nn	nn	np	--	nn	nn	nn	nn	np		B2203Sb3(5,5)s	30	8.624	np	nn	nn	np
B57Sb3g025350s	27	10.861	np	np	np	np	nn	nn	nn	nn	nn	nn	nn	nn	np	np	np	nn	nn	np	nn	nn	nn	np	nn	np	nn	nn	np	nn	np	nn	nn	nn	np	nn	nn	nn	nn	nn	np		B3607Sb3(2,2)s	30	9.816	np	nn	nn	np
B1453Sb3g025455s	27	12.935	nn	nn	nn	nn	np	np	np	np	np	np	np	np	nn	nn	nn	np	np	np	np	np	--	nn	np	nn	np	nn	nn	np	nn	np	--	np	nn	np	np	np	np	--	nn		B4363Sb3g040700s	30	10.383	np	nn	nn	--
B1455Sb3g025580s	27	14.905	np	nn	nn	nn	np	np	np	np	--	np	np	nn	nn	nn	nn	np	np	np	np	np	np	nn	np	np	np	nn	nn	np	nn	np	np	np	nn	np	np	np	--	--	nn		B901Sb3(3,3)s	30	12.418	np	nn	nn	np
B1459Sb3g025820s	27	17.07	nn	nn	nn	nn	nn	np	np	np	--	np	np	nn	nn	nn	nn	np	np	np	np	np	np	nn	np	nn	np	nn	nn	np	nn	--	np	np	nn	np	np	np	nn	--	nn		B3585Sb3(4,4)s	30	14.319	np	nn	nn	np
B3579Sb3g027880s	27	19.497	nn	nn	nn	nn	nn	np	np	nn	--	np	np	nn	nn	nn	nn	np	np	np	np	np	np	nn	--	nn	--	nn	nn	np	nn	np	--	np	--	nn	np	np	--	nn	nn		B2182Sb3g034820s	30	17.465	np	nn	nn	np
B362Sb3g028600s	27	20.217	nn	nn	nn	nn	nn	np	np	np	np	np	np	nn	nn	nn	nn	np	np	np	np	np	np	nn	np	--	np	nn	nn	np	nn	np	np	np	nn	nn	np	np	np	nn	nn		B3595Sb3g033920s	30	18.92	np	--	nn	--
B865Sb3g028080s	27	20.505	--	nn	nn	nn	nn	np	np	np	np	np	np	nn	nn	--	nn	np	np	np	np	np	np	nn	np	nn	np	nn	nn	np	nn	np	np	np	nn	nn	np	np	np	np	nn		B877Sb3(4,4)s	30	20.71	np	nn	nn	np
B867Sb3(2,2)s	27	21.561	nn	nn	nn	nn	nn	--	np	np	np	np	np	nn	nn	nn	nn	np	np	np	np	np	np	nn	np	np	np	nn	nn	np	nn	np	np	np	nn	nn	np	np	np	np	nn		B3589Sb3g032070s	30	21.788	np	nn	nn	np
B1466Sb3(2,2)s	27	23.166	--	nn	nn	nn	nn	np	np	np	np	np	np	nn	nn	nn	nn	np	np	np	np	np	np	nn	np	np	np	nn	nn	np	nn	np	np	np	nn	nn	np	nn	np	--	nn		B65Sb3g034620s	30	22.437	np	nn	nn	np
B2878Sb3(2,2)s	27	25.721	nn	nn	nn	nn	nn	np	np	np	np	--	np	nn	nn	nn	nn	np	np	np	np	np	np	nn	np	np	np	nn	nn	np	nn	np	np	np	nn	nn	np	nn	np	nn	np		B64Sb3(3,3)s	30	23.376	np	nn	nn	np
B364Sb3(g029880,2)s	27	29.647	np	np	np	np	np	np	nn	nn	nn	nn	nn	np	np	np	np	nn	nn	nn	nn	nn	--	nn	nn	np	nn	np	np	nn	np	nn	nn	nn	np	np	nn	np	nn	nn	nn		B366Sb3|139(2,2)s	30	25.119	np	nn	nn	np
B365Sb3(g030270,2)s	27	31.534	np	np	np	np	np	np	nn	nn	nn	nn	nn	np	np	nn	np	nn	nn	nn	nn	nn	--	nn	nn	np	nn	np	np	nn	np	nn	nn	nn	np	np	nn	np	nn	nn	nn		B5148Sb3g028090s	30	27.353	np	nn	np	np
B2155Sb3g029720s	27	32.791	np	np	np	--	np	np	nn	nn	nn	nn	nn	np	--	np	nn	nn	nn	nn	nn	nn	--	nn	nn	--	nn	nn	np	nn	np	nn	nn	nn	np	np	nn	np	nn	nn	nn		B1467Sb3(6,7)s	30	27.86	np	nn	nn	np
B4654Sb7g027810i	27	33.958	np	np	np	nn	--	np	np	--	nn	np	--	np	nn	nn	nn	np	np	--	np	np	np	nn	np	nn	np	nn	nn	np	--	np	np	np	np	--	np	np	--	nn	nn		B2151Sb3g028600s	30	29.91	np	nn	--	np
B870Sb3(3,5)i	27	34.94	np	np	np	np	np	np	nn	nn	nn	nn	nn	np	np	nn	nn	nn	nn	nn	nn	nn	nn	nn	nn	np	nn	nn	np	nn	np	nn	nn	nn	np	np	nn	np	nn	nn	nn		B2157Sb3g030290s	30	30.919	np	nn	nn	np
B4330Sb3g031320s	27	36.658	--	nn	nn	nn	np	--	np	np	np	np	np	nn	nn	np	nn	np	np	--	np	np	np	--	np	--	np	nn	nn	--	np	np	np	np	nn	nn	np	nn	np	--	np		B2173Sb3g033090s	30	31.42	np	nn	nn	np
B2880Sb3g030650s	27	37.432	--	--	--	--	np	nn	nn	nn	nn	nn	nn	np	--	nn	nn	nn	nn	nn	nn	nn	nn	nn	nn	np	nn	nn	np	nn	np	nn	nn	nn	np	np	nn	np	nn	nn	nn		B2868Sb3g027380s	30	32.963	np	np	--	--
B1424Sb3(2,3)s	27	39.158	np	np	nn	np	nn	np	np	np	nn	np	np	nn	nn	nn	nn	np	np	np	np	np	np	nn	np	nn	np	nn	np	np	nn	np	np	np	np	nn	np	np	np	nn	nn		B2154Sb3g029190s	30	36.626	np	nn	nn	np
B1478Sb3g032940s	27	39.684	nn	nn	np	np	np	--	np	np	--	np	np	np	nn	np	nn	np	np	np	np	np	np	nn	np	np	np	nn	nn	np	np	np	np	np	nn	--	np	np	np	np	np		B2165Sb3g032360s	30	38.618	np	nn	nn	np
B1469Sb3g030860s	27	42.485	--	nn	nn	np	np	nn	np	np	np	np	np	nn	nn	np	nn	np	np	np	np	np	np	np	--	--	np	nn	nn	np	np	np	np	np	np	nn	np	nn	np	np	np		B5157Sb3g031580s	30	41.507	--	np	--	--
B2890Sb3(2,2)s	27	44.57	nn	nn	nn	nn	np	--	nn	np	np	np	np	nn	nn	np	nn	np	np	np	np	nn	np	nn	np	np	np	nn	nn	np	np	np	np	np	nn	nn	np	np	np	np	np		B4141Sb1g032910s	30	44.574	np	np	np	np
B2163Sb3g032190s	27	46.879	--	nn	nn	nn	np	np	nn	np	--	np	np	nn	nn	np	nn	--	np	np	np	nn	np	np	np	np	np	nn	nn	np	np	np	np	np	nn	nn	np	nn	np	--	np		B2175Sb3(2,2)s	30	46.315	np	np	nn	np
B4338Sb3g032940s	27	49.087	nn	nn	nn	nn	np	nn	nn	--	nn	np	np	nn	nn	--	nn	np	np	np	np	nn	--	--	--	np	np	nn	nn	np	np	np	--	np	nn	nn	np	np	np	np	--		B5142Sb3(2,2)s	30	48.409	np	np	np	nn
B2160Sb3g031760s	27	52.996	--	nn	nn	nn	np	--	nn	np	--	np	np	nn	nn	np	np	np	np	np	np	nn	np	nn	np	np	np	np	nn	np	np	np	np	np	nn	nn	np	nn	np	--	np
B3592Sb3g032940s	27	57.453	nn	nn	nn	nn	np	nn	nn	nn	nn	np	np	nn	nn	--	np	np	np	np	np	nn	--	--	--	np	np	np	nn	np	np	np	--	np	nn	nn	np	np	np	np	--
Locus	Group	Position	Chr03																																								Locus	Group	Position	Chr03
B859Sb3g026290s	61	0	np	np	np	np	np	np	np	nn	np	nn	nn	np	--	np	nn	np	np	np	nn	nn	np	--	np	np	nn	nn	np	nn	np	nn	np	nn	np	nn	nn	np	nn	nn	np		B1023Sb6(2,4)s	66	0	np	np	np	np
B5144Sb3g026240s	61	4.783	np	--	np	np	np	np	np	nn	nn	nn	nn	np	nn	np	nn	np	np	np	--	nn	--	--	np	--	nn	nn	np	--	np	nn	--	nn	np	nn	nn	np	nn	nn	--		B1425Sb3(2,3)s	66	8.111	np	nn	np	np
B860Sb3(2,2)i	61	7.118	np	nn	nn	np	np	--	np	nn	np	nn	nn	np	nn	np	nn	nn	nn	np	nn	nn	--	nn	np	nn	nn	nn	nn	nn	np	nn	np	nn	np	nn	nn	np	nn	nn	nn		B2130Sb3g010850s	66	15.866	np	np	nn	np
B2865Sb3g026470s	61	7.869	np	nn	nn	--	np	--	np	nn	--	nn	nn	np	nn	--	nn	nn	nn	nn	nn	nn	--	nn	np	nn	nn	nn	nn	nn	np	nn	np	nn	np	nn	nn	np	nn	nn	nn		B847Sb3g010380s	66	17.953	np	np	np	np
B2864Sb3g026010s	61	9.705	--	nn	nn	np	np	nn	np	nn	nn	nn	nn	np	nn	--	nn	--	np	nn	nn	nn	nn	nn	nn	nn	nn	nn	nn	nn	--	nn	--	nn	np	nn	nn	np	nn	nn	nn		B1433Sb3g010380s	66	19.319	np	np	--	--
B3573Sb3(2,2)s	61	13.493	np	nn	nn	np	np	np	np	nn	np	nn	nn	np	nn	np	nn	np	np	np	nn	nn	nn	nn	np	nn	nn	nn	nn	nn	--	nn	np	nn	np	nn	nn	np	nn	nn	nn		B341Sb3(g010730,2)s	66	24.068	np	np	nn	np
B4317Sb3g026230s	61	14.546	np	nn	nn	--	np	--	np	nn	--	nn	nn	np	nn	np	nn	np	np	--	nn	nn	nn	nn	np	nn	nn	nn	nn	nn	--	nn	nn	nn	--	nn	nn	--	nn	nn	nn		B845Sb3g010320s	66	25.4	np	np	np	np
B1451Sb3(g025220,3)s	61	16.035	np	nn	nn	np	np	np	np	nn	nn	nn	nn	np	nn	np	nn	np	np	np	nn	nn	nn	nn	np	nn	nn	nn	nn	nn	nn	nn	np	nn	np	nn	nn	np	nn	nn	np		B2846Sb3(g010420,4)s	66	27.989	np	np	np	np
B5135Sb3g019960s	61	16.414	--	nn	nn	--	--	nn	np	nn	nn	nn	nn	--	nn	np	nn	--	np	--	nn	nn	nn	nn	np	nn	nn	nn	nn	nn	nn	nn	nn	nn	--	nn	nn	--	nn	nn	np		B3551Sb3g010320s	66	28.959	np	np	np	np
B5134Sb3g018040s	61	17.099	np	nn	nn	--	--	nn	np	nn	--	nn	nn	np	nn	--	np	np	np	--	nn	nn	--	nn	--	nn	nn	nn	nn	nn	nn	nn	nn	nn	np	nn	nn	np	nn	nn	--		B4302Sb3g010270s	66	31.789	nn	nn	nn	nn
B2857Sb3(2,2)s	61	18.987	np	nn	nn	np	np	np	np	nn	np	nn	nn	np	nn	np	nn	np	np	np	nn	nn	--	nn	np	nn	nn	nn	nn	nn	nn	nn	nn	nn	np	nn	nn	np	nn	nn	np		B848Sb3(2,2)s	66	33.498	nn	nn	np	nn
B56Sb3(2,2)s	61	21.306	np	nn	nn	np	np	nn	np	nn	np	nn	nn	np	nn	np	nn	np	np	np	nn	nn	nn	np	np	nn	nn	nn	nn	nn	nn	nn	np	nn	np	nn	nn	np	nn	nn	np		B3552Sb3g010420s	66	35.423	np	nn	nn	nn
B1449Sb1|3(3,4)s	61	22.047	np	nn	nn	np	np	nn	np	nn	np	nn	nn	np	nn	np	nn	np	np	np	nn	nn	nn	np	np	nn	nn	nn	nn	nn	nn	nn	nn	nn	np	nn	nn	np	nn	nn	np		B343Sb3(3,3)s	66	36.701	np	nn	np	nn
B2142Sb3(2,2)s	61	23.223	np	nn	np	np	np	np	np	nn	np	nn	nn	np	nn	np	nn	np	np	--	nn	nn	nn	--	np	--	nn	nn	nn	nn	nn	nn	nn	nn	np	nn	nn	np	nn	nn	np		B4303Sb3g010420s	66	40.693	--	np	--	nn
B4306Sb3g011860s	61	26.078	np	nn	np	--	np	np	np	nn	--	nn	nn	--	nn	np	nn	np	nn	np	nn	nn	nn	--	nn	--	nn	nn	nn	nn	nn	nn	nn	nn	--	--	nn	np	nn	nn	np		B1429Sb3g009200s	66	45.488	np	np	nn	nn
B5128Sb3(2,2)s	61	28.402	np	nn	np	np	np	--	np	nn	nn	nn	nn	np	nn	nn	nn	np	np	np	nn	np	nn	--	np	nn	nn	nn	nn	nn	nn	nn	nn	nn	np	--	nn	np	nn	nn	np		B3547Sb3g009230s	66	48.808	np	np	nn	nn
B5129Sb3g012960s	61	31.035	np	nn	np	--	nn	nn	np	nn	nn	nn	nn	--	nn	nn	nn	--	--	np	nn	np	nn	--	np	--	nn	nn	nn	nn	nn	nn	nn	nn	np	--	nn	np	nn	nn	--		B1431Sb3g010120s	66	51.687	np	nn	np	--
B2140Sb3(g013090,2)s	61	32.168	np	nn	np	np	np	--	np	nn	np	nn	nn	np	nn	np	nn	np	np	np	nn	np	nn	--	np	np	nn	nn	nn	nn	nn	nn	nn	nn	np	np	nn	np	nn	nn	np
B5122Sb3g011390s	61	36.034	np	np	--	np	np	--	np	nn	np	nn	nn	np	--	--	nn	np	np	np	nn	nn	--	--	--	np	nn	nn	nn	nn	nn	np	np	nn	np	np	nn	np	nn	--	np
B844Sb3g010120s	61	47.903	np	np	np	np	np	--	np	nn	np	nn	nn	np	nn	np	nn	np	np	np	nn	nn	nn	np	np	np	nn	nn	nn	nn	nn	np	np	np	np	np	np	np	np	--	np
[truncated: 161 more columns]

## Sheet: Chr04
Locus	Group	Position	Chr04																																								Locus	Group	Position	Chr04
B964Sb4g030900s	3	0	np	nn	np	nn	np	np	np	np	np	np	np	np	--	--	nn	np	nn	nn	np	np	np	np	np	np	np	nn	np	nn	nn	np	np	nn	nn	np	np	np	nn	np	np		B3680Sb4g023690s	4	0	np	nn	--	nn
B1580Sb4g032250s	3	1.472	np	nn	--	nn	np	np	np	np	--	np	np	np	np	np	nn	np	nn	np	np	np	np	--	np	np	np	nn	np	nn	nn	np	np	nn	nn	np	np	np	nn	np	np		B2996Sb4(5,5)s	4	9.152	nn	nn	np	nn
B4450Sb4g027510s	3	6.942	--	nn	nn	--	np	np	np	np	--	np	np	np	np	np	nn	--	np	nn	np	np	np	np	np	nn	np	nn	np	--	nn	np	--	nn	nn	np	np	np	nn	--	np		B4463Sb4(2,2)s	4	12.322	nn	nn	--	nn
B2994Sb4(2,3)s	3	9.141	np	nn	--	nn	np	np	np	np	nn	np	np	np	nn	np	nn	--	nn	np	np	np	np	nn	np	np	np	nn	np	nn	nn	np	nn	nn	np	np	nn	np	nn	nn	np		B2271Sb4(g029030,2)s	4	14.787	nn	nn	np	nn
B5294Sb4g038520s	3	12.264	--	nn	nn	nn	np	--	np	np	nn	--	np	--	nn	np	nn	nn	nn	nn	np	--	np	--	np	--	np	nn	--	nn	nn	np	nn	nn	nn	nn	nn	nn	nn	nn	nn		B2272Sb4g029490s	4	15.779	nn	nn	np	nn
B88Sb4(g027160,3)i	3	12.994	np	nn	nn	nn	np	np	np	np	nn	np	np	np	np	np	nn	np	nn	nn	np	np	np	np	np	np	np	nn	np	nn	nn	nn	nn	nn	nn	np	nn	np	nn	nn	np		B3010Sb4(3,3)s	4	16.326	nn	nn	nn	nn
B3001Sb4(6,6)s	3	13.832	np	nn	nn	nn	np	np	np	nn	nn	np	np	np	nn	nn	nn	nn	nn	nn	np	np	np	nn	np	np	np	nn	np	nn	nn	np	nn	nn	nn	np	nn	np	nn	nn	np		B2281Sb4(2,4)i	4	17.435	nn	nn	--	nn
B3709Sb4g029730s	3	15.733	--	nn	nn	nn	np	np	np	--	nn	--	np	nn	--	--	nn	nn	nn	nn	np	np	np	nn	np	--	np	nn	np	nn	nn	np	nn	nn	nn	np	nn	np	nn	nn	np		B972Sb4(4,5)s	4	18.02	nn	nn	np	nn
B2289Sb4g036520s	3	17.538	np	nn	nn	nn	np	np	np	np	nn	--	np	np	nn	np	nn	nn	nn	nn	np	nn	np	--	--	np	np	nn	np	nn	nn	np	nn	nn	nn	nn	nn	np	nn	--	np		B106Sb4(4,5)s	4	18.795	nn	nn	np	nn
B3013Sb4g035140s	3	18.032	np	nn	nn	nn	--	np	np	--	nn	np	np	--	--	nn	nn	nn	nn	nn	np	np	np	np	np	--	np	nn	np	nn	nn	np	nn	nn	nn	nn	nn	np	nn	nn	np		B101Sb4(11,12)s	4	20.731	nn	nn	np	nn
B4483Sb4g036570s	3	18.582	np	nn	nn	nn	nn	--	--	--	nn	np	np	np	--	np	nn	nn	nn	nn	np	np	np	--	np	--	np	nn	np	nn	nn	--	nn	nn	nn	nn	nn	np	nn	nn	np		B5288Sb4g036000s	4	22.062	np	--	nn	nn
B4478Sb4g035230s	3	18.912	np	nn	nn	nn	np	--	np	nn	nn	--	np	np	--	np	nn	nn	nn	nn	np	np	--	np	np	--	np	nn	--	nn	nn	np	nn	nn	nn	nn	nn	np	nn	nn	--		B441Sb4(3,3)s	4	22.637	nn	nn	np	nn
B4452Sb4g028750s	3	19.357	np	nn	nn	nn	np	nn	np	np	nn	--	np	--	np	np	nn	nn	nn	nn	np	np	nn	--	np	--	np	nn	np	nn	nn	--	nn	nn	nn	--	nn	np	nn	--	np		B1589Sb4g035500s	4	22.749	np	np	nn	np
B99Sb4(g033980,3)s	3	21.252	nn	nn	nn	nn	np	np	np	np	nn	np	np	np	np	np	nn	nn	nn	nn	np	np	np	np	np	np	np	nn	np	nn	nn	np	nn	nn	nn	nn	nn	np	nn	nn	np		B1595Sb4(2,2)s	4	22.768	nn	nn	np	nn
B436Sb4(6,6)s	3	21.278	np	nn	nn	nn	np	np	np	np	nn	np	np	np	np	np	nn	nn	nn	nn	np	np	np	np	np	np	np	nn	np	nn	nn	np	nn	nn	nn	nn	nn	np	nn	nn	np		B3715Sb4g031940s	4	22.831	nn	nn	--	nn
B433Sb4(10,12)s	3	21.408	np	nn	nn	nn	np	np	np	np	nn	np	np	np	np	np	nn	nn	nn	nn	np	np	np	np	np	np	np	nn	np	nn	nn	np	nn	nn	nn	np	nn	np	nn	nn	np		B2291Sb4(3,8)s	4	23.824	nn	nn	np	nn
B3015Sb4(2,2)s	3	21.591	np	nn	nn	nn	np	nn	np	np	nn	np	np	np	--	np	nn	nn	nn	nn	np	np	np	--	np	np	np	nn	np	nn	nn	np	nn	nn	nn	nn	nn	np	nn	nn	np		B1592Sb4(g036100,2)s	4	25.178	np	np	nn	np
B100Sb4(8,9)s	3	21.707	np	nn	nn	nn	np	np	np	np	nn	np	np	np	nn	np	nn	nn	nn	nn	np	np	np	np	np	np	np	nn	np	nn	nn	np	nn	nn	nn	nn	nn	np	nn	nn	np		B2290Sb4g036560s	4	25.969	--	np	nn	--
B2285Sb4(3,3)s	3	21.755	--	nn	nn	nn	np	np	np	--	nn	np	np	np	nn	np	nn	nn	nn	nn	np	np	np	nn	np	np	np	nn	np	nn	nn	np	nn	nn	nn	nn	nn	np	nn	nn	np		B1594Sb4(g037690,2)i	4	28.024	nn	nn	np	nn
B439Sb4(2,2)s	3	23.911	np	nn	nn	nn	np	np	np	np	nn	np	np	np	nn	np	nn	nn	nn	nn	np	np	np	nn	np	np	np	np	np	nn	nn	np	nn	nn	nn	nn	nn	np	nn	nn	np		B107Sb4(5,7)s	4	28.538	np	np	nn	np
B440Sb4g036070i	3	25.418	np	nn	nn	nn	np	np	np	np	nn	np	np	np	np	np	nn	nn	nn	nn	np	np	np	np	np	np	np	np	np	nn	nn	np	nn	nn	--	nn	nn	np	nn	nn	np		B105Sb4(11,17)i	4	29.093	np	np	nn	np
B1582Sb4(g033360,2)s	3	26.123	--	nn	nn	nn	np	np	np	np	nn	np	np	np	nn	np	nn	nn	nn	nn	np	np	np	np	np	np	np	np	np	nn	nn	np	nn	nn	nn	np	nn	np	nn	nn	np		B90Sb4(5,6)s	4	29.926	np	np	nn	np
B971Sb4(3,7)s	3	26.92	np	nn	nn	nn	np	np	np	np	nn	np	np	np	nn	np	np	nn	nn	nn	np	np	np	nn	np	np	np	np	np	nn	nn	np	nn	nn	nn	nn	nn	np	nn	nn	np		B429Sb4(4,7)s	4	29.926	nn	nn	np	nn
B2283Sb4(2,2)s	3	27.538	np	nn	nn	nn	np	np	np	nn	nn	np	np	np	nn	np	np	nn	nn	nn	np	--	np	np	np	np	np	np	np	nn	nn	np	nn	nn	nn	nn	nn	np	nn	nn	np		B92Sb4(9,12)s	4	30.747	np	np	nn	np
B3009Sb4(2,3)s	3	28.588	nn	nn	nn	nn	np	np	np	np	nn	np	np	np	nn	np	np	nn	nn	nn	np	np	np	--	np	np	np	np	np	nn	nn	np	nn	nn	nn	nn	nn	np	nn	nn	np		B3722Sb4g033456s	4	31.227	np	np	nn	np
B1583Sb4(2,4)s	3	29.219	np	nn	nn	nn	np	np	np	np	nn	np	np	np	--	np	np	nn	nn	nn	np	np	np	--	np	np	np	np	np	nn	nn	np	nn	nn	nn	np	nn	np	nn	nn	np		B2273Sb4g030010s	4	32.249	np	np	nn	np
B435Sb4(6,12)s	3	29.747	np	nn	nn	nn	np	np	np	np	nn	np	np	np	np	np	np	nn	nn	nn	np	np	np	np	np	np	np	np	np	nn	nn	np	nn	nn	nn	nn	nn	np	nn	nn	np		B4434Sb4g025160s	4	32.986	nn	nn	nn	nn
B968Sb4(g033360,3)s	3	31.053	nn	nn	nn	nn	np	np	np	nn	nn	np	np	np	--	np	np	nn	nn	nn	np	np	np	--	np	np	np	np	np	nn	nn	np	nn	nn	nn	np	nn	np	nn	nn	np		B95Sb4(3,3)s	4	33.441	np	np	nn	np
B438Sb4(8,8)s	3	33.924	np	np	np	np	nn	nn	nn	nn	np	nn	nn	nn	nn	nn	nn	np	np	np	nn	nn	np	nn	nn	nn	nn	nn	nn	np	np	nn	np	np	np	np	np	nn	np	nn	nn		B5285Sb4g035350s	4	34.623	np	np	nn	np
B978Sb4|498(5,5)s	3	34.403	np	np	np	np	nn	nn	nn	nn	--	nn	nn	nn	nn	nn	nn	np	np	np	nn	nn	nn	nn	nn	nn	nn	nn	nn	np	np	nn	np	np	np	np	np	nn	np	nn	nn		B3003Sb4g032140s	4	36.022	np	np	nn	np
B970Sb4(8,9)s	3	35.206	np	np	np	np	nn	nn	nn	nn	np	nn	nn	nn	nn	nn	nn	np	np	np	nn	nn	nn	nn	nn	nn	nn	nn	nn	np	np	nn	np	np	np	nn	np	nn	np	nn	nn		B967Sb4g032140s	4	36.059	np	np	nn	np
B960Sb4(2,2)s	3	35.568	nn	np	np	nn	nn	nn	nn	nn	np	nn	nn	nn	nn	nn	nn	np	np	np	nn	nn	nn	nn	nn	nn	nn	nn	nn	np	np	nn	np	np	np	np	np	nn	np	nn	nn		B4448Sb4(2,2)s	4	36.468	np	np	nn	np
B2288Sb4(2,2)s	3	36.993	nn	np	nn	np	nn	np	nn	nn	np	nn	nn	nn	nn	nn	nn	np	np	np	nn	nn	nn	nn	nn	nn	nn	nn	nn	np	np	nn	np	np	np	np	np	nn	np	nn	nn		B4472Sb4g033360s	4	37.824	np	--	nn	nn
B4488Sb4g038150s	3	37.981	nn	np	--	--	nn	nn	nn	nn	nn	nn	nn	nn	nn	--	nn	np	--	np	nn	nn	nn	nn	nn	nn	nn	nn	nn	--	np	nn	np	np	--	--	np	nn	np	nn	nn		B5270Sb4g029830s	4	38.539	np	np	nn	--
B977Sb4(2,2)s	3	38.936	np	np	--	np	nn	np	nn	nn	nn	nn	nn	nn	nn	nn	nn	np	np	np	nn	nn	nn	nn	nn	nn	nn	nn	nn	np	np	nn	np	np	np	np	np	nn	np	nn	nn		B128Sb4|6(2,3)s	4	41.045	np	np	nn	np
B4468Sb4g032290s	3	39.964	np	np	np	--	nn	np	nn	nn	--	nn	nn	nn	--	nn	nn	--	np	nn	nn	nn	--	nn	nn	nn	nn	nn	nn	np	np	nn	np	np	np	nn	np	nn	--	--	nn		B5265Sb4g027840s	4	43.724	np	--	nn	--
B2999Sb4(2,2)s	3	40.605	np	np	np	nn	nn	np	nn	nn	np	nn	nn	nn	nn	nn	nn	np	np	np	nn	nn	--	nn	nn	nn	nn	nn	nn	np	np	nn	np	np	np	nn	np	nn	np	nn	nn		B956Sb4g025770s	4	46.311	np	np	nn	np
B4471Sb4g033010s	3	41.423	nn	np	np	--	nn	nn	nn	nn	--	nn	nn	nn	nn	nn	nn	np	np	--	nn	nn	nn	nn	nn	nn	nn	nn	nn	--	nn	nn	--	--	--	nn	np	nn	np	nn	nn		B2979Sb4(2,2)s	4	46.902	nn	nn	np	nn
B3720Sb4(2,2)s	3	41.765	--	--	nn	np	nn	nn	nn	nn	np	nn	nn	nn	nn	nn	nn	np	np	np	nn	nn	nn	nn	nn	nn	nn	nn	nn	np	nn	nn	np	np	np	nn	np	nn	--	nn	nn		B5239Sb4g021370s	4	49.035	np	np	nn	np
B2287Sb4(g035700,2)s	3	42.565	np	np	np	np	nn	nn	nn	nn	np	nn	nn	nn	nn	nn	nn	--	--	np	nn	nn	nn	nn	nn	nn	nn	nn	nn	np	nn	nn	nn	np	np	nn	np	nn	np	nn	nn		B422Sb4(g025160,3)i	4	49.696	nn	nn	np	nn
B3002Sb4(2,2)s	3	43.699	np	np	nn	np	nn	--	nn	nn	nn	nn	nn	nn	nn	nn	nn	np	np	np	nn	nn	np	nn	nn	nn	nn	nn	nn	np	np	nn	np	np	np	nn	np	nn	np	nn	nn		B1555Sb4g025160s	4	50.437	nn	nn	--	nn
B3018Sb4(g036730,2)s	3	45.044	np	np	np	--	nn	np	nn	nn	np	nn	nn	nn	nn	nn	nn	np	np	nn	nn	nn	nn	nn	nn	nn	nn	nn	nn	np	nn	nn	np	np	np	np	np	nn	np	nn	nn		B3690Sb4(g025180,2)s	4	51.659	np	np	nn	np
B3717Sb4g032000s	3	45.995	--	np	nn	--	nn	np	nn	nn	--	nn	nn	nn	nn	nn	nn	np	np	np	nn	nn	nn	nn	nn	nn	nn	nn	nn	nn	--	nn	--	np	np	nn	np	nn	--	nn	nn		B1552Sb4g025020s	4	53.365	np	np	nn	np
B3705Sb4g028460s	3	46.725	--	--	--	nn	nn	nn	nn	nn	--	nn	nn	nn	nn	nn	nn	np	nn	np	nn	nn	nn	--	nn	nn	nn	nn	nn	np	np	nn	nn	np	--	nn	np	nn	np	nn	nn		B2260Sb4g024940s	4	54.093	np	np	nn	--
B4476Sb4(2,2)i	3	47.898	np	--	nn	np	nn	nn	nn	nn	np	nn	nn	nn	nn	nn	nn	np	np	nn	nn	nn	nn	nn	nn	nn	nn	nn	nn	np	np	nn	--	np	--	nn	np	nn	nn	nn	nn		B85Sb4(2,2)s	4	55.356	np	np	nn	np
B4467Sb4(3,3)i	3	50.681	nn	np	np	nn	nn	np	nn	nn	nn	nn	nn	nn	nn	nn	nn	np	np	np	nn	nn	nn	nn	nn	nn	nn	nn	nn	np	np	nn	nn	np	np	nn	np	nn	nn	nn	nn		B2259Sb4g024880s	4	56.558	np	np	nn	--
B470Sb6(2,3)s	3	62.964	np	np	nn	np	nn	np	np	nn	nn	nn	nn	nn	nn	np	nn	np	np	np	nn	nn	nn	nn	np	nn	nn	nn	np	nn	np	np	np	np	np	np	np	nn	np	nn	nn		B3692Sb4g025390s	4	58.539	np	np	nn	np
																																											B1543Sb4(3,5)s	4	59.53	np	np	nn	np
																																											B2251Sb4(2,2)s	4	62.118	np	np	nn	--
																																											B3684Sb4g024150s	4	68.278	np	np	--	np
																																											B3670Sb4g021360s	4	70.303	np	np	nn	nn
																																											B83Sb4(4,7)s	4	75.208	np	np	nn	np
Locus	Group	Position	Chr04																																								Locus	Group	Position	Chr04
B2292Sb4(2,2)s	23	0	np	np	--	np	np	np	np	np	nn	np	nn	np	nn	np	nn	nn	np	np	np	np	np	np	np	nn	np	nn	np	np	np	np	np	np	np	nn	np	nn	np	np	np		B5292Sb4g037410s	28	0	nn	nn	np	--
B3728Sb4(3,3)i	23	4.256	np	np	--	np	np	np	np	np	nn	np	nn	np	nn	np	nn	nn	np	np	np	np	np	nn	np	np	np	nn	np	np	np	np	np	np	np	nn	np	nn	np	np	np		B3704Sb4g028190i	28	3.564	nn	nn	nn	nn
B1593Sb4(2,2)s	23	5.887	np	np	np	np	np	np	np	np	--	np	nn	np	nn	np	nn	nn	np	np	np	np	np	--	np	np	np	nn	np	np	np	np	np	np	np	nn	np	nn	nn	np	np		B5293Sb4g037410s	28	5.161	--	nn	np	--
B2254Sb4g023820s	23	6.414	np	np	--	nn	np	--	np	np	--	np	np	nn	nn	np	nn	nn	nn	np	np	np	nn	nn	np	--	np	nn	np	np	np	nn	nn	nn	np	np	np	np	np	nn	nn		B4432Sb4g025070s	28	10.953	nn	nn	nn	--
B3617Sb3g042710s	23	8.122	np	np	np	np	np	--	np	np	np	np	nn	--	nn	np	nn	nn	np	np	np	np	np	--	np	--	np	nn	np	np	np	np	np	np	np	np	np	nn	nn	--	--		B442Sb4(2,3)s	28	11.601	nn	nn	nn	nn
B2286Sb4(2,2)s	23	10.687	np	np	np	np	np	np	np	np	--	np	nn	nn	nn	np	nn	np	np	np	np	np	--	nn	nn	np	np	np	np	np	np	nn	np	np	np	np	np	nn	np	nn	nn		B2275Sb4(2,3)s	28	12.831	nn	nn	nn	nn
B1886Sb10(3,4)s	23	11.295	np	nn	nn	np	nn	nn	nn	np	np	nn	np	np	nn	nn	nn	np	nn	nn	nn	nn	nn	np	nn	nn	nn	nn	nn	np	np	np	nn	nn	nn	np	nn	np	nn	nn	np		B5284Sb4g034320s	28	14.279	nn	nn	nn	--
B4549Sb6g009000s	23	11.424	np	np	nn	np	np	np	np	np	nn	np	--	--	--	nn	nn	nn	np	--	np	np	np	nn	np	nn	np	nn	np	np	--	nn	np	np	np	nn	--	np	nn	--	nn		B3729Sb4g037660s	28	15.612	nn	nn	nn	nn
B3012Sb4g034640s	23	13.676	np	np	np	np	np	--	np	--	--	np	nn	nn	nn	--	nn	np	np	np	np	np	nn	nn	nn	--	np	nn	np	np	np	nn	np	np	np	np	np	nn	np	np	nn		B2294Sb4(2,2)s	28	15.919	nn	nn	nn	nn
B4438Sb4g025630s	23	13.992	np	np	nn	--	np	np	np	np	--	np	--	np	nn	np	nn	nn	np	--	np	np	np	nn	np	np	np	nn	np	np	np	np	nn	--	np	--	np	nn	--	nn	nn		B4457Sb4(2,2)s	28	16.863	nn	nn	nn	nn
B4459Sb4g030860s	23	18.789	np	np	--	np	np	np	np	--	nn	np	nn	nn	nn	np	nn	nn	np	np	np	np	--	nn	--	--	np	nn	np	np	np	np	nn	np	np	--	np	nn	np	--	nn		B2985Sb4g026730s	28	17.886	nn	nn	nn	nn
B3712Sb4(g030860,2)s	23	20.536	np	np	np	--	np	np	np	--	nn	np	nn	nn	nn	np	nn	nn	np	np	np	np	--	nn	np	np	np	nn	np	np	np	np	nn	np	np	--	np	nn	nn	--	nn		B4473Sb4g033585s	28	18.991	nn	nn	nn	--
B3696Sb4g026340s	23	23.654	np	np	np	--	np	nn	np	np	nn	np	--	--	nn	np	nn	nn	np	np	np	np	--	nn	np	np	np	nn	np	nn	np	np	nn	np	np	--	np	nn	--	np	nn		B2276Sb4(5,6)s	28	19.426	nn	nn	nn	nn
B91Sb4(2,2)i	23	26.176	np	np	np	np	np	np	np	np	nn	np	nn	nn	nn	np	nn	nn	np	np	np	np	np	nn	nn	np	np	nn	np	nn	np	nn	nn	np	np	nn	np	nn	nn	np	nn		B3004Sb4g032240s	28	20.137	nn	nn	nn	nn
B963Sb4(2,8)s	23	27.191	np	np	np	np	np	np	np	np	nn	np	nn	nn	nn	np	np	nn	np	np	np	np	--	nn	nn	np	np	np	np	nn	np	nn	nn	np	np	nn	np	nn	nn	np	nn		B1558Sb4(9,9)s	28	21.75	nn	nn	nn	nn
B104Sb4(11,15)i	23	28.75	np	np	np	np	np	np	np	np	nn	np	nn	nn	nn	np	nn	nn	np	np	np	np	nn	nn	nn	np	np	nn	np	nn	np	nn	nn	np	np	nn	np	nn	nn	np	nn		B2998Sb4g030800s	28	22.541	nn	nn	nn	--
B962Sb4(3,3)s	23	29.279	np	np	np	np	np	np	np	np	nn	np	nn	nn	nn	np	nn	nn	np	np	np	np	nn	nn	nn	nn	np	nn	np	nn	np	nn	nn	np	np	nn	np	nn	nn	np	nn		B2991Sb4g028290s	28	23.283	nn	nn	nn	--
B3732Sb4(3,3)s	23	30.938	np	np	nn	np	np	np	np	np	nn	np	nn	nn	nn	--	nn	nn	np	np	np	np	nn	nn	nn	nn	np	nn	np	nn	np	nn	nn	np	np	nn	np	nn	nn	nn	nn		B1572Sb4g030440s	28	23.462	nn	nn	nn	--
B4475Sb4g034340s	23	31.535	np	np	np	--	np	np	np	np	nn	--	nn	nn	nn	--	np	nn	--	np	np	np	--	nn	nn	nn	np	nn	np	nn	np	nn	nn	--	np	nn	np	nn	nn	--	nn		B976Sb4(9,9)i	28	24.245	nn	nn	nn	nn
B5286Sb4g035700s	23	32.354	--	np	--	--	--	np	np	--	nn	np	nn	nn	nn	--	nn	nn	np	np	np	np	np	nn	nn	--	np	nn	np	nn	nn	nn	nn	np	np	nn	np	nn	nn	--	nn		B2284Sb4g035060s	28	25.224	nn	nn	nn	nn
B4455Sb4g029570s	23	34.124	np	np	np	np	np	nn	np	np	nn	np	nn	nn	nn	np	nn	nn	--	--	--	--	nn	nn	nn	--	np	nn	--	nn	np	nn	--	np	np	nn	np	nn	nn	nn	nn		B2977Sb4g024790s	28	26.289	nn	nn	nn	--
B957Sb4(5,6)s	23	34.244	np	np	np	nn	np	np	np	np	nn	np	nn	nn	nn	np	nn	nn	np	np	np	np	nn	nn	nn	np	np	nn	np	nn	np	nn	nn	nn	np	nn	np	nn	nn	nn	nn		B426Sb4(17,17)i	28	26.936	nn	nn	nn	np
B1576Sb4(4,4)s	23	34.483	np	np	np	nn	np	np	np	np	nn	np	nn	nn	nn	np	nn	nn	np	np	np	np	nn	nn	nn	np	np	nn	np	nn	np	nn	nn	np	np	nn	np	nn	nn	nn	nn		B89Sb4(g027660,2)i	28	28.436	nn	nn	nn	np
B87Sb4g025290s	23	35.375	np	np	np	nn	np	np	np	np	nn	np	nn	nn	nn	np	nn	nn	np	np	np	np	nn	nn	nn	np	np	np	np	nn	np	nn	nn	nn	np	nn	np	nn	nn	nn	nn		B1564Sb4(3,3)s	28	28.967	nn	nn	nn	nn
B98Sb4(15,20)s	23	36.38	np	np	np	nn	np	nn	np	np	nn	np	nn	nn	nn	np	nn	nn	np	np	np	np	nn	nn	nn	np	np	nn	np	nn	np	nn	nn	np	np	nn	np	nn	nn	np	nn		B5291Sb4g037040s	28	30.752	nn	nn	--	nn
B4465Sb4(2,2)s	23	37.875	np	np	np	nn	np	nn	np	np	nn	np	nn	nn	nn	np	nn	nn	np	np	np	np	nn	nn	nn	nn	np	nn	np	nn	--	nn	nn	np	np	nn	np	nn	nn	nn	nn		B4429Sb4g024470s	28	33.116	nn	nn	nn	--
B97Sb4(3,4)s	23	38.447	np	np	np	nn	np	nn	np	np	nn	np	nn	nn	nn	np	nn	nn	np	np	np	np	nn	nn	nn	np	np	np	np	nn	np	nn	nn	np	np	nn	np	nn	nn	np	nn		B1573Sb4(2,3)s	28	37.571	nn	nn	--	--
B4469Sb4g032510s	23	39.109	np	np	np	nn	np	--	np	np	nn	np	--	nn	nn	nn	nn	--	np	np	np	np	nn	nn	nn	np	np	np	np	nn	--	nn	nn	np	--	nn	np	--	nn	--	nn		B4482Sb4g036413s	28	39.51	np	nn	--	--
B2279Sb4(2,2)s	23	40.431	--	np	np	nn	np	nn	np	np	nn	np	nn	nn	nn	np	nn	nn	np	nn	np	np	nn	nn	nn	np	np	nn	np	nn	np	nn	nn	np	np	nn	np	nn	nn	nn	nn		B418Sb4(3,3)s	28	42.909	nn	nn	nn	--
B2987Sb4g026930s	23	41.325	--	np	--	nn	np	nn	np	np	nn	np	--	nn	nn	np	nn	nn	np	nn	np	np	nn	nn	nn	np	np	np	np	nn	--	nn	nn	np	np	nn	np	nn	nn	--	nn		B5251Sb4g023820s	28	46.337	nn	--	nn	--
B959Sb4(4,4)s	23	42.154	np	np	--	nn	np	nn	np	np	nn	np	nn	nn	nn	np	np	nn	np	np	np	np	nn	nn	nn	np	np	np	np	nn	np	nn	nn	np	np	nn	np	nn	nn	nn	nn		B953Sb4g025625s	28	52.753	np	nn	np	np
B2989Sb4g027200s	23	43.008	nn	np	np	nn	--	nn	np	np	nn	np	nn	nn	nn	np	nn	nn	np	np	np	--	nn	--	nn	nn	np	nn	--	nn	np	nn	nn	--	np	nn	np	nn	nn	np	nn		B942Sb4g021680s	28	60.249	nn	nn	nn	--
B2278Sb4(4,4)s	23	44.207	nn	np	nn	nn	np	nn	np	np	nn	np	nn	nn	nn	--	nn	nn	np	np	np	np	nn	nn	nn	np	np	nn	np	nn	np	nn	nn	np	np	nn	np	nn	nn	nn	nn		B941Sb4g021420s	28	69.396	nn	nn	nn	nn
B2280Sb4g032970s	23	45.007	nn	np	--	nn	np	nn	np	np	nn	np	--	nn	nn	np	np	nn	--	np	np	np	nn	nn	nn	np	np	np	np	nn	np	nn	nn	np	np	nn	np	nn	nn	--	nn		B1538Sb4g021010s	28	81.608	np	nn	--	np
B3700Sb4g026930s	23	45.674	--	--	np	nn	nn	nn	np	--	nn	np	nn	nn	nn	np	np	nn	np	np	--	np	nn	nn	nn	np	np	np	np	nn	--	nn	nn	np	np	nn	np	nn	nn	--	nn
B4449Sb4g026930s	23	46.379	--	nn	np	nn	np	nn	np	--	nn	np	nn	nn	nn	--	np	nn	np	--	np	np	nn	nn	nn	np	np	np	np	nn	--	nn	nn	np	--	nn	np	nn	nn	--	nn
B3005Sb4g032610s	23	49.018	nn	--	nn	nn	--	nn	np	--	nn	np	nn	nn	nn	nn	nn	nn	np	np	np	np	nn	nn	nn	np	np	np	np	nn	np	nn	nn	np	np	nn	np	nn	nn	--	--
B5276Sb4g032140s	23	49.586	nn	--	--	nn	--	nn	np	np	nn	np	nn	nn	nn	np	nn	nn	--	nn	np	np	nn	nn	nn	nn	--	nn	--	nn	--	nn	nn	--	np	nn	np	nn	nn	nn	nn
B4462Sb4(2,2)s	23	50.212	np	np	np	nn	np	nn	--	nn	nn	np	nn	nn	nn	nn	nn	nn	np	nn	np	np	nn	nn	nn	nn	np	nn	np	nn	np	nn	nn	np	np	nn	np	nn	nn	nn	nn
B4436Sb4g025630s	23	53.09	nn	np	--	nn	np	--	np	--	nn	--	nn	nn	nn	nn	nn	--	np	--	np	np	nn	nn	nn	nn	--	nn	np	nn	nn	nn	nn	nn	np	nn	np	nn	nn	nn	nn
B2135Sb3g011540s	23	68.632	np	np	--	np	np	np	np	nn	--	nn	np	np	np	np	nn	np	np	np	nn	nn	--	np	np	np	nn	nn	--	np	nn	np	np	nn	np	np	nn	np	np	np	np
Locus	Group	Position	Chr04																																								Locus	Group	Position	Chr04
B5387Sb7g001560i	77	0	np	nn	nn	np	np	np	np	--	--	np	nn	--	nn	nn	nn	np	np	np	np	nn	np	--	--	nn	np	nn	np	nn	--	--	nn	np	np	nn	np	np	--	nn	np		B3711Sb4(g030520,2)s	85	0	np	np	nn	--
B2231Sb4(4,4)s	77	4.413	np	np	np	np	np	nn	np	nn	--	np	nn	np	nn	nn	nn	np	np	np	np	nn	np	np	np	nn	np	nn	np	np	nn	np	nn	np	nn	nn	np	np	nn	np	np		B1565Sb4(2,2)s	85	7.175	nn	nn	np	nn
B78Sb4g006870s	77	6.972	np	np	np	np	np	np	np	nn	np	np	nn	np	np	nn	nn	np	np	np	np	np	np	np	np	nn	np	nn	np	np	np	np	np	np	np	np	np	np	nn	nn	np		B1581Sb4g032490s	85	7.492	np	nn	nn	np
B1520Sb4(g007470,2)s	77	9.262	np	np	--	np	np	np	np	nn	nn	np	nn	np	--	nn	nn	np	np	np	np	np	np	np	np	np	np	np	np	np	nn	np	nn	np	np	nn	np	np	nn	np	np		B1568Sb4g029850s	85	9.883	nn	nn	--	nn
B1521Sb4(3,3)s	77	11.679	np	np	np	np	np	np	np	nn	np	np	nn	np	np	nn	nn	np	np	np	np	np	np	np	np	nn	np	nn	np	np	nn	np	nn	np	np	nn	np	np	nn	np	np		B1590Sb4(3,3)s	85	10.447	nn	nn	nn	nn
B2955Sb4g008020s	77	12.33	np	np	--	--	np	--	np	nn	np	np	nn	np	--	nn	nn	np	np	np	np	nn	np	--	np	nn	np	nn	np	np	nn	np	nn	np	np	nn	np	np	nn	np	np		B1566Sb4g029030s	85	11.537	np	nn	np	nn
B1525Sb4(2,2)s	77	15.545	np	np	np	nn	np	np	np	nn	np	np	nn	np	np	nn	nn	np	np	np	np	nn	np	--	np	nn	np	nn	np	np	nn	np	nn	np	nn	nn	np	np	nn	nn	np		B103Sb4(24,35)i	85	12.147	nn	nn	np	nn
B4404Sb4g007470s	77	19.524	np	np	--	nn	np	np	--	nn	nn	np	nn	--	nn	nn	nn	np	np	np	--	np	np	--	np	nn	np	nn	np	np	nn	np	nn	np	np	nn	np	np	nn	--	--		B979Sb4(3,4)s	85	12.879	nn	nn	np	nn
B2952Sb4(3,3)s	77	22.004	np	np	--	nn	np	np	np	nn	nn	np	nn	np	nn	nn	nn	np	nn	np	np	np	np	nn	np	nn	np	nn	np	np	nn	np	nn	np	np	nn	np	np	nn	nn	np		B2997Sb4g030780s	85	13.431	nn	nn	--	--
B2950Sb4(g006120,2)s	77	22.682	np	np	nn	nn	np	np	np	nn	--	np	nn	np	--	nn	nn	np	nn	np	np	np	np	np	np	nn	np	--	np	np	nn	np	nn	np	np	nn	np	np	nn	nn	np		B1587Sb4(3,3)s	85	14.173	nn	nn	np	nn
B2222Sb4g005620s	77	24.083	np	np	nn	nn	np	np	np	nn	--	np	--	np	np	nn	nn	np	--	np	np	np	np	np	np	nn	np	--	np	np	np	np	nn	np	np	nn	np	np	nn	nn	np		B3011Sb4(2,2)s	85	15.381	--	nn	--	nn
B926Sb4(2,2)s	77	26.814	np	np	nn	nn	nn	np	np	nn	np	np	nn	np	np	nn	nn	np	nn	np	np	np	np	nn	np	nn	np	nn	np	np	np	np	nn	np	np	nn	np	np	nn	nn	np		B1588Sb4(2,4)s	85	16.627	nn	nn	np	nn
B77Sb4g005020s	77	29.266	np	np	nn	np	nn	np	np	nn	np	np	nn	np	np	nn	nn	np	nn	np	np	np	np	np	np	nn	np	nn	np	np	np	nn	nn	np	np	nn	np	np	nn	nn	np		B3006Sb4(g032760,2)s	85	17.393	np	nn	--	--
B5208Sb4g005210s	77	30.579	np	np	nn	--	nn	np	np	nn	np	--	nn	np	--	--	np	np	nn	np	np	np	np	--	np	np	np	np	--	np	--	np	nn	--	np	nn	np	np	nn	nn	np		B443Sb4(2,2)s	85	18.784	np	nn	np	nn
B1514Sb4(g004700,2)s	77	32.768	np	np	nn	np	nn	np	np	nn	nn	np	nn	np	--	nn	nn	np	nn	np	np	np	np	np	np	np	np	nn	np	np	np	nn	nn	np	np	nn	np	np	nn	nn	np		B430Sb4(8,8)s	85	19.291	np	nn	np	nn
B2399Sb7g006290s	77	32.848	np	np	np	nn	np	nn	nn	--	np	np	np	np	np	np	np	np	--	np	np	np	np	--	--	np	np	np	np	np	nn	nn	nn	np	np	nn	np	np	np	np	np		B966Sb4(2,2)s	85	21.032	np	nn	--	np
B4381Sb4g002640s	77	34.547	--	--	nn	--	nn	np	np	--	--	np	np	np	--	np	nn	np	np	np	np	np	np	np	np	nn	np	nn	np	np	np	np	nn	np	np	nn	np	--	nn	nn	np		B965Sb4(4,4)s	85	21.575	np	nn	np	np
B3637Sb4g002510s	77	35.856	np	np	nn	--	nn	np	nn	nn	--	np	np	np	nn	nn	np	np	nn	np	np	nn	np	--	np	np	np	np	np	np	--	nn	--	nn	np	nn	np	np	nn	nn	--		B1578Sb4(4,4)s	85	22.401	np	nn	np	np
B1506Sb4(2,2)s	77	37.78	np	np	nn	np	nn	np	nn	nn	np	np	np	np	nn	nn	np	np	nn	np	np	np	np	--	np	np	np	np	np	np	np	nn	np	nn	np	nn	np	np	nn	nn	np		B2282Sb4(2,3)s	85	23.07	np	nn	--	nn
B3636Sb4g002490s	77	40.208	np	--	nn	--	nn	np	nn	nn	--	--	np	np	nn	nn	np	np	nn	np	np	np	--	--	np	np	np	nn	np	np	np	nn	np	nn	np	nn	np	np	nn	nn	np		B3695Sb4g025940s	85	25.219	np	nn	--	--
B1733Sb7(2,3)s	77	40.74	np	nn	nn	np	np	nn	nn	np	np	np	nn	np	nn	np	nn	nn	np	np	np	np	nn	nn	np	np	np	nn	nn	nn	nn	nn	np	np	np	nn	np	np	np	nn	nn		B1586Sb4(2,2)s	85	26.084	np	nn	np	np
B3330Sb7|015(3,3)s	77	41.16	np	np	np	nn	np	nn	nn	np	nn	np	np	np	nn	np	nn	np	nn	np	np	np	np	np	np	nn	np	nn	np	np	nn	nn	nn	np	np	nn	np	np	np	np	np		B3693Sb4g025690s	85	27.273	np	nn	--	--
B74Sb4(3,4)s	77	42.946	np	np	nn	np	nn	np	nn	nn	np	np	np	np	nn	nn	nn	np	nn	np	np	np	np	np	np	np	np	nn	np	np	np	nn	nn	nn	np	nn	np	np	nn	nn	np		B958Sb4(3,3)s	85	29.464	np	nn	np	np
B391Sb4(5,6)s	77	43.523	np	np	nn	np	nn	np	nn	nn	np	np	np	np	nn	nn	nn	np	nn	np	np	np	np	np	np	np	np	nn	np	np	np	nn	np	nn	np	nn	np	np	nn	nn	np		B4444Sb4g026730s	85	30.768	np	nn	np	np
B4372Sb4g000240s	77	45.648	--	np	nn	np	nn	--	nn	nn	--	np	np	--	nn	nn	nn	np	nn	nn	np	np	--	--	np	--	np	nn	np	np	np	nn	np	nn	np	nn	np	np	nn	nn	np		B5609Sb10g029670i	85	31.793	np	nn	nn	np
B2404Sb7g007530s	77	46.034	np	np	--	np	np	nn	np	np	np	np	np	np	--	np	nn	np	np	np	np	np	np	--	np	np	np	np	np	np	nn	nn	nn	np	np	nn	np	np	np	--	np		B1557Sb4(4,6)i	85	35.189	np	nn	np	np
B2930Sb4g001510s	77	46.757	np	np	nn	np	nn	np	nn	nn	--	np	np	np	nn	nn	nn	np	nn	np	np	np	np	--	np	nn	np	nn	np	--	--	nn	np	nn	np	nn	--	np	nn	nn	np		B4431Sb4g025040s	85	37.74	np	nn	nn	--
B3646Sb4(2,2)s	77	50.316	np	np	nn	nn	nn	np	nn	nn	--	np	np	np	nn	nn	nn	np	nn	nn	np	np	np	--	np	nn	np	nn	np	np	nn	nn	nn	nn	np	nn	np	np	nn	nn	np		B1556Sb4g025160s	85	41.395	np	nn	np	np
B3635Sb4g002390s	77	53.56	np	np	nn	np	nn	np	nn	nn	--	np	np	np	nn	np	nn	np	nn	--	--	np	np	nn	np	--	np	nn	np	np	np	nn	np	np	np	--	np	--	np	nn	np		B419Sb4(3,4)s	85	44.666	np	nn	np	np
B4624Sb7(2,2)s	77	55.602	np	np	nn	np	np	nn	nn	nn	np	np	np	np	--	np	nn	np	nn	nn	np	np	np	--	np	nn	np	nn	np	np	nn	nn	nn	np	np	nn	np	np	--	nn	np		B1548Sb4g024270s	85	49.623	np	nn	np	np
B5419Sb7g021780s	77	57.626	np	np	nn	np	--	--	nn	--	--	--	--	--	nn	np	nn	np	nn	np	np	np	np	--	np	nn	np	nn	np	np	nn	nn	nn	nn	np	nn	np	np	np	nn	np		B3685Sb4(3,3)s	85	55.672	np	nn	np	--
B3851Sb7g022500s	77	60.116	np	np	nn	--	np	np	nn	np	--	np	np	--	--	np	nn	np	nn	np	np	np	np	nn	np	np	np	nn	np	np	nn	nn	nn	nn	np	nn	np	np	--	--	np
B5420Sb7g022110s	77	61.103	np	np	nn	np	np	--	nn	nn	np	np	np	np	nn	--	nn	--	nn	--	np	np	np	nn	np	nn	np	nn	--	np	nn	nn	nn	nn	--	nn	--	--	np	np	np
B5422Sb7g022750s	77	63.544	np	np	nn	np	np	--	nn	--	--	np	np	np	nn	--	nn	np	nn	np	np	np	--	nn	np	np	--	nn	np	np	nn	nn	--	nn	np	nn	np	np	np	--	nn
B2944Sb4g003470s	77	67.66	np	np	nn	--	nn	np	nn	nn	np	nn	--	np	nn	nn	nn	nn	nn	--	nn	np	np	nn	np	nn	--	nn	np	nn	nn	nn	nn	nn	np	nn	--	np	nn	nn	np
B150Sb7(3,3)s	77	70.675	np	np	nn	np	np	nn	nn	np	np	np	np	np	np	np	nn	np	nn	np	np	np	np	np	np	np	np	nn	np	np	nn	nn	np	nn	np	nn	np	np	np	np	np
B5426Sb7g024800s	77	75.783	np	np	--	--	np	--	--	np	np	--	np	np	--	np	nn	np	np	np	np	np	np	nn	np	np	np	nn	np	--	nn	nn	np	np	np	np	np	np	np	--	np
[truncated: 161 more columns]

## Sheet: Chr05
Locus	Group	Position	Chr05																																								Locus	Group	Position	Chr05
B3776Sb6g014710s	58	0	np	nn	np	--	nn	np	nn	np	nn	--	np	np	nn	np	nn	--	np	--	np	np	np	np	np	--	--	nn	np	np	np	np	np	np	np	np	nn	nn	np	nn	np		B2296Sb5g000420s	83	0	np	nn	--	np
B3733Sb5g001070s	58	0.947	--	np	np	nn	nn	np	np	nn	nn	np	nn	nn	--	np	np	np	np	np	np	np	np	--	np	np	np	--	np	np	np	np	nn	--	np	np	np	nn	np	--	np		B3838Sb7(g017810,2)s	83	7.694	np	nn	np	np
B5298Sb5g001810s	58	4.762	np	np	--	--	np	np	nn	--	--	np	nn	nn	--	np	nn	np	np	np	np	np	np	nn	np	--	np	nn	np	np	--	np	nn	np	np	np	nn	np	np	--	np		B147Sb7(2,2)s	83	9.202	np	nn	np	np
B4994Sb1g039040s	58	6.519	--	nn	np	--	np	np	--	nn	nn	np	np	--	--	np	nn	np	np	--	np	np	np	nn	np	nn	np	--	np	np	nn	np	np	np	np	np	nn	nn	--	nn	np		B3314Sb10g026500s	83	13.832	np	nn	np	np
B447Sb5g001300s	58	7.113	np	np	np	nn	nn	np	nn	nn	nn	np	nn	nn	nn	np	np	np	nn	np	np	np	np	np	np	np	np	np	np	np	np	np	nn	np	np	np	nn	--	np	nn	np		B2334Sb5(g026810,2)s	83	15.936	np	nn	nn	np
B982Sb5(g001300,3)s	58	13.226	np	np	np	nn	nn	np	nn	nn	nn	np	nn	nn	nn	np	nn	np	nn	np	np	np	np	nn	np	--	np	nn	np	np	np	np	nn	np	np	np	nn	nn	np	nn	np		B4540Sb5g027600s	83	18.907	np	nn	nn	--
B5299Sb5g002130s	58	14.683	np	nn	nn	nn	nn	--	nn	nn	nn	np	nn	nn	nn	--	nn	--	nn	np	np	np	np	nn	--	nn	np	nn	--	--	np	np	nn	np	np	np	nn	nn	--	nn	--		B3765Sb5(g025260,2)s	83	19.922	nn	np	nn	nn
B1599Sb5g002300s	58	15.218	np	nn	np	nn	nn	np	nn	nn	nn	np	nn	nn	nn	np	np	np	nn	--	np	np	np	--	np	--	np	nn	np	np	np	np	nn	np	np	np	nn	nn	np	nn	np		B3065Sb5g026170s	83	21.407	np	--	nn	np
B449Sb5(2,2)s	58	16.44	np	nn	np	nn	nn	np	nn	nn	nn	np	nn	nn	nn	np	nn	np	nn	np	np	np	np	nn	np	np	np	nn	np	np	np	np	nn	np	np	np	nn	nn	np	nn	np		B4542Sb5g027910s	83	27.04	np	nn	nn	--
B448Sb5g002090s	58	17.327	np	nn	np	nn	nn	np	nn	nn	nn	np	nn	nn	nn	np	nn	np	nn	np	np	np	np	np	np	--	np	nn	np	np	np	np	nn	np	np	np	nn	nn	np	nn	np		B1630Sb5g026810s	83	29.602	np	nn	nn	np
B3024Sb5g002290s	58	18.31	np	nn	--	nn	nn	np	nn	nn	nn	np	nn	nn	nn	np	nn	np	nn	nn	np	np	np	--	np	--	np	nn	np	np	np	np	nn	--	np	np	nn	nn	--	nn	np		B3063Sb5(2,3)s	83	38.292	np	nn	nn	np
B4492Sb5g000450s	58	20.234	--	np	np	nn	nn	np	nn	nn	nn	np	nn	nn	nn	np	nn	np	nn	--	np	np	np	--	np	nn	--	nn	np	np	nn	np	nn	np	np	--	nn	nn	--	nn	--		B4532Sb5g025140s	83	40.971	np	nn	nn	--
B3029Sb5(2,2)s	58	22.518	--	nn	--	nn	nn	np	nn	nn	nn	np	nn	nn	nn	np	nn	np	np	np	np	np	np	--	np	--	np	nn	np	np	nn	np	nn	np	np	np	nn	nn	np	nn	np		B5329Sb5g025700s	83	43.323	--	nn	nn	--
B991Sb5g004590s	58	25.77	--	nn	--	nn	nn	np	nn	nn	nn	np	nn	nn	nn	np	nn	np	np	np	np	np	np	np	np	np	np	nn	np	np	nn	np	nn	np	nn	np	nn	nn	np	nn	np		B4539Sb5g027420s	83	45.734	np	nn	nn	--
B4502Sb5(g003750,2)s	58	26.852	--	nn	--	nn	nn	np	nn	nn	nn	np	nn	nn	nn	np	nn	np	np	--	np	np	--	nn	np	--	np	nn	np	np	nn	np	nn	np	nn	--	nn	nn	np	nn	--		B4533Sb5(g025390,2)s	83	46.16	--	nn	nn	np
B112Sb5(2,3)s	58	28.139	np	nn	np	nn	nn	np	nn	nn	nn	np	nn	nn	nn	np	nn	np	np	nn	np	np	np	np	np	np	np	nn	np	np	nn	np	nn	np	nn	np	nn	nn	np	nn	np		B4531Sb5g025120s	83	46.992	np	nn	nn	np
B4511Sb5g006520s	58	34.292	--	nn	np	--	np	np	nn	nn	nn	np	nn	nn	--	np	nn	np	np	nn	np	np	np	--	np	--	--	nn	np	np	nn	np	nn	np	nn	--	np	nn	np	nn	np		B1623Sb5(3,3)i	83	49.123	np	nn	nn	np
																																											B4526Sb5g022620s	83	50.646	--	nn	nn	--
																																											B2327Sb5g023220s	83	52.026	np	nn	nn	np
																																											B1622Sb5(3,4)s	83	52.973	np	nn	nn	np
																																											B2325Sb5g022620s	83	54.888	np	nn	nn	np
																																											B464Sb5g020850s	83	57.205	np	nn	nn	np
																																											B466Sb5(2,2)s	83	58.812	np	nn	nn	np
																																											B1003Sb5g020850s	83	60.109	np	nn	nn	np
																																											B2321Sb5g020920s	83	60.843	np	nn	nn	nn
																																											B2320Sb5(2,2)s	83	62.146	np	nn	nn	nn
																																											B462Sb5g019540s	83	64.056	np	nn	nn	np
																																											B4519Sb5g017710s	83	65.546	np	nn	nn	--
																																											B1890Sb0010s007790s	83	67.904	np	nn	nn	--
																																											B2314Sb5g012453s	83	68.691	np	nn	nn	np
																																											B1000Sb5g013420s	83	71.266	np	nn	nn	np
																																											B1250Sb0010s016080s	83	74.936	np	nn	nn	--
																																											B4518Sb5(g010000,2)s	83	80.186	np	nn	nn	nn
Locus	Group	Position	Chr05																																								Locus	Group	Position	Chr05
B4490Sb5g000270s	97	0	np	np	nn	np	np	nn	nn	np	--	nn	np	np	nn	np	nn	np	np	np	nn	--	np	--	np	--	nn	nn	nn	nn	--	np	--	np	nn	np	nn	np	nn	--	np		B3755Sb5g015590s	99	0	np	nn	np	nn
B444Sb5g001070i	97	5.712	np	nn	nn	nn	np	nn	nn	np	nn	nn	np	--	nn	np	nn	np	nn	np	nn	nn	np	nn	nn	nn	nn	np	nn	nn	nn	np	np	np	nn	np	nn	np	nn	nn	nn		B3753Sb5g013830s	99	4.823	np	nn	--	np
B2300Sb5(2,2)s	97	11.16	np	nn	nn	np	np	nn	nn	np	nn	nn	np	np	nn	np	nn	np	nn	np	nn	nn	np	nn	nn	np	nn	nn	nn	nn	nn	np	np	--	nn	np	nn	np	nn	nn	np		B3050Sb5g010020s	99	8.346	np	nn	--	np
B453Sb5(g003750,4)s	97	12.593	np	np	nn	nn	np	np	np	np	nn	np	nn	np	nn	nn	nn	np	np	nn	np	np	nn	nn	nn	nn	np	nn	np	np	nn	np	nn	nn	np	np	np	np	nn	np	nn		B3049Sb5g010020s	99	9.588	np	nn	--	--
B4496Sb5g001810s	97	13.4	np	nn	nn	nn	np	nn	nn	--	np	nn	np	np	nn	np	nn	np	nn	--	nn	nn	--	nn	nn	--	nn	nn	nn	nn	nn	np	--	--	nn	--	nn	np	nn	nn	np		B3051Sb5|019(2,2)s	99	11.084	np	nn	np	np
B4493Sb5g001270s	97	14.704	np	nn	nn	--	np	nn	nn	np	--	nn	np	np	nn	--	nn	np	nn	--	nn	nn	np	--	nn	--	nn	nn	nn	nn	nn	nn	np	np	nn	np	nn	np	nn	nn	--		B629Sb5|019(2,2)i	99	17.263	np	nn	np	np
B4494Sb5g001270s	97	15.716	--	nn	nn	--	np	--	nn	np	np	nn	np	np	nn	np	nn	np	nn	nn	nn	nn	np	np	nn	--	nn	nn	nn	nn	nn	np	--	np	nn	--	nn	--	nn	nn	np		B2319Sb5g020860s	99	25.296	np	nn	np	np
B3736Sb5g002400s	97	18.89	np	nn	--	np	--	nn	nn	nn	nn	nn	np	nn	nn	--	nn	np	nn	np	nn	nn	np	--	nn	--	nn	nn	nn	nn	nn	np	np	np	nn	nn	nn	np	nn	nn	--		B113Sb5g021020s	99	26.778	np	nn	np	np
B1598Sb5(2,2)s	97	20.527	np	nn	np	np	np	nn	nn	nn	--	nn	np	np	nn	--	nn	np	nn	np	nn	nn	np	nn	nn	np	nn	nn	nn	nn	nn	np	np	np	nn	nn	nn	np	nn	nn	np		B1621Sb5(g022090,2)s	99	29.286	np	nn	np	nn
B4497Sb5g002160s	97	22.901	np	nn	--	np	--	nn	nn	nn	np	nn	np	np	nn	np	nn	np	nn	--	--	nn	np	--	--	--	nn	np	nn	nn	nn	np	np	np	nn	nn	nn	np	nn	nn	np		B3759Sb5g022090s	99	31.007	--	nn	np	nn
B985Sb5(2,2)s	97	26.153	np	nn	np	np	np	nn	nn	nn	np	nn	np	nn	nn	np	nn	nn	nn	np	nn	nn	np	np	nn	--	nn	nn	nn	nn	nn	np	np	np	nn	nn	nn	np	nn	nn	np		B3057Sb5g022090s	99	31.878	--	nn	nn	nn
B984Sb5(3,3)s	97	27.995	np	nn	np	np	np	nn	nn	nn	np	nn	np	nn	nn	np	nn	nn	nn	np	nn	nn	np	np	nn	np	nn	np	nn	nn	nn	np	np	np	nn	nn	nn	np	nn	nn	np		B5328Sb5g025510s	99	37.277	nn	nn	np	nn
B988Sb5g002900s	97	31.868	nn	np	nn	nn	nn	np	np	np	nn	np	nn	np	--	nn	nn	np	np	nn	np	np	nn	nn	np	nn	np	nn	np	np	np	np	nn	nn	np	np	np	nn	np	--	nn		B4530Sb5g024090s	99	40.031	--	nn	--	nn
B3734Sb5g001150s	97	34.39	nn	np	--	nn	--	np	--	nn	nn	np	nn	--	nn	nn	np	nn	np	nn	np	np	nn	nn	np	nn	np	nn	np	np	np	np	--	nn	np	nn	np	nn	np	--	nn		B467Sb5g025080s	99	43.817	np	nn	np	nn
B3877Sb5|8(2,2)s	97	37.793	nn	np	nn	nn	nn	np	np	nn	nn	np	nn	nn	--	nn	nn	nn	--	nn	np	np	nn	nn	np	nn	np	nn	np	np	np	np	nn	nn	np	nn	np	nn	np	nn	nn		B3060Sb5(g023940,2)s	99	45.569	np	nn	np	nn
B4499Sb5g002400s	97	39.529	nn	np	nn	nn	nn	np	np	--	nn	np	nn	--	nn	nn	nn	nn	np	nn	--	np	nn	nn	np	nn	np	nn	np	np	nn	--	nn	nn	--	np	np	nn	--	--	nn		B4534Sb5g025420s	99	49.756	--	nn	nn	--
B5037Sb2g019500s	97	46.626	np	nn	np	np	np	np	nn	--	nn	nn	np	np	--	np	np	np	nn	np	nn	--	--	--	np	np	nn	np	nn	nn	nn	np	np	np	--	nn	np	--	--	nn	np		B5327Sb5g025420s	99	54.44	--	nn	--	nn
[truncated: 161 more columns]

## Sheet: Chr06
Locus	Group	Position	Chr06																																								Locus	Group	Position	Chr06
B1680Sb6(2,2)i	15	0	np	np	--	np	nn	nn	nn	nn	nn	nn	nn	np	np	nn	nn	nn	nn	nn	nn	np	np	np	nn	nn	nn	nn	nn	nn	np	np	nn	nn	nn	np	np	np	nn	nn	np		B127Sb6(3,3)s	29	0	np	np	nn	np
B3115Sb6g029100s	15	1.46	np	np	--	np	nn	nn	nn	nn	--	nn	nn	np	nn	nn	nn	nn	nn	np	nn	np	--	--	nn	nn	nn	nn	nn	nn	nn	nn	nn	nn	nn	np	np	np	nn	--	np		B2352Sb6g018660s	29	4.739	np	np	nn	np
B4578Sb6g023260s	15	3.869	np	np	--	np	nn	nn	nn	nn	--	nn	nn	--	--	nn	nn	nn	nn	np	nn	np	np	--	--	nn	nn	nn	nn	nn	np	np	nn	nn	--	np	np	np	nn	nn	np		B3757Sb5g018880s	29	10.464	np	nn	--	np
B502Sb6|10(6,7)s	15	5.818	np	np	np	np	nn	nn	nn	nn	np	nn	nn	np	np	nn	nn	nn	nn	np	nn	np	np	np	nn	nn	nn	nn	nn	nn	np	nn	nn	nn	nn	np	np	np	nn	np	np		B2360Sb6g023280s	29	11.169	nn	nn	np	nn
B4576Sb6(3,3)i	15	8.808	np	np	--	np	nn	nn	nn	nn	nn	nn	nn	np	--	nn	nn	nn	nn	np	nn	np	np	--	nn	np	nn	nn	nn	nn	nn	np	nn	nn	nn	np	np	np	nn	nn	np		B1667Sb6(2,2)s	29	12.081	np	nn	--	nn
B1034Sb6(g022160,3)s	15	11.729	nn	nn	nn	nn	np	np	np	nn	--	np	np	nn	nn	np	np	np	np	nn	np	np	nn	nn	np	np	np	np	np	np	np	np	np	nn	np	nn	nn	nn	nn	np	nn		B1669Sb6(2,2)s	29	14.264	np	nn	--	np
B3801Sb6g022160s	15	12.979	nn	nn	nn	nn	np	np	np	np	--	--	np	nn	nn	--	--	np	--	nn	np	np	nn	nn	np	np	np	np	--	np	np	np	np	nn	np	nn	nn	nn	nn	nn	nn		B5376Sb6g028480s	29	15.017	np	--	nn	--
B3101Sb6(2,2)s	15	17.658	nn	nn	nn	nn	nn	nn	np	--	nn	np	np	nn	nn	np	np	np	np	nn	np	nn	nn	nn	np	np	np	np	np	np	nn	nn	np	nn	np	nn	nn	nn	nn	nn	nn		B3814Sb6(3,3)s	29	16.217	np	nn	nn	np
B4573Sb6g021640s	15	18.871	--	nn	nn	nn	nn	np	np	np	nn	--	np	nn	nn	np	np	np	--	nn	np	nn	nn	nn	nn	np	np	np	--	--	np	nn	--	nn	np	nn	--	nn	nn	nn	nn		B2368Sb6(2,2)s	29	17.183	np	nn	np	np
B3102Sb6(2,2)s	15	19.538	nn	nn	nn	nn	nn	np	np	nn	nn	np	np	nn	nn	--	np	np	np	nn	np	nn	nn	nn	np	np	np	np	np	np	np	nn	nn	nn	--	nn	nn	nn	nn	--	nn		B1050Sb6g033230s	29	18.123	np	nn	np	np
B1661Sb6g021170i	15	20.665	--	nn	nn	nn	nn	np	--	nn	nn	np	--	nn	nn	np	np	np	np	nn	np	np	nn	nn	np	np	np	np	np	np	np	nn	np	nn	np	nn	nn	nn	nn	nn	nn		B4597Sb6g028900s	29	18.829	--	nn	np	--
B3099Sb6g021170i	15	21.341	--	nn	nn	nn	nn	np	--	--	nn	np	--	nn	--	np	np	np	np	nn	np	np	nn	nn	np	np	np	np	np	np	np	nn	np	nn	np	nn	nn	nn	nn	np	nn		B507Sb6(8,10)s	29	19.705	np	nn	np	np
B2359Sb6(5,8)s	15	21.921	nn	nn	nn	nn	nn	np	np	np	nn	np	np	nn	nn	np	np	np	np	nn	np	nn	nn	nn	np	np	np	np	np	np	np	nn	np	nn	np	nn	nn	nn	nn	np	nn		B1665Sb6(4,5)s	29	20.286	np	nn	np	nn
B1033Sb6(3,3)s	15	23.694	nn	nn	nn	nn	nn	np	np	np	nn	np	np	nn	nn	np	nn	np	np	nn	np	nn	nn	nn	np	np	np	np	np	np	nn	nn	np	nn	np	nn	nn	nn	nn	np	nn		B5377Sb6(g028900,2)s	29	20.747	nn	nn	np	--
B1664Sb6(g021760,4)s	15	27.026	nn	nn	nn	nn	nn	np	np	--	nn	np	np	nn	nn	np	np	np	np	nn	np	nn	nn	nn	np	nn	np	nn	np	np	np	nn	np	nn	np	nn	nn	nn	nn	np	nn		B511Sb6(6,6)s	29	22.033	np	nn	np	np
B3107Sb6g022750s	15	27.73	nn	nn	nn	nn	nn	np	np	--	nn	np	np	nn	nn	--	np	np	--	nn	np	nn	nn	nn	np	nn	np	nn	np	np	nn	--	--	nn	np	nn	nn	nn	nn	np	nn		B2370Sb6g029476s	29	22.909	np	nn	np	--
B1662Sb6g021600s	15	29.041	nn	nn	nn	nn	nn	np	np	np	nn	np	np	nn	nn	np	np	np	np	nn	--	nn	nn	nn	np	nn	np	nn	--	np	--	nn	nn	nn	np	nn	nn	nn	nn	nn	nn		B130Sb6(17,20)i	29	23.239	np	nn	np	nn
B3100Sb6|7(4,4)s	15	30.417	nn	nn	nn	nn	nn	np	np	np	nn	--	np	nn	nn	--	nn	np	np	nn	np	nn	nn	nn	np	nn	np	nn	np	np	nn	nn	np	nn	np	nn	nn	nn	nn	nn	nn		B3116Sb6(4,4)s	29	23.737	np	nn	nn	nn
B497Sb6(3,4)s	15	30.856	nn	nn	nn	nn	nn	np	np	np	nn	np	np	nn	nn	np	nn	np	np	nn	np	nn	nn	nn	np	nn	np	nn	np	np	np	nn	np	nn	np	nn	nn	nn	nn	np	nn		B1660Sb6g020770s	29	24.073	--	nn	np	nn
B125Sb6(6,7)s	15	32.49	np	nn	nn	nn	nn	np	np	np	nn	np	np	nn	nn	np	nn	np	np	nn	np	nn	nn	nn	np	nn	np	nn	np	np	np	nn	np	nn	np	nn	nn	nn	nn	np	nn		B5370Sb6g025220s	29	25.895	np	nn	--	--
B3097Sb6g021000s	15	32.997	--	nn	nn	nn	nn	np	np	np	nn	--	np	nn	nn	--	nn	np	np	nn	np	np	nn	nn	np	nn	np	nn	np	np	--	nn	--	nn	np	nn	nn	nn	nn	np	nn		B4577Sb6g022680s	29	26.302	np	nn	np	nn
B496Sb6(2,2)s	15	34.169	np	nn	nn	nn	nn	np	np	np	nn	np	np	nn	nn	--	nn	np	np	nn	np	nn	nn	nn	np	nn	np	nn	np	np	np	nn	np	nn	np	nn	nn	nn	nn	nn	nn		B1027Sb6g020740i	29	27.103	np	nn	--	nn
B5365Sb6(2,2)s	15	37.3	nn	nn	nn	nn	nn	--	np	--	nn	np	np	nn	nn	--	nn	np	nn	nn	np	nn	nn	nn	np	nn	np	nn	np	nn	--	nn	--	nn	np	nn	nn	nn	nn	nn	nn		B5364Sb6g021360s	29	29.382	np	nn	--	nn
B492Sb6(2,2)s	15	38.74	--	nn	nn	nn	nn	nn	nn	np	nn	np	np	nn	nn	np	nn	np	np	nn	np	np	nn	nn	np	nn	np	nn	np	np	np	nn	np	nn	np	nn	nn	nn	nn	np	nn		B1683Sb6(g033070,2)s	29	30.958	np	nn	np	np
B2356Sb6g019620s	15	39.674	--	nn	nn	nn	nn	nn	nn	np	nn	np	np	nn	nn	np	nn	np	np	nn	np	np	nn	nn	np	nn	np	nn	np	np	nn	nn	--	nn	np	nn	nn	nn	nn	--	--		B123Sb6(5,7)s	29	32.173	np	nn	np	nn
B3094Sb6(2,2)s	15	40.657	nn	nn	nn	nn	nn	nn	nn	nn	nn	np	np	nn	nn	--	nn	np	np	nn	np	np	nn	nn	np	nn	np	nn	np	np	np	nn	np	nn	np	nn	nn	nn	nn	nn	nn		B5347Sb6g017360s	29	33.115	np	nn	--	--
B3092Sb6g018730s	15	43.535	--	nn	nn	nn	nn	nn	--	np	nn	np	np	nn	nn	np	np	np	nn	nn	np	np	np	nn	np	nn	np	nn	np	--	--	nn	nn	nn	np	nn	nn	nn	nn	--	nn		B3089Sb6g017740s	29	33.581	np	nn	nn	nn
B1655Sb6g019030s	15	45.074	--	nn	nn	nn	--	nn	nn	np	nn	np	np	nn	nn	np	nn	np	nn	nn	np	np	np	nn	np	nn	np	nn	np	np	np	nn	np	nn	np	nn	nn	nn	nn	--	nn		B1651Sb6(2,2)s	29	34.443	np	nn	nn	np
B487Sb6(3,3)s	15	48.476	nn	nn	nn	nn	nn	nn	nn	np	nn	np	np	nn	nn	np	nn	np	nn	nn	np	np	np	nn	np	nn	np	nn	np	np	np	nn	nn	nn	np	nn	np	nn	nn	nn	nn		B5351Sb6(g017930,2)s	29	34.556	np	nn	nn	--
B3787Sb6(2,2)s	15	49.786	nn	nn	nn	nn	nn	nn	nn	np	nn	np	np	nn	nn	--	nn	np	nn	nn	np	np	np	nn	nn	nn	np	nn	np	np	--	nn	nn	nn	np	nn	np	nn	nn	nn	nn		B4559Sb6g017360s	29	36.272	np	nn	--	np
B3082Sb6g016130s	15	51.79	--	nn	nn	nn	np	nn	nn	--	nn	np	np	nn	nn	--	nn	np	np	nn	np	np	--	nn	nn	nn	np	nn	np	--	nn	nn	nn	nn	np	nn	np	nn	nn	nn	nn		B2371Sb6g030160s	29	37.35	np	nn	np	nn
B485Sb6(5,5)s	15	54.274	nn	nn	nn	nn	np	nn	nn	np	nn	np	np	nn	nn	np	nn	np	np	nn	np	np	np	nn	nn	nn	np	nn	np	np	np	nn	nn	nn	np	nn	np	nn	nn	nn	nn		B3083Sb6g016910s	29	40.914	np	nn	nn	np
B1016Sb6g015200s	15	55.759	--	np	nn	nn	np	nn	nn	np	nn	np	np	nn	nn	np	nn	np	np	nn	np	np	np	nn	nn	nn	np	nn	np	np	np	nn	--	nn	np	nn	np	nn	nn	nn	nn		B4556Sb6g016530s	29	41.64	np	nn	nn	--
B478Sb6(g014590,2)s	15	57.32	--	np	nn	nn	np	np	nn	np	nn	np	np	nn	nn	np	nn	np	np	nn	np	np	np	nn	nn	nn	np	nn	np	np	np	nn	nn	nn	np	nn	np	nn	nn	nn	nn		B1650Sb6g017570s	29	43.681	np	np	nn	--
B481Sb6g015180s	15	60.123	nn	np	nn	nn	np	nn	nn	np	nn	np	np	nn	nn	np	nn	np	np	--	np	np	np	nn	nn	np	np	np	np	np	np	nn	nn	nn	np	nn	np	nn	nn	nn	nn		B4886Sb1g008290s	29	44.365	np	--	--	--
B2347Sb6g017110s	15	61.169	np	np	np	np	nn	np	np	nn	np	nn	nn	np	np	--	nn	nn	nn	np	nn	nn	np	np	np	np	nn	nn	nn	nn	nn	np	np	np	--	--	nn	np	--	np	np		B54Sb3g011430s	29	44.995	np	np	np	np
B1647Sb6(g017240,2)s	15	66.633	np	np	np	np	nn	np	np	nn	np	nn	nn	np	--	nn	np	nn	nn	np	nn	nn	nn	nn	np	np	nn	np	nn	nn	nn	np	np	nn	nn	nn	nn	np	nn	--	np		B3580Sb3g027980s	29	46.541	np	nn	nn	np
B1018Sb6(3,4)s	15	68.915	np	np	np	np	nn	np	np	nn	np	nn	nn	np	np	nn	nn	nn	nn	np	nn	nn	nn	np	np	np	nn	nn	nn	nn	nn	np	np	nn	nn	nn	nn	np	nn	np	np		B2344Sb6(g015405,2)s	29	47.757	np	nn	nn	np
B1649Sb6(2,2)i	15	70.794	np	np	np	np	nn	np	np	nn	--	nn	nn	np	np	nn	nn	nn	nn	np	nn	nn	nn	np	np	np	nn	nn	nn	nn	nn	np	np	nn	nn	nn	nn	np	nn	nn	np		B2869Sb3g027980s	29	50.319	np	nn	nn	nn
B5355Sb6g018640s	15	73.531	--	--	np	--	nn	np	--	nn	--	nn	nn	np	--	nn	np	nn	nn	np	nn	nn	--	--	nn	np	nn	np	nn	nn	nn	nn	nn	nn	nn	nn	nn	np	nn	nn	np		B199Sb1(4,5)s	29	50.83	np	np	np	np
B4555Sb6(2,2)s	15	77.775	np	np	np	nn	nn	np	np	nn	np	nn	nn	np	nn	nn	nn	nn	nn	np	nn	nn	nn	--	nn	np	nn	nn	nn	nn	nn	np	--	nn	nn	nn	nn	np	nn	nn	np		B207Sb1(2,2)s	29	53.398	np	np	--	np
B1439Sb3(3,4)s	15	83.725	np	np	np	np	np	np	np	nn	nn	nn	nn	np	np	nn	nn	np	np	np	nn	nn	nn	--	np	np	nn	nn	nn	nn	nn	np	np	nn	np	np	nn	np	nn	np	np
[truncated: 161 more columns]

## Sheet: Chr07
Locus	Group	Position	Chr07																																								Locus	Group	Position	Chr07
B530Sb7g020490s	35	0	np	np	np	np	nn	np	np	np	--	nn	np	np	np	np	nn	np	np	np	nn	np	np	np	nn	np	nn	nn	nn	nn	np	np	np	np	nn	nn	np	nn	nn	np	np		B2389Sb7g004040s	65	0	np	nn	np	np
B3148Sb7g017810s	35	11.844	np	np	--	np	nn	nn	np	nn	nn	nn	nn	np	nn	--	np	np	np	np	nn	nn	nn	nn	nn	--	nn	nn	nn	nn	nn	nn	nn	nn	nn	--	nn	nn	nn	--	nn		B3818Sb7g001240s	65	4.955	np	np	--	np
B5423Sb7g023620s	35	16.718	nn	--	nn	--	--	nn	np	nn	nn	nn	nn	--	nn	--	np	np	--	np	nn	nn	nn	nn	nn	np	nn	np	nn	nn	--	np	nn	nn	nn	nn	np	nn	nn	--	nn		B2377Sb7(g000760,2)i	65	7.07	np	np	np	np
B5415Sb7g020950s	35	19.654	nn	--	np	--	nn	--	np	nn	nn	nn	nn	np	--	--	nn	np	np	--	nn	nn	np	nn	nn	np	nn	--	nn	nn	nn	np	nn	nn	nn	nn	np	nn	nn	--	nn		B5067Sb2g032240s	65	7.984	np	nn	np	nn
B2416Sb7g020860s	35	20.572	np	np	--	np	nn	nn	np	nn	nn	nn	nn	np	--	np	nn	np	np	np	nn	nn	np	nn	nn	np	nn	np	nn	nn	nn	np	nn	nn	nn	nn	np	nn	nn	--	--		B2380Sb7g001220s	65	11.494	np	np	--	--
B3854Sb7g023390s	35	21.672	np	np	nn	--	--	nn	np	nn	nn	nn	nn	--	nn	--	np	np	np	np	nn	nn	np	nn	nn	np	nn	np	nn	nn	--	np	nn	nn	nn	nn	np	nn	nn	--	nn		B3827Sb7g004090s	65	16.861	np	nn	--	nn
B1723Sb7g023310s	35	22.379	np	np	nn	np	np	np	np	nn	nn	nn	nn	np	--	--	np	np	np	np	nn	nn	np	nn	nn	np	nn	np	nn	--	np	np	nn	nn	nn	nn	np	nn	nn	np	nn		B4615Sb7(2,3)s	65	19.47	np	nn	--	--
B2431Sb7g025200s	35	24.801	np	np	nn	np	np	--	np	nn	nn	nn	nn	np	--	np	np	np	--	np	nn	nn	np	nn	nn	np	nn	nn	--	nn	np	np	nn	nn	nn	nn	np	nn	nn	np	nn		B3136Sb7g003500s	65	21.724	np	nn	--	--
B3162Sb7g025220s	35	26.312	--	np	nn	np	np	np	np	nn	nn	nn	nn	np	--	np	--	np	nn	np	nn	nn	--	nn	nn	np	nn	np	nn	nn	np	np	nn	nn	nn	nn	np	nn	nn	--	nn		B519Sb7(3,3)s	65	22.845	np	nn	np	np
B535Sb7(4,4)s	35	27.829	np	np	nn	np	np	np	np	nn	nn	nn	nn	np	np	np	nn	np	nn	np	nn	nn	np	nn	nn	np	nn	nn	nn	nn	np	np	nn	nn	nn	nn	np	nn	nn	np	nn		B1693Sb7g002270s	65	24.286	np	nn	np	--
B1081Sb7(2,2)s	35	28.022	np	np	nn	np	nn	--	np	nn	nn	nn	nn	np	--	np	nn	np	np	np	nn	nn	np	nn	nn	np	nn	nn	nn	nn	np	np	nn	nn	nn	nn	np	nn	nn	np	nn		B2384Sb7(2,2)s	65	25.881	np	nn	--	np
B1073Sb7g020860s	35	28.435	np	np	np	np	nn	np	np	nn	nn	nn	nn	np	--	np	nn	np	np	np	nn	nn	np	nn	nn	np	nn	nn	nn	nn	nn	np	nn	nn	nn	nn	np	nn	nn	--	nn		B3129Sb7(2,2)s	65	28.255	np	nn	--	np
B4638Sb7g022420s	35	30.273	np	np	nn	--	nn	nn	np	nn	nn	nn	nn	np	--	np	nn	--	np	np	nn	nn	nn	nn	nn	--	nn	nn	nn	nn	--	np	nn	nn	nn	nn	np	nn	nn	--	--		B5383Sb7g000290s	65	29.609	np	nn	np	nn
B3853Sb7g023340s	35	31.491	np	--	nn	np	np	--	--	nn	nn	nn	nn	--	--	np	nn	np	np	np	nn	nn	--	nn	nn	np	nn	nn	nn	nn	np	np	nn	nn	nn	nn	np	nn	nn	nn	nn		B4600Sb7g000570s	65	31.561	np	nn	nn	--
B4637Sb7g021970s	35	32.243	np	np	nn	--	nn	--	np	nn	nn	nn	nn	np	--	np	nn	np	np	nn	nn	nn	--	nn	nn	--	nn	nn	nn	nn	nn	--	nn	nn	nn	nn	np	nn	nn	--	nn		B1684Sb7(2,3)s	65	33.217	np	nn	np	np
B4634Sb7g020640s	35	32.963	np	np	--	np	nn	np	np	nn	nn	nn	nn	--	nn	np	nn	np	np	--	nn	--	np	nn	nn	--	nn	nn	nn	nn	nn	--	nn	np	nn	nn	np	nn	nn	--	nn		B516Sb7g001490s	65	36.207	np	nn	np	np
B4646Sb7g025480s	35	34.804	--	nn	nn	nn	np	nn	np	nn	nn	nn	--	np	nn	--	nn	--	nn	--	nn	nn	--	nn	nn	np	nn	nn	nn	nn	--	np	nn	nn	nn	nn	np	nn	nn	nn	nn
B5428Sb7g025480s	35	35.766	--	--	nn	nn	np	--	np	nn	nn	nn	np	nn	--	nn	nn	--	nn	np	nn	nn	--	nn	nn	--	nn	nn	nn	nn	np	np	nn	nn	nn	nn	np	nn	nn	--	nn
B4648Sb7g025840s	35	38.31	--	np	nn	np	np	np	np	nn	nn	nn	np	np	--	np	nn	--	nn	--	nn	nn	np	nn	nn	--	nn	nn	nn	nn	--	--	nn	nn	nn	nn	np	nn	nn	nn	nn
B1093Sb7(3,3)s	35	39.695	np	np	nn	np	np	nn	np	nn	nn	nn	np	np	np	np	nn	np	nn	np	nn	nn	np	nn	nn	np	nn	nn	nn	nn	np	np	nn	nn	nn	nn	np	nn	np	nn	nn
B1066Sb7g006290s	35	40.828	np	np	nn	np	nn	nn	np	nn	nn	nn	nn	np	--	np	np	nn	np	nn	nn	nn	np	--	nn	np	nn	np	nn	nn	nn	nn	nn	nn	nn	nn	nn	nn	nn	np	nn
B3166Sb7(2,2)s	35	41.478	np	np	nn	--	np	np	np	nn	nn	nn	np	np	nn	np	nn	np	nn	np	nn	nn	np	nn	nn	np	nn	nn	nn	nn	np	np	nn	nn	nn	nn	np	nn	np	nn	nn
B2440Sb7(4,4)i	35	43.006	np	np	nn	--	np	np	np	nn	nn	nn	np	np	nn	np	nn	np	nn	np	nn	nn	np	nn	nn	np	nn	nn	nn	np	np	np	nn	nn	nn	nn	np	nn	np	nn	nn
B3867Sb7g027420s	35	43.929	nn	np	nn	np	np	np	np	--	nn	nn	np	--	--	np	nn	np	nn	np	nn	nn	--	nn	nn	np	nn	nn	nn	nn	--	np	nn	nn	nn	nn	np	--	np	nn	nn
B3868Sb7(2,2)s	35	47.089	np	np	nn	np	np	np	np	nn	nn	nn	np	np	--	nn	nn	np	nn	np	nn	nn	--	nn	nn	nn	nn	nn	nn	nn	np	np	nn	nn	nn	nn	np	nn	np	nn	nn
B1697Sb7g003690s	35	47.239	np	np	nn	--	nn	--	np	nn	nn	nn	nn	nn	nn	np	nn	nn	np	nn	nn	nn	np	nn	nn	np	nn	nn	np	nn	--	nn	nn	nn	nn	nn	nn	nn	nn	np	nn
B4650Sb7g026630s	35	49.189	--	np	nn	nn	np	np	np	--	nn	nn	np	--	np	np	nn	np	nn	np	nn	nn	--	--	np	--	nn	nn	nn	nn	np	np	nn	nn	nn	--	np	nn	nn	nn	nn
B2395Sb7g005700s	35	50.055	np	np	nn	np	nn	--	np	nn	nn	nn	nn	np	--	np	nn	nn	np	nn	nn	nn	np	nn	nn	--	nn	nn	nn	np	np	nn	nn	nn	nn	nn	nn	nn	nn	--	nn
B3188Sb8(2,2)s	35	75.453	np	np	--	np	np	nn	np	nn	nn	nn	nn	np	nn	np	nn	nn	np	nn	nn	np	np	nn	np	np	nn	nn	nn	nn	nn	nn	np	nn	np	nn	nn	np	np	nn	nn
Locus	Group	Position	Chr07																																								Locus	Group	Position	Chr07
`	94	0																																									B4826Sb10g010280s	96	0	--	--	np	nn
B2390Sb7(2,2)s	94	6.298	nn	np	nn	nn	nn	np	np	np	nn	np	np	np	np	nn	nn	nn	nn	np	np	np	nn	--	np	np	np	nn	nn	nn	np	nn	np	nn	np	np	np	nn	np	np	np		B3122Sb7g000590s	96	15.677	np	nn	np	--
B1063Sb7(2,3)s	94	12.656	nn	np	nn	nn	nn	np	np	np	np	np	np	np	np	nn	nn	nn	nn	np	np	np	nn	nn	np	np	np	nn	nn	nn	np	nn	np	nn	np	np	np	nn	np	--	nn		B3132Sb7g002460s	96	19.102	np	nn	nn	nn
B5402Sb7g004970s	94	14.421	nn	--	nn	nn	nn	np	--	--	np	np	--	np	nn	nn	nn	nn	nn	np	np	np	nn	nn	--	--	np	nn	nn	nn	--	nn	np	nn	np	--	np	nn	np	nn	nn		B1052Sb7(g000480,2)s	96	21.98	np	nn	np	np
B524Sb7g005660s	94	18.713	nn	np	nn	nn	np	np	np	np	np	np	np	np	np	nn	nn	nn	--	np	np	np	nn	nn	np	np	np	nn	nn	nn	np	np	np	nn	np	np	np	nn	np	nn	nn		B2376Sb7g000590s	96	25.967	--	nn	np	--
B525Sb7(g006090,2)s	94	21.587	nn	np	nn	nn	np	np	np	np	np	np	np	nn	np	nn	nn	nn	nn	np	np	np	nn	nn	np	np	np	nn	nn	nn	np	np	np	nn	np	np	np	nn	np	nn	nn		B3815Sb7(g000290,2)s	96	26.812	np	nn	np	np
B145Sb7g009310s	94	25.721	nn	np	nn	nn	np	np	np	np	np	np	np	nn	nn	np	nn	nn	nn	np	np	nn	nn	nn	np	np	np	nn	nn	nn	np	np	np	nn	np	np	np	nn	np	nn	nn		B3134Sb7(g002770,2)s	96	32.669	np	nn	np	np
B2409Sb7|015(3,3)s	94	27.297	nn	np	nn	nn	np	np	np	np	--	np	np	nn	nn	nn	nn	nn	nn	np	np	nn	nn	nn	np	np	np	nn	nn	nn	np	np	nn	nn	np	np	np	nn	np	nn	nn		B2385Sb7(2,2)s	96	34.059	np	nn	np	np
B529Sb7(2,2)s	94	28.448	nn	np	nn	nn	np	np	np	np	np	np	np	nn	nn	nn	nn	nn	nn	np	np	nn	nn	nn	np	np	np	nn	nn	nn	np	np	np	nn	np	nn	np	nn	np	nn	nn		B514Sb7(4,4)s	96	35.466	np	nn	np	np
B146Sb7(2,3)s	94	29.581	nn	np	nn	nn	np	np	np	np	np	np	np	nn	nn	nn	np	nn	nn	np	np	nn	nn	nn	np	np	np	np	nn	nn	np	np	np	nn	np	np	np	nn	np	nn	nn		B513Sb7g000980s	96	38.248	np	nn	np	np
B3146Sb7(2,2)s	94	31.726	nn	np	nn	nn	np	np	np	np	np	--	np	nn	nn	nn	nn	nn	nn	--	np	nn	nn	nn	np	nn	np	nn	nn	nn	np	np	np	nn	np	np	--	nn	np	nn	nn		B3821Sb7g002300s	96	39.769	np	nn	--	np
B4627Sb7g010440s	94	35.169	nn	np	nn	nn	--	--	np	--	nn	--	np	nn	nn	nn	nn	nn	nn	--	np	nn	nn	nn	np	nn	np	nn	nn	nn	--	--	np	nn	np	nn	np	nn	np	nn	nn		B4618Sb7g004370s	96	43.286	np	--	--	np
B5408Sb7g010220s	94	37.008	nn	np	nn	nn	np	--	np	nn	--	np	np	nn	nn	nn	nn	nn	nn	nn	--	nn	nn	nn	np	--	np	nn	nn	nn	--	--	nn	nn	np	--	np	nn	--	nn	nn		B5401Sb7g004890s	96	45.733	np	nn	--	--
B1716Sb7(2,5)s	94	38.995	nn	np	nn	nn	np	np	np	np	--	nn	np	nn	nn	nn	nn	nn	nn	np	nn	nn	nn	nn	np	np	nn	nn	nn	nn	np	np	np	nn	np	np	np	nn	np	nn	nn		B3856Sb7g024360i	96	52.226	np	nn	--	np
B1719Sb7(2,2)s	94	40.977	nn	np	nn	nn	np	np	np	np	np	nn	nn	nn	nn	nn	nn	nn	nn	np	nn	nn	nn	nn	np	np	nn	nn	nn	nn	np	np	np	nn	np	np	np	nn	np	nn	nn		B1799Sb9(g004380,2)s	96	55.416	np	nn	nn	np
B3150Sb7g019350s	94	42.246	nn	np	nn	nn	np	np	--	--	np	nn	np	nn	nn	nn	nn	nn	nn	np	nn	nn	nn	nn	np	--	nn	nn	nn	nn	nn	np	np	nn	np	--	np	nn	--	nn	nn		B4734Sb9g004430s	96	58.118	np	nn	nn	np
B3849Sb7(2,2)s	94	44.445	--	np	nn	nn	np	np	np	--	np	nn	nn	nn	nn	nn	nn	nn	nn	np	nn	nn	nn	nn	np	np	nn	nn	nn	nn	--	nn	np	nn	np	np	np	nn	np	nn	nn		B2425Sb7(2,2)s	96	58.32	np	nn	np	np
B5412Sb7g020080s	94	46.089	--	np	nn	nn	--	--	np	--	np	nn	nn	nn	nn	nn	np	nn	nn	np	nn	nn	nn	nn	np	--	nn	--	nn	nn	--	np	np	nn	--	np	np	nn	np	nn	nn		B1948Sb1g022150s	96	64.419	np	nn	np	np
B2413Sb7g019480s	94	48.827	nn	np	nn	nn	np	np	np	nn	--	nn	np	nn	nn	nn	nn	nn	nn	--	nn	nn	nn	nn	np	np	nn	np	nn	nn	--	nn	np	nn	np	np	np	nn	--	nn	nn
B5416Sb7g021070s	94	52.879	nn	np	--	nn	np	--	np	--	nn	nn	nn	nn	nn	nn	nn	nn	--	np	nn	nn	nn	nn	--	nn	nn	nn	nn	nn	--	nn	np	nn	np	--	np	nn	--	nn	nn
B5421Sb7g022420s	94	61.105	np	np	np	nn	np	nn	np	--	--	nn	nn	nn	--	--	--	nn	nn	--	nn	nn	--	nn	np	nn	nn	nn	nn	nn	--	nn	np	np	np	np	np	nn	np	nn	nn
[truncated: 161 more columns]

## Sheet: Chr08
Locus	Group	Position	Chr08																																								Locus	Group	Position	Chr08
B1109Sb8g005390s	42	0	np	np	nn	np	np	np	np	np	nn	nn	np	np	--	np	nn	--	np	np	nn	np	np	np	nn	nn	nn	nn	np	np	np	nn	np	np	nn	np	np	np	np	np	np		B3192Sb8g020520s	67	0	np	nn	nn	np
B1121Sb8g015630s	42	2.125	np	np	nn	np	np	--	np	np	nn	nn	nn	np	np	np	nn	nn	np	np	nn	np	np	np	nn	nn	nn	nn	np	--	np	nn	np	np	nn	np	np	np	np	np	np		B1126Sb8(g020520,2)s	67	1.16	np	nn	nn	np
B1764Sb8g018670s	42	12.348	np	np	nn	--	np	np	nn	np	nn	nn	nn	np	--	nn	nn	nn	nn	np	nn	nn	np	np	np	nn	nn	nn	np	np	nn	nn	np	np	nn	nn	np	np	nn	--	np		B3910Sb8(2,2)s	67	5.31	np	nn	nn	nn
B1251Sb8|111(3,3)s	42	15.945	np	np	nn	--	np	np	np	np	nn	nn	nn	np	np	nn	nn	nn	nn	np	nn	nn	np	np	nn	nn	nn	nn	np	np	nn	nn	np	np	nn	nn	np	np	nn	np	np		B4698Sb8g020170s	67	6.832	--	nn	nn	--
B164Sb8(2,5)s	42	19.294	np	np	nn	np	np	np	np	np	nn	nn	nn	np	np	nn	nn	nn	nn	np	nn	nn	np	np	nn	nn	nn	nn	np	np	nn	nn	np	np	nn	nn	nn	np	np	np	np		B3194Sb8g020840s	67	8.573	np	nn	nn	--
B4689Sb8g016700s	42	20.773	np	np	nn	np	np	np	--	--	nn	nn	nn	np	--	nn	nn	nn	nn	np	nn	nn	np	nn	nn	nn	nn	nn	np	np	nn	nn	--	np	nn	nn	np	np	--	--	--		B3193Sb8g020820s	67	10.702	np	nn	nn	--
B1759Sb8g015280s	42	23.992	np	np	nn	np	np	np	np	nn	nn	nn	nn	np	nn	nn	nn	nn	nn	np	nn	nn	np	--	nn	nn	nn	nn	np	np	nn	nn	np	np	nn	nn	nn	np	--	--	np		B4706Sb8g022550s	67	13.75	np	nn	nn	np
B1111Sb8(2,3)s	42	28.325	np	np	nn	np	np	np	np	np	nn	nn	nn	np	nn	np	nn	nn	nn	np	nn	nn	np	--	nn	nn	nn	nn	np	np	nn	nn	np	nn	nn	nn	nn	np	np	nn	np		B168Sb8(2,2)s	67	15.266	np	nn	nn	np
B161Sb8(2,3)s	42	30.466	np	np	nn	np	np	np	np	np	nn	nn	nn	np	nn	np	nn	nn	nn	nn	nn	nn	np	np	nn	nn	nn	nn	np	np	nn	nn	np	nn	nn	nn	nn	np	np	np	np		B4705Sb8g022260s	67	17.946	nn	nn	nn	np
B3179Sb8g005060s	42	31.725	np	np	nn	--	--	np	--	np	nn	nn	nn	np	nn	np	nn	nn	nn	nn	nn	nn	np	--	nn	nn	nn	nn	np	np	nn	nn	np	nn	nn	nn	nn	np	--	nn	np		B3919Sb8g022310s	67	21.143	--	nn	nn	--
B160Sb8g005390i	42	33.221	np	nn	nn	np	np	np	np	np	nn	nn	nn	np	nn	np	nn	nn	nn	nn	nn	nn	np	np	nn	nn	nn	nn	np	np	nn	nn	np	nn	nn	nn	nn	np	np	np	np		B4699Sb8g021320s	67	27.093	np	nn	--	np
B1177Sb9(6,6)s	42	33.785	np	nn	nn	np	np	np	np	nn	nn	np	nn	nn	np	np	nn	np	nn	nn	np	nn	np	np	nn	np	np	nn	np	np	np	nn	nn	nn	np	nn	np	nn	nn	np	np		B555Sb8(g022930,2)s	67	30.838	np	nn	nn	np
B3181Sb8g005210s	42	35.518	np	--	nn	--	np	np	np	--	--	nn	nn	np	nn	np	nn	nn	nn	nn	nn	nn	np	--	nn	nn	nn	nn	np	np	nn	nn	nn	nn	nn	nn	nn	np	np	nn	np
B3255Sb9g026150s	42	35.937	np	nn	nn	--	--	--	np	nn	nn	np	nn	nn	--	--	nn	np	nn	nn	np	nn	nn	nn	nn	nn	np	nn	np	np	np	nn	nn	nn	np	nn	nn	nn	nn	np	np
B3178Sb8(2,2)s	42	36.385	np	np	--	--	np	np	np	nn	nn	nn	nn	np	nn	nn	nn	nn	nn	nn	nn	nn	np	nn	nn	nn	nn	nn	np	np	nn	nn	--	nn	nn	nn	nn	np	np	--	np
B591Sb9(10,11)s	42	37.961	np	nn	nn	np	np	np	np	nn	nn	np	nn	nn	nn	np	nn	np	nn	nn	np	nn	np	np	nn	np	np	nn	np	np	np	nn	nn	nn	np	nn	np	nn	nn	np	np
B5448Sb8g004880s	42	39.286	--	np	np	--	np	nn	np	--	nn	nn	nn	np	nn	--	nn	nn	nn	nn	nn	nn	np	nn	nn	nn	nn	nn	np	--	nn	nn	np	nn	nn	nn	nn	--	--	--	np
B2542Sb9g024220s	42	42.047	np	nn	nn	nn	np	np	np	nn	nn	np	nn	nn	--	np	nn	np	nn	nn	np	nn	np	np	nn	--	np	nn	np	--	nn	nn	nn	nn	np	nn	np	nn	nn	--	np
B1106Sb8g003440s	42	42.924	np	nn	np	np	np	np	np	nn	nn	nn	nn	np	nn	np	nn	nn	nn	nn	nn	nn	np	--	nn	nn	nn	nn	np	np	nn	nn	np	nn	nn	np	nn	np	np	--	np
B5437Sb8g000260s	42	50.305	--	np	np	--	--	nn	np	nn	nn	--	--	nn	--	--	nn	nn	nn	nn	np	nn	np	nn	nn	nn	np	nn	np	np	nn	nn	nn	nn	np	np	nn	np	nn	--	nn
B3175Sb8(2,2)s	42	51.914	np	nn	np	np	np	np	np	nn	nn	--	nn	np	nn	np	nn	nn	nn	nn	np	nn	np	--	nn	nn	np	nn	np	np	nn	nn	nn	nn	nn	np	nn	np	np	--	np
B4669Sb8g002170s	42	54.33	np	nn	--	--	np	np	np	nn	nn	np	nn	nn	nn	np	nn	nn	nn	nn	np	nn	--	--	nn	nn	np	nn	np	np	nn	nn	nn	nn	nn	--	nn	--	--	np	np
B3172Sb8g001880s	42	58.541	np	nn	np	np	np	np	np	nn	nn	np	np	nn	nn	--	nn	nn	nn	nn	--	nn	np	nn	nn	nn	np	nn	np	nn	nn	nn	nn	nn	nn	nn	nn	--	nn	--	--
B543Sb8g001890s	42	60.827	np	nn	np	np	np	np	np	nn	nn	np	np	nn	nn	np	nn	nn	nn	nn	np	nn	np	np	nn	nn	np	nn	np	--	nn	nn	nn	nn	nn	np	nn	np	nn	np	np
B1101Sb8(g001260,3)s	42	66.373	np	np	np	np	np	np	np	nn	nn	np	np	nn	nn	np	nn	nn	nn	nn	np	nn	np	nn	nn	nn	np	nn	np	nn	nn	nn	nn	nn	np	np	nn	np	nn	np	np
B4659Sb7g028860s	42	72.167	nn	np	nn	--	nn	nn	nn	--	np	nn	np	--	nn	nn	np	np	nn	np	nn	--	nn	nn	np	np	nn	np	--	nn	--	np	nn	np	nn	nn	nn	nn	nn	nn	--
B1102Sb8(g001260,2)s	42	75.477	np	np	np	np	np	np	np	nn	nn	np	np	nn	nn	np	np	nn	nn	nn	np	nn	np	np	nn	np	np	np	np	--	nn	nn	nn	nn	np	np	nn	np	nn	np	--
Locus	Group	Position	Chr08
B3902Sb8g017600s	105	0	np	np	nn	nn	np	--	nn	nn	--	nn	nn	nn	nn	np	--	nn	--	nn	nn	np	np	--	nn	nn	nn	nn	nn	np	np	nn	nn	nn	nn	np	nn	np	np	--	np
B4703Sb8g021770s	105	10.157	np	np	--	--	np	nn	np	--	nn	--	nn	np	nn	np	np	nn	np	nn	np	np	np	nn	np	np	np	nn	nn	np	np	--	np	nn	np	--	nn	np	np	--	nn
B3906Sb8g019420s	105	14.477	--	np	nn	--	np	--	nn	nn	nn	np	nn	nn	nn	np	np	nn	np	nn	np	np	np	np	nn	np	np	np	nn	np	--	nn	nn	nn	np	np	nn	np	np	--	--
B1766Sb8(2,2)s	105	16.717	--	np	nn	nn	np	np	nn	nn	nn	np	nn	nn	nn	np	nn	nn	np	nn	np	np	np	np	nn	--	np	nn	nn	np	np	nn	nn	nn	np	np	nn	np	np	--	np
B3907Sb8(2,2)s	105	20.612	nn	np	nn	np	np	nn	nn	nn	nn	--	nn	nn	nn	np	nn	nn	np	nn	np	np	np	nn	nn	np	np	nn	nn	np	np	nn	nn	nn	np	np	nn	np	np	np	np
B2468Sb8(g020600,2)s	105	22.775	--	--	nn	np	np	np	nn	nn	nn	np	nn	nn	nn	--	nn	nn	np	nn	np	np	np	nn	nn	--	np	nn	nn	np	np	nn	nn	nn	np	np	nn	np	np	np	nn
B1768Sb8(2,2)s	105	25.183	nn	np	nn	nn	np	nn	nn	nn	nn	np	nn	nn	nn	np	nn	nn	np	nn	np	np	np	nn	nn	np	np	nn	nn	np	np	nn	nn	nn	np	np	nn	np	np	np	nn
B3195Sb8g020890s	105	29.122	nn	np	nn	nn	np	--	nn	nn	nn	np	nn	nn	nn	--	nn	nn	np	nn	--	np	np	nn	np	np	np	nn	nn	np	np	nn	nn	nn	np	--	nn	np	--	nn	nn
B3918Sb8g022030s	105	31.222	nn	--	nn	--	np	--	nn	nn	nn	--	nn	nn	nn	np	nn	nn	np	nn	np	nn	np	nn	np	--	np	nn	nn	np	np	nn	nn	nn	np	np	nn	np	--	nn	nn
B1127Sb8(4,6)s	105	33.281	nn	np	nn	nn	np	np	nn	nn	nn	np	nn	nn	nn	np	nn	nn	np	nn	np	nn	np	nn	np	np	np	nn	nn	np	np	nn	np	nn	np	np	nn	np	np	--	nn
B1128Sb8g022210s	105	34.516	nn	np	nn	--	np	nn	nn	nn	nn	np	nn	nn	nn	np	nn	nn	np	nn	np	nn	np	nn	np	--	np	nn	nn	np	np	nn	np	nn	np	np	nn	np	np	np	nn
B2471Sb8g022210s	105	37.268	nn	np	nn	nn	np	--	nn	nn	nn	np	nn	nn	nn	np	np	--	np	nn	np	nn	np	nn	np	np	np	np	nn	np	np	nn	np	nn	np	np	--	np	np	--	nn
B4702Sb8g021750s	105	42.385	nn	np	nn	nn	np	--	nn	nn	nn	np	nn	nn	nn	nn	nn	nn	--	nn	np	nn	--	nn	np	--	np	nn	nn	--	nn	nn	--	nn	np	np	nn	np	nn	--	nn
B5463Sb8g021110s	105	43.579	nn	--	nn	nn	np	nn	nn	nn	nn	np	nn	nn	nn	--	--	nn	nn	nn	np	nn	--	nn	np	np	np	nn	nn	np	--	nn	np	nn	nn	--	nn	--	np	--	nn
B3916Sb8g021850s	105	47.564	nn	np	nn	nn	np	nn	nn	nn	nn	--	nn	nn	nn	nn	nn	nn	nn	nn	np	nn	--	nn	np	nn	--	nn	nn	np	--	nn	np	nn	np	nn	nn	np	--	--	nn
[truncated: 161 more columns]

## Sheet: Chr09
Locus	Group	Position	Chr09																																								Locus	Group	Position	Chr09
B615Sb10g023510s	11	0	np	np	nn	np	np	np	np	np	np	nn	np	np	np	np	nn	np	nn	np	nn	nn	np	np	np	np	nn	nn	np	np	nn	np	np	np	np	--	np	np	np	nn	np		B4604Sb7g001080s	17	0	np	np	nn	--
B4722Sb9g002960s	11	29.68	nn	np	nn	nn	np	np	--	np	np	--	nn	np	np	nn	nn	np	nn	nn	--	nn	--	np	np	nn	--	nn	--	np	nn	np	np	nn	np	np	np	nn	nn	--	np		B5541Sb9g030790s	17	1.982	np	np	--	--
B3949Sb9g007170s	11	31.991	np	nn	np	nn	nn	np	nn	nn	nn	np	--	nn	nn	nn	nn	nn	nn	--	--	np	--	nn	--	nn	np	nn	nn	nn	nn	nn	nn	nn	np	nn	nn	np	nn	--	nn		B177Sb9g020550s	17	4.454	np	np	np	np
B5478Sb9g003280s	11	33.078	np	np	nn	--	np	--	nn	np	--	nn	nn	np	--	np	nn	np	nn	nn	nn	nn	nn	--	np	--	--	nn	nn	np	nn	np	--	nn	np	np	np	nn	nn	nn	np		B5536Sb9g028690s	17	13.093	np	np	np	--
B5474Sb9g002390s	11	34.326	nn	np	nn	--	nn	--	nn	nn	nn	nn	nn	--	nn	np	nn	np	nn	nn	nn	nn	nn	--	nn	nn	nn	nn	nn	np	nn	np	--	nn	--	--	np	nn	nn	nn	--		B179Sb9(7,8)s	17	16.062	np	np	np	np
B3202Sb9g002170s	11	37.159	nn	nn	nn	nn	nn	np	nn	nn	--	nn	np	np	nn	--	nn	np	nn	nn	nn	nn	nn	--	np	nn	nn	nn	nn	np	nn	--	np	nn	--	np	np	nn	nn	nn	np		B3986Sb9g030830s	17	18.527	np	np	--	--
B2486Sb9g002720s	11	39.978	nn	np	nn	nn	nn	np	nn	np	--	nn	nn	np	--	--	np	np	nn	nn	nn	nn	nn	--	np	nn	nn	nn	nn	np	nn	np	np	nn	np	np	np	nn	nn	nn	np		B3984Sb9g030550s	17	19.224	np	np	--	np
B3928Sb9g002720s	11	40.61	nn	np	nn	nn	nn	--	nn	np	--	nn	nn	--	--	np	nn	np	nn	nn	nn	nn	nn	nn	np	nn	nn	nn	nn	np	nn	np	--	nn	np	--	np	nn	nn	nn	np		B3983Sb9g030550s	17	20.04	np	np	np	np
B2479Sb9(3,3)s	11	41.549	nn	np	nn	nn	nn	np	nn	nn	nn	nn	np	np	--	np	nn	np	nn	nn	nn	nn	nn	nn	np	nn	nn	nn	nn	nn	nn	np	np	nn	np	np	np	nn	nn	nn	np		B3258Sb9(2,2)s	17	21.341	np	np	nn	np
B3224Sb9g007880s	11	42.793	nn	nn	--	nn	nn	np	nn	nn	nn	--	np	nn	nn	nn	nn	nn	nn	--	np	np	np	nn	np	nn	nn	nn	nn	nn	--	np	nn	nn	np	nn	np	np	--	nn	nn		B3973Sb9g025130s	17	22.14	np	np	np	nn
B1785Sb9(g002290,2)s	11	43.156	nn	np	nn	nn	nn	np	nn	nn	np	nn	np	np	np	np	nn	np	nn	nn	nn	nn	nn	np	np	nn	nn	nn	nn	np	nn	np	np	nn	np	np	np	nn	nn	nn	np		B4791Sb9g026790s	17	23.63	np	np	--	np
B1784Sb9g002220s	11	44.242	nn	np	nn	nn	nn	--	nn	nn	--	nn	np	np	np	nn	nn	np	nn	nn	nn	nn	nn	--	np	nn	nn	nn	nn	np	nn	np	np	nn	np	np	np	nn	nn	nn	np		B4780Sb9(2,2)s	17	25.218	np	np	nn	np
B2481Sb9(g002290,2)s	11	45.583	nn	np	nn	nn	nn	nn	nn	nn	np	nn	np	np	--	np	nn	np	nn	nn	nn	nn	nn	nn	np	nn	nn	nn	nn	np	nn	np	np	nn	np	np	np	nn	nn	nn	np		B3971Sb9g024120s	17	26.485	np	np	np	np
B2477Sb9g001450s	11	46.677	nn	--	nn	nn	nn	--	nn	nn	np	nn	np	np	np	nn	nn	np	nn	nn	nn	nn	nn	np	np	nn	nn	nn	nn	nn	nn	np	--	nn	np	np	np	nn	nn	nn	--		B4765Sb9g020880s	17	28.522	np	np	np	np
B1780Sb9(2,2)s	11	48.4	np	nn	np	np	np	np	np	np	nn	np	nn	nn	nn	nn	np	nn	np	--	np	np	np	nn	nn	np	np	np	np	np	np	nn	nn	np	nn	nn	nn	np	np	--	nn		B3241Sb9g022330s	17	30.499	np	np	--	--
B1779Sb9(2,2)s	11	50.519	nn	np	nn	nn	nn	nn	nn	nn	np	nn	np	np	np	np	nn	np	nn	nn	nn	nn	nn	nn	np	nn	nn	nn	nn	nn	nn	np	np	nn	np	np	np	nn	nn	nn	nn		B5511Sb9(2,2)s	17	31.417	np	np	np	np
B1133Sb9g001450s	11	52.102	np	nn	np	np	np	np	np	np	nn	np	nn	nn	nn	nn	nn	nn	np	np	np	np	np	nn	nn	np	np	--	np	np	np	nn	nn	np	nn	nn	nn	np	np	--	nn		B3242Sb9(2,2)s	17	33.037	np	np	--	np
B4710Sb9g000680s	11	54.828	np	nn	--	np	np	--	np	np	nn	np	nn	nn	nn	nn	nn	nn	np	np	np	np	np	np	nn	np	--	--	np	np	--	nn	nn	--	nn	nn	nn	np	np	--	np		B5518Sb9g022320s	17	34.036	np	--	--	--
B1778Sb9(2,2)s	11	56.53	np	nn	np	np	np	np	np	np	np	np	nn	nn	nn	nn	nn	nn	np	np	np	np	np	np	nn	--	np	nn	np	np	np	nn	nn	np	nn	nn	nn	np	np	np	np		B3235Sb9(2,4)s	17	37.613	np	np	np	np
B4712Sb9g000910s	11	58.102	np	--	np	--	np	np	np	--	nn	np	np	nn	nn	nn	nn	--	np	np	np	np	np	np	nn	np	np	nn	np	np	--	nn	nn	np	nn	nn	nn	--	np	np	--		B5506Sb9g020110s	17	39.151	--	np	nn	--
B2488Sb9g002900s	11	61.288	np	nn	np	np	--	np	np	nn	nn	np	np	nn	nn	nn	nn	nn	np	np	np	np	np	nn	nn	nn	np	nn	np	nn	np	nn	nn	np	nn	--	nn	np	np	--	--		B2519Sb9g018990s	17	39.373	np	np	--	--
B1691Sb7g001450s	11	61.469	np	np	nn	np	np	np	nn	nn	nn	nn	nn	np	np	nn	--	np	nn	nn	nn	nn	--	np	np	nn	nn	nn	nn	nn	nn	np	nn	nn	nn	nn	--	nn	nn	nn	np		B4762Sb9g020110s	17	39.91	np	--	--	np
B3930Sb9g002900s	11	61.841	np	nn	--	nn	np	np	np	nn	nn	np	np	nn	nn	--	nn	nn	np	--	np	np	np	nn	nn	--	np	nn	np	nn	--	nn	nn	np	nn	nn	nn	np	--	np	nn		B2508Sb9(2,6)s	17	42.324	np	np	nn	np
B4711Sb9g000890s	11	67.913	np	nn	np	np	np	--	np	nn	nn	np	nn	nn	nn	nn	nn	nn	np	--	--	np	np	nn	nn	--	np	nn	np	np	nn	nn	nn	--	nn	nn	nn	--	nn	--	np		B3230Sb9(2,2)s	17	44.242	np	np	nn	np
B4721Sb9g002910i	11	69.8	np	nn	--	np	np	np	np	nn	--	np	np	nn	nn	nn	nn	nn	np	np	np	np	np	--	nn	--	np	nn	np	np	--	np	nn	--	nn	np	nn	np	--	np	np		B2511Sb9(2,2)s	17	45.046	np	np	nn	np
B4728Sb9g003830s	11	71.097	np	nn	--	--	np	np	np	nn	--	np	np	nn	nn	nn	nn	nn	np	np	np	np	np	nn	nn	--	np	nn	np	nn	np	np	np	np	nn	np	nn	np	--	--	--		B1157Sb9(5,5)i	17	46.104	np	np	nn	np
B2503Sb9g005580s	11	84.746	np	nn	np	np	np	np	nn	np	--	np	np	nn	--	np	nn	np	np	np	np	np	np	nn	np	--	np	nn	np	nn	np	np	nn	np	np	nn	np	np	--	np	nn		B3226Sb9g007960s	17	46.468	np	np	nn	nn
																																											B4757Sb9g018740s	17	47.111	--	nn	nn	--
																																											B5493Sb9g016840s	17	48.102	np	nn	nn	np
																																											B5492Sb9g015680s	17	48.3	np	np	nn	--
																																											B4752Sb9g015680s	17	49.776	np	--	nn	--
																																											B1145Sb9(2,2)s	17	53.047	np	np	nn	np
																																											B3942Sb9g004990s	17	53.769	np	np	nn	np
																																											B4740Sb9g005570s	17	54.753	np	np	nn	np
																																											B4743Sb9(2,2)s	17	56.81	np	--	nn	--
																																											B1148Sb9(2,2)s	17	58.078	np	np	nn	np
																																											B1149Sb9g005810s	17	59.452	np	np	nn	np
																																											B1142Sb9g004610s	17	65.14	np	np	nn	--
																																											B2496Sb9(g004260,2)s	17	68.288	np	np	nn	np
																																											B170Sb9(4,4)s	17	69.58	np	np	nn	np
																																											B3556Sb3g012710s	17	72.773	nn	--	--	--
																																											B1135Sb9(3,3)s	17	72.86	np	np	nn	nn
																																											B4729Sb9g004020s	17	74.711	np	np	nn	--
																																											B3929Sb9g002870s	17	77.838	np	np	--	--
																																											B4718Sb9g002290s	17	80.306	np	np	np	np
																																											B562Sb9g004020s	17	82.929	np	np	nn	np
																																											B3207Sb9(g002290,2)s	17	86.323	np	np	np	np
																																											B2485Sb9(g002720,2)s	17	89.51	np	np	--	np
Locus	Group	Position	Chr09																																								Locus	Group	Position	Chr09
B2498Sb9g004640s	52	0	--	nn	nn	--	np	--	nn	np	--	nn	np	nn	np	np	nn	np	nn	nn	nn	nn	nn	nn	nn	np	nn	nn	np	nn	np	nn	nn	np	np	nn	np	np	nn	nn	nn		B5525Sb9g026520s	59	0	nn	nn	nn	nn
B2495Sb9(2,3)s	52	3.257	nn	nn	nn	nn	np	nn	nn	np	--	nn	np	nn	np	np	nn	nn	nn	nn	nn	nn	nn	nn	nn	np	nn	nn	np	nn	np	nn	nn	np	np	nn	np	np	nn	nn	nn		B4133Sb1g029150s	59	2.152	--	nn	nn	--
B4726Sb9g003590s	52	8.1	--	nn	nn	nn	np	nn	np	np	np	nn	np	nn	nn	--	nn	nn	nn	nn	nn	nn	nn	nn	nn	--	nn	nn	np	nn	--	nn	nn	--	np	nn	np	np	nn	--	--		B589Sb9(2,3)s	59	6.557	np	nn	nn	nn
B5479Sb9g003500s	52	9.66	nn	nn	nn	nn	np	nn	np	--	--	nn	np	nn	--	np	nn	nn	nn	nn	nn	nn	nn	nn	nn	--	nn	nn	np	np	np	nn	nn	--	--	nn	np	--	nn	--	nn		B3260Sb9(2,2)s	59	7.617	nn	nn	nn	nn
B557Sb9g001020s	52	14.863	np	nn	nn	np	np	nn	np	nn	np	nn	nn	np	np	nn	nn	nn	np	np	nn	nn	nn	nn	np	np	nn	nn	--	np	np	np	np	np	np	np	np	np	np	np	nn		B3982Sb9(2,3)s	59	10.616	nn	nn	nn	nn
B1132Sb9g000490s	52	16.31	nn	nn	nn	np	np	nn	np	nn	np	nn	nn	np	--	nn	nn	nn	np	np	nn	nn	nn	nn	np	--	nn	nn	np	np	np	np	np	np	np	np	np	np	np	np	nn		B4797Sb9g028275s	59	11.9	--	nn	nn	nn
B2484Sb9g002640s	52	21.095	--	nn	nn	--	np	nn	np	np	np	nn	np	nn	--	np	nn	nn	nn	nn	nn	nn	nn	nn	np	--	nn	nn	np	np	np	nn	nn	np	np	np	np	np	np	np	nn		B592Sb9(4,4)i	59	13.236	nn	nn	nn	nn
B3204Sb9g002225s	52	26.959	nn	nn	nn	--	np	nn	np	nn	np	nn	np	np	--	nn	nn	nn	nn	np	nn	nn	nn	nn	np	--	nn	nn	np	np	np	np	nn	np	np	np	np	np	--	--	nn		B180Sb9(16,17)s	59	14.036	np	nn	nn	nn
B1783Sb9g002040s	52	27.932	np	nn	nn	--	np	nn	np	nn	--	nn	np	np	--	nn	nn	nn	nn	np	nn	nn	nn	nn	np	np	nn	nn	np	np	np	np	nn	np	np	np	np	np	np	np	nn		B1172Sb9(2,2)s	59	15.773	np	nn	nn	nn
B5472Sb9g002290s	52	29.41	--	nn	nn	--	nn	nn	np	np	np	nn	np	np	--	nn	nn	nn	nn	--	nn	nn	nn	nn	np	--	nn	nn	np	np	np	np	nn	np	np	--	np	np	--	--	nn		B3257Sb9g026430s	59	16.861	nn	nn	nn	nn
B2482Sb9(g002290,2)s	52	30.94	--	nn	nn	nn	np	nn	np	np	np	nn	np	np	nn	nn	nn	nn	nn	np	nn	nn	nn	nn	np	np	nn	nn	np	np	np	np	nn	np	np	np	np	np	np	np	nn		B2549Sb9(2,2)s	59	18.248	np	nn	nn	nn
B1786Sb9(2,2)s	52	32.137	nn	nn	nn	nn	np	nn	np	np	np	nn	np	nn	np	nn	nn	nn	nn	np	nn	nn	nn	nn	np	np	nn	nn	np	np	np	np	nn	np	np	np	np	np	np	np	nn		B3247Sb9g023320s	59	19.42	np	nn	nn	nn
B4719Sb9g002480s	52	34.462	--	nn	nn	--	np	nn	np	np	--	nn	np	nn	--	--	nn	nn	nn	np	nn	nn	nn	nn	np	np	nn	np	np	--	np	np	nn	np	np	np	np	np	np	--	nn		B5527Sb9g026660s	59	19.963	--	nn	nn	nn
B3208Sb9g002290s	52	35.73	np	nn	nn	--	np	nn	--	np	np	nn	np	np	--	nn	nn	nn	nn	np	nn	nn	nn	nn	np	np	nn	np	np	np	--	np	nn	np	np	np	np	--	np	np	nn		B4782Sb9g024270s	59	20.677	--	nn	nn	nn
B2480Sb9(g002290,4)s	52	38.377	np	nn	nn	nn	np	nn	np	np	np	nn	np	np	nn	nn	np	nn	nn	np	nn	nn	nn	nn	np	np	nn	np	np	np	np	np	nn	np	np	np	np	np	np	np	nn		B2541Sb9(3,4)s	59	21.654	nn	nn	nn	nn
B3927Sb9g002480s	52	39.374	--	nn	nn	--	np	nn	np	np	--	nn	np	nn	--	nn	np	nn	nn	np	nn	nn	nn	nn	np	np	nn	np	np	--	np	np	nn	np	np	np	np	np	np	--	nn		B4794Sb9(2,2)s	59	22.543	np	nn	nn	nn
B5473Sb9g002290s	52	40.793	--	nn	nn	nn	np	nn	np	--	np	nn	np	np	--	nn	np	nn	--	np	nn	nn	nn	nn	np	np	nn	np	np	np	--	np	nn	np	np	--	np	--	--	nn	nn		B4094Sb1g014140s	59	23.444	--	nn	nn	nn
																																											B4799Sb9(2,2)s	59	24.039	np	nn	nn	nn
																																											B5534Sb9g028410s	59	24.157	np	nn	nn	nn
																																											B3970Sb9(g023380,2)s	59	25.018	nn	nn	nn	nn
																																											B4790Sb9(2,2)s	59	26.452	np	nn	nn	nn
																																											B3819Sb7(2,2)s	59	29.658	np	nn	nn	nn
																																											B5451Sb8g007700s	59	31.727	--	--	nn	nn
[truncated: 161 more columns]

[truncated: 1 more sheets: Chr10]
