# Supplementary material for: Recent polyploidization events in three Saccharum founding species
Source: Plant Biotechnol J. 2018 Jul 24;17(1):264–74. doi: 10.1111/pbi.12962 (PMC6330536; doi:10.1111/pbi.12962)
Supplement: Supplementary file 4 — Table S3 The distribution of bin markers in linkage groups of Saccharum species. [file PBI-17-264-s002.xlsx]

## Sheet: SO-LAP
The distribution of bin marker of LG in the sorghum genome
	Bin number												homologous Chr.	% of Bin *	Aligned Chr. Number
Chr.	1	2	3	4	5	6	7	8	9	10	The other	Total
LG5	61		1						1	3		66	1	0.924242	2
LG15	34	1	6	5	7							53	1	0.641509	4
LG18	54		1					1				56	1	0.964286	1
LG42	53											53	1	1	1
LG46	63											63	1	1	1
LG49	67			2						2		71	1	0.943662	1
LG75	30											30	1	1	1
LG76	31			1				1				33	1	0.939394	1
LG77	33		1			1						35	1	0.942857	1
LG80	25		3									28	1	0.892857	2
LG4	59		15	2	2			3				81	1,3	0.728395	3
LG23	43		30			1						74	1,3	0.581081	2
LG40	56	1	1		21		1	1		2	1	84	1,5	0.666667	2
LG48	64					11					1	76	1,6	0.842105	2
LG9	1	105	3	1								110	2	0.954545	2
LG27	4	57		2								63	2	0.904762	2
LG36		73	1	1	1	4	1	4	1			86	2	0.848837	3
LG50		36		1		1						38	2	0.947368	1
LG51	1	44							5			50	2	0.88	2
LG54	1	57	4						1			63	2	0.904762	2
LG57	1	38							1	2		42	2	0.904762	1
LG63		45										45	2	1	1
LG69	1	46							9			56	2,9	0.821429	2
LG8	2		52	5	2				1	4		66	3	0.787879	3
LG13	2	1	83	2	8							96	3	0.864583	2
LG21	7	2	55	1					1			66	3	0.833333	2
LG45	1		53	1			1					56	3	0.946429	1
LG53	2		35							1		38	3	0.921053	1
LG61		1	81						1			83	3	0.975904	1
LG81			30									30	3	1	1
LG12	5	15	31		3	9	2		2	2	2	71	2,3	0.43662	5
LG39			36		7	2	1			1		47	3,5	0.765957	2
LG2	2	3	89						33	36	1	164	3,9,10	0.542683	4
LG1	1	1	4	80	1	5	1			1		94	4	0.851064	3
LG3				92			5			6		103	4	0.893204	3
LG19			2	91					1	1		95	4	0.957895	1
LG32	1	1	3	37		1						43	4	0.860465	2
LG52				44		1						45	4	0.977778	1
LG65	2	1	2	58	1				1		1	66	4	0.878788	1
LG79			1	28								29	4	0.965517	1
LG82				18								18	4	1	1
LG7	1				55			3		1		60	5	0.916667	2
LG17		6			51			1			2	60	5	0.85	2
LG29		1			22					3		26	5	0.846154	2
LG35	1	2			36	1			1	1		42	5	0.857143	1
LG66	1				23		1	1	3			29	5	0.793103	2
LG67		1			22		3	1				27	5	0.814815	2
LG14		1				71						72	6	0.986111	1
LG20	2		2			71			1	1		77	6	0.922078	1
LG62	2				2	56						60	6	0.933333	1
LG68	1					57						58	6	0.982759	1
LG10	1		4		1		64	2				72	7	0.888889	2
LG16						1	73	1		1	1	77	7	0.948052	1
LG24			1				63	1				65	7	0.969231	1
LG37	6					1	42			2		51	7	0.823529	2
LG58						1	35		1			37	7	0.945946	1
LG59	2						20					22	7	0.909091	1
LG72			1				22				1	24	7	0.916667	1
LG74			1				23		4			28	7	0.821429	2
LG34	1		1				37		18	1		58	7,9	0.637931	2
LG25			1		1			40				42	8	0.952381	1
LG38	1	1			2			42	3			49	8	0.857143	2
LG44	7			2	2			38		1		50	8	0.76	2
LG73					1			34				35	8	0.971429	1
LG78								29				29	8	1	1
LG26	1	10		3	2			43				59	2,8	0.728814	3
LG31	1		2		1			26		19		49	8,10	0.530612	2
LG11									59			59	9	1	1
LG28	1	2	1				2		47	2		55	9	0.854545	1
LG30		1	1						33			35	9	0.942857	1
LG33				1				2	46			49	9	0.938776	1
LG43				3	2				51			56	9	0.910714	2
LG56									42			42	9	1	1
LG60	1	1		1	1				36			40	9	0.9	1
LG70				1				1	28			30	9	0.933333	1
LG47				33	1				57	2		93	4,9	0.612903	2
LG6		4							6	41		51	10	0.803922	3
LG22		2	2		1		4		1	72		82	10	0.878049	2
LG41						1				62		63	10	0.984127	1
LG55	1	2				1				49		53	10	0.924528	1
LG64										38		38	10	1	1
LG71	1			2	2					33		38	10	0.868421	1
LG83		1					1			19		21	10	0.904762	1
summary	739	563	640	518	281	297	402	275	495	409	10	4629
Notes:
"Homologous Chr." indicated the corresponding sorghum chromosome of the LGs. "% of Bin" indicated the percentage of Bin number in the corresponding sorghum chromosome. "Aligned Chr. Number" indicated the numbers of sorghum chromosomes which were aligned to a minimum of 3 syntenic markers from a corresponding LG.

## Sheet: SR-MOL
Supplemental Table 3. The distribution of bin marker of LG in the sorghum genome
	Bin number												homologous Chr.	% of Bin *	Aligned Chr. Number
Chr.	1	2	3	4	5	6	7	8	9	10	The other	Total
LG11	49	1							1			51	1	0.960784	1
LG21	50	1	2		1							54	1	0.925926	1
LG27	43				3							46	1	0.934783	2
LG28	15	1			2					1	1	20	1	0.75	1
LG32	44			1						1		46	1	0.956522	1
LG43	21											21	1	1	1
LG51	35			1								36	1	0.972222	1
LG53	35			1								36	1	0.972222	1
LG56	32		3						1			36	1	0.888889	2
LG58	27					1						28	1	0.964286	1
LG65	51				1			1				53	1	0.962264	1
LG67	41	2										43	1	0.953488	1
LG68	20					1		1				22	1	0.909091	1
LG74	47									1		48	1	0.979167	1
LG76	21				2							23	1	0.913043	1
LG49-1		43										43	2	1	1
LG30-2		31										31	2	1	1
LG45		29				1				2		32	2	0.90625	1
LG61		34										34	2	1	1
LG62		22			1							23	2	0.956522	1
LG69		14					1	1	1			17	2	0.823529	1
LG75		14		1								15	2	0.933333	1
LG85		16										16	2	1	1
LG94		24		1								25	2	0.96	1
LG97		16										16	2	1	1
LG99		13										13	2	1	1
LG108		25										25	2	1	1
LG36	1	26	11				1					39	2,3	0.666667	2
LG6	1		43	1	2			5		1	1	54	3	0.796296	2
LG9		1	46				1					48	3	0.958333	1
LG19	1		30									31	3	0.967742	1
LG48	1		40									41	3	0.97561	1
LG57			24					1				25	3	0.96	1
LG60			31				1					32	3	0.96875	1
LG78			16			1						17	3	0.941176	1
LG80		1	35		1				1	1		39	3	0.897436	1
LG82	1		32									33	3	0.969697	1
LG84	1		29									30	3	0.966667	1
LG86	1		18									19	3	0.947368	1
LG89	1		23	1								25	3	0.92	1
LG103			16									16	3	1	1
LG104			29	1			1					31	3	0.935484	1
LG34	1		38	1			8			1		49	3,7	0.77551	2
LG50-3				41								41	4	1	1
LG16	2			32					1			35	4	0.914286	1
LG17				34								34	4	1	1
LG25				52								52	4	1	1
LG35			2	36		1				1		40	4	0.9	1
LG39		1		15			1			1		18	4	0.833333	1
LG44			1	34			1					36	4	0.944444	1
LG46			1	29								30	4	0.966667	1
LG59		1		25	1			1				28	4	0.892857	1
LG66				30						1		31	4	0.967742	1
LG81				20								20	4	1	1
LG91				20								20	4	1	1
LG92	1			24								25	4	0.96	1
LG95		1		23								24	4	0.958333	1
LG22				25			9					34	4,7	0.735294	2
LG18					28		2			1	2	33	5	0.848485	1
LG26					21						1	22	5	0.954545	1
LG29				2	21		2	1				26	5	0.807692	1
LG70				3	16		1					20	5	0.8	2
LG71					17							17	5	1	1
LG88		1			15							16	5	0.9375	1
LG105	1				15	1						17	5	0.882353	1
LG12						45						45	6	1	1
LG15			1			41						42	6	0.97619	1
LG55	1			2		17						20	6	0.85	1
LG73	3		2			33						38	6	0.868421	2
LG100						19						19	6	1	1
LG7						4	39		1			44	7	0.886364	2
LG23							28	1				29	7	0.965517	1
LG40							42	1				43	7	0.976744	1
LG47	1						14		2	1		18	7	0.777778	1
LG52							21					21	7	1	1
LG102		1					15					16	7	0.9375	1
LG24							1	22	2			25	8	0.88	1
LG38					1			18				19	8	0.947368	1
LG41	2	1	4	1		1		23				32	8	0.71875	2
LG42								25				25	8	1	1
LG87								15				15	8	1	1
LG107								12				12	8	1	1
LG5	1	1	1						33			36	9	0.916667	1
LG10			1				1		45			47	9	0.957447	1
LG13							1		25	1		27	9	0.925926	1
LG33	1						1		22			24	9	0.916667	1
LG96									17			17	9	1	1
LG98									18			18	9	1	1
LG106	2						1	1	19			23	9	0.826087	1
LG8		19			2				30			51	2,9	0.588235	2
LG31	1								33	12		46	9,10	0.717391	2
LG4	13		1					1	28			43	1,9	0.651163	2
LG14				3		3	1			30		37	10	0.810811	3
LG37						2				24		26	10	0.923077	1
LG54						1				17		18	10	0.944444	1
LG63			1							16		17	10	0.941176	1
LG64				1	1		1			14		17	10	0.823529	1
LG72					3					23		26	10	0.884615	2
LG77		1						1		15		17	10	0.882353	1
LG79										20		20	10	1	1
LG83				1						24		25	10	0.96	1
LG90				1						21		22	10	0.954545	1
LG93							1			17		18	10	0.944444	1
LG101										18		18	10	1	1
LG20							8	1	1	11		21	7,10	0.52381	2
summary	569	341	481	463	154	172	204	132	281	276	5	3078										4	5
Notes:																						0	0
"Homologous Chr." indicated the corresponding sorghum chromosome of the LGs. "% of Bin" indicated the percentage of Bin number in the corresponding sorghum chromosome. "Aligned Chr. Number" indicated the numbers of sorghum chromosomes which were aligned to a minimum of 3 syntenic markers from a corresponding LG.
